# Supplementary material for: Data set for the genome-wide transcriptome analysis of human epidermal melanocytes
Source: Data Brief. 2014 Oct 27;1:70–2. doi: 10.1016/j.dib.2014.09.002 (PMC4459764; doi:10.1016/j.dib.2014.09.002)
Supplement: Supplementary file 1 — Supplementary data [file mmc1.xlsx]

## Sheet: Sheet 1 - Gene Expression
Total Gene & Transcript Expression in Human Epidermal Melanocytes
Gene ID	HEM-D1 (FPKM)	HEM-D2 (FPKM)	HEM-L1 (FPKM)	HEM-L2 (FPKM)	HEM Average FPKM		Sheet 1 - Gene Expression
PMEL	14645.4	4470.69	8747.9	5347.37	8302.84		Sheet 2 - Gene Expression (Low Variability)
TYRP1	6798.44	8627.77	9180.98	5319.13	7481.58		Sheet 3 - Transcript Expression
LOC100505829	6403.69	3391.58	2660.43	3020.01	3868.93
EEF1A1	1945.92	3509.25	5109.61	2126.53	3172.83
VIM	4061.97	2004.16	3549.48	2032.92	2912.13
LOC100652939	3463.81	2007.29	2959.21	2569.44	2749.94
FTH1	3473.67	1729.66	2992.64	1949.38	2536.34
RPS27	1811.54	3372.6	3596.82	1044.26	2456.3
RPL37A	1942.61	2700.12	3561.14	1375.24	2394.78
CD63	2831.16	2072.68	2650.43	1867.23	2355.38
RPS12	1095.58	2839.44	3619.53	1635.83	2297.6
RPS18	1721.12	2520.32	3242.23	1375.34	2214.75
RPS29	1660.2	2236.65	3441.36	1089	2106.8
FTL	1763.91	1232.84	1855.9	2540.71	1848.34
GPNMB	3017.33	999.152	1885.42	1280.25	1795.54
TPT1	1010.01	2418.44	2271.73	1190.47	1722.66
PSAP	2548.49	994.832	1744.93	1443.12	1682.84
ATP1A1	2296.44	1079.94	1450.55	1685.55	1628.12
RPS11	1359.75	1561.4	2440.77	962.028	1580.99
TYRP2	929.349	1490.29	3109.89	735.253	1566.2
ACTG1	1526.17	1811.86	1416.86	1493.61	1562.12
MLANA	1032.29	1813.67	2092.69	1261.88	1550.13
GAPDH	1884.65	1195.33	1496.69	1520.05	1524.18
TYR	1703.45	1505.71	1447.76	1411.82	1517.18
LOC100652751	2505.6	799.432	1418.5	970.08	1423.4
TMSB10	1091.58	1792.01	1422.72	1164.28	1367.65
MTRNR2L2	1071.85	762.499	2700.41	903.886	1359.66
RPL39	1061.7	1653.66	2020.12	701.613	1359.27
RPS3	1413.42	1207.59	1900.82	840.594	1340.61
RPL7A	901.284	1513.08	1925.52	876.434	1304.08
RPL27	900.246	1499.45	1681.83	785.156	1216.67
RPL31	693.143	1816.91	1723.6	513.664	1186.83
RPS6	575.128	1817.66	1639.94	610.246	1160.74
EEF1G	1282.69	976.202	1534.34	828.97	1155.55
ANXA5	1311.89	971.715	1292.57	983.376	1139.89
RPL23	891.061	1362.04	1616.79	562.094	1108
RPS15A	667.585	1417.27	1749.73	557.676	1098.07
RPS25	693.937	1626.96	1485.18	572.356	1094.61
LGALS3	975.434	1259.73	942.746	1170.96	1087.22
RPS4X	951.807	1065.57	1523.28	800.061	1085.18
LOC100652936	1507.75	906.161	1083.86	697.324	1048.77
RPL11	730.765	1314.75	1533.44	557.964	1034.23
SAT1	765.666	1084.09	2065.13	217.333	1033.05
SNORD36A	283.588	2268.09	644.677	930.06	1031.6
LGALS1	991.298	868.674	1148.5	1114.55	1030.76
SNORD80	88.478	2097.21	527.982	1206.03	979.925
RPLP0	572.947	1050.63	1447.36	841.835	978.193
RPL7	739.009	1234.17	1408.34	494.135	968.914
UBB	1319.47	984.612	1007.7	533.549	961.333
HSPA8	738.041	1086.36	894.065	1060.09	944.639
RPL4	645.753	1106.96	1368.16	637.122	939.499
CFL1	1157.25	763.662	806.008	963.674	922.649
RPS14	747.332	933.17	1292.1	641.946	903.637
RPL30	699.294	990.193	1409.43	477.724	894.16
RPL3	588.561	909.781	1317.65	737.359	888.338
RPL9	431.488	1204.62	1400.04	501.229	884.344
RPS24	656.72	1328.14	1093.36	351.94	857.54
ATP1A1OS	1208.53	560.847	790.003	854.029	853.352
RPL26	440.35	1539.88	1045.94	386.434	853.151
ACTB	801.444	929.168	501.414	1178.17	852.549
SCD	1367.09	510.436	872.632	643.593	848.438
TIMP2	1092.96	588.807	584.671	1073.93	835.092
RPL12	455.895	948.365	1388.44	543.916	834.154
RPS3A	301.945	1354.03	1265.6	414.14	833.929
RPS2	666.714	722.807	1118.11	815.952	830.896
RPL41	896.77	828.569	1165.7	380.389	817.857
GNB2L1	745.923	687.042	1143.18	678.414	813.64
PFN1	894.054	872.206	596.287	874.571	809.279
RPL29	796.054	715.859	1110.56	583.554	801.507
ANXA2	536.232	1123.97	615.41	903.031	794.661
S100B	900.012	1074.3	802.085	367.475	785.968
RPL6	506.28	1121.28	973.55	411.176	753.071
CALR	972.751	656.462	695.925	675.219	750.089
LDHB	726.511	758.198	1004.24	481.285	742.558
RPS13	454.238	862.267	1127.2	517.46	740.291
RPL17	405.755	1209.46	938.429	333.681	721.831
B2M	820.072	661.404	851.425	526.113	714.754
RPL35A	508.614	972.702	1046.47	323.493	712.82
SNORD47	244.926	1671.01	276.675	634.522	706.783
PKM2	1011.12	586.249	508.792	693.031	699.798
RPS10	663.342	674.184	940.642	483.941	690.527
MYL6	459.846	876.163	664.085	672.681	668.194
RPS8	212.181	1090.81	839.804	523.591	666.596
RPL8	590.243	509.186	802.542	757.914	664.971
GNAS	851.814	589.142	701.052	517.324	664.833
SNORD78	0	2450.67	0	194.705	661.344
SDCBP	556.945	696.038	928.544	458.884	660.103
S100A11	771.166	693.087	442.56	722.132	657.236
VAT1	1012.72	341.439	633.068	620.66	651.972
RPLP1	393.029	691.773	822.471	679.852	646.781
RPS16	298.851	732.705	893.72	633.735	639.753
MTRNR2L9	501.104	364.321	1277.36	395.085	634.467
COX7C	521.264	734.589	898.568	354.396	627.204
RPL10A	335.849	756.969	903.427	451.853	612.024
C17orf76-AS1	533.781	575.867	940.854	363.976	603.62
TUBB	333.819	765.251	251.98	1017.23	592.07
RPL21	378.25	864.43	793.753	274.209	577.66
RPL38	272.346	800.521	813.946	415.972	575.696
RPL14	381.878	836.988	741.184	305.502	566.388
GABARAP	912.594	304.762	642.084	381.274	560.178
LOC100652733	219.715	779.254	763.413	447.59	552.493
CAPN3	478.457	523.722	804.766	393.721	550.167
RPS7	223.851	824.252	810.241	332.553	547.724
H2AFZ	208.906	1068.45	372.921	500.503	537.695
RPL5	312.774	825.144	727.185	268.4	533.376
MTRNR2L8	387.076	311.535	1056.84	372.496	531.987
NME2	384.209	614.077	651.218	450.706	525.053
RPL18A	440.141	352.075	726.886	573.059	523.04
ENO1	671.082	466.865	307.565	639.945	521.364
ATP5B	634.542	477.746	530.982	434.955	519.556
RPL13A	265.396	606.758	812.349	389.89	518.598
RPL24	257.411	908.403	629.656	278.761	518.558
SNORD44	0	1174.23	423.545	441.911	509.922
RPL18	668.432	364.145	625.715	367.732	506.506
IGFBP7	560.652	557.372	658.591	240.355	504.242
CTSK	696.933	222.083	497.343	578.905	498.816
GSTP1	518.068	186.273	669.899	608.104	495.586
RPL23A	298.523	652.656	690.648	338.418	495.061
RPSA	433.813	425.481	741.354	321.413	480.515
SNORD96A	202.563	1188.92	220.862	295.488	476.958
RPS5	401.634	379.401	660.499	441.029	470.641
RPS9	682.713	289.891	531.86	360.918	466.346
SLC1A4	920.016	230.791	395.61	312.409	464.707
YBX1	329.424	564.236	495.147	465.652	463.615
CSTB	417.924	299.924	419.152	713.845	462.711
EEF2	674.428	243.982	522.292	372.399	453.275
NPM1	284.349	757.011	504.097	241.162	446.655
FKBP1A	719.115	319.278	286.457	455.999	445.212
RPS27A	237.958	684.448	612.09	239.54	443.509
BCYRN1	1078.19	105.475	290.672	298.473	443.202
SNORD49A	221.195	1058.59	78.251	396.725	438.69
SNORD29	81.4116	1029.18	179.931	438.044	432.142
MARCKSL1	764.098	240.977	465.796	243.098	428.492
SLC25A5	390.844	504.421	526.217	285.758	426.81
RNU86	0	945.467	0	751.172	424.16
EIF4A1	345.315	582.018	294.145	462.211	420.922
LOC100652983	664.657	281.532	295.088	436.462	419.435
RPL13	314.634	352.321	567.524	429.852	416.083
SNORD56	353.912	699.071	156.439	444.328	413.438
RPL10	379.122	316.696	596.191	358.451	412.615
CD81	549.4	272.473	342.127	481.347	411.337
S100A6	316.811	330.502	196.804	794.348	409.616
RPS19	379.865	408.187	567.922	280.57	409.136
PTMA	285.397	519.671	426.759	377.918	402.436
HSP90AB1	434.989	452.084	310.968	403.1	400.285
RPL36AL	394.649	481.465	468.798	230.141	393.763
ATP5E	224.149	599.666	490.49	247.479	390.446
ALDOA	466.449	261.367	305.112	518.682	387.903
ATP5G2	490.899	302.625	471.685	278.229	385.86
DBI	252.003	502.325	478.547	287.085	379.99
CD44	444.864	299.025	476.983	294.995	378.967
NPC2	274.339	352.147	549.713	334.379	377.644
LOC100653017	237.131	871.585	186.343	209.341	376.1
SNORD26	158.333	757.751	265.954	318.054	375.023
EMP3	553.072	254.885	285.062	405.429	374.612
ASAH1	275.243	466.855	440.739	303.956	371.698
C19orf28	210.151	120.576	375.393	750.624	364.186
FN1	687.652	269.317	96.5618	395.253	362.196
RPS20	131.132	551.611	533.988	232.025	362.189
RPL15	243.793	394.813	525.383	273.143	359.283
PPIA	252.845	483.971	348.595	349.937	358.837
SNORD76	123.639	744.288	154.847	399.151	355.481
TPI1	393.472	296.575	298.536	430.91	354.873
TPP1	738.457	146.274	316.109	218.25	354.772
RPL19	172.646	480.24	463.078	295.448	352.853
YWHAZ	189.48	605.807	302.059	310.289	351.909
EIF1	358.9	441.824	300.109	297.506	349.585
LOC100505813	384.628	281.872	267.893	454.607	347.25
CTSB	506.786	220.629	337.324	323.128	346.967
RCAN1	103.527	1101.35	76.7397	105.931	346.887
PRDX1	438.907	412.456	306.617	215.261	343.31
QPCT	358.198	352.769	345.9	314.254	342.78
RPS21	138.673	440.199	550.034	237.872	341.695
NQO1	348.323	427.097	282.082	306.555	341.014
ATP5A1	299.983	364.088	418.809	269.319	338.05
SNORD79	82.4258	772.199	236.824	251.318	335.692
HSP90AA1	157.506	708.067	234.867	231.054	332.874
COX6B1	417.086	303.049	400.947	207.013	332.024
RPL28	500.475	166.419	407.208	246.893	330.249
CAPNS1	513.11	199.216	315.75	273.164	325.31
SLC25A3	326.705	314.021	403.468	257.04	325.308
SNORD25	65.2437	1060.45	57.6791	117.017	325.097
RHOA	296.717	338.542	326.444	329.933	322.909
RPS4Y1	413.015	341.981	535.119	0	322.529
C11orf10	394.727	269.071	450.139	172.501	321.609
LGALS3BP	657.983	148.294	232.436	245.331	321.011
LDHA	234.054	452.211	223.886	372.152	320.576
S100A10	382.808	314.384	358.273	224.581	320.012
SNORD65	111.645	537.667	345.476	280.337	318.781
PABPC1	388.772	321.922	398.34	161.393	317.607
RPL35	67.4774	424.115	313.95	464.061	317.401
RAB7A	341.128	321.55	338.557	263.977	316.303
LOC100652935	162.829	260.939	308.62	522.414	313.701
EMP1	209.521	257.822	397.708	384.861	312.478
LOC100652805	267.597	386.982	282.553	311.002	312.034
LOC100289627	247.858	272.8	407.675	317.945	311.57
RNU7-1	104.009	610.468	45.9749	485.015	311.367
SNORD73A	81.4116	771.886	251.903	116.812	305.503
SERPINE2	382.995	318.14	197.914	322.357	305.351
RPLP2	146.215	272.036	417.484	380.201	303.984
PEBP1	337.21	282.347	327.986	258.065	301.402
RAN	183.473	473.216	232.907	309.353	299.737
TUBA1B	80.0143	532.804	63.5045	514.255	297.644
ANXA6	462.162	204.158	235.96	284.969	296.812
SNORD57	324.101	512.149	53.7231	290.644	295.154
RPL32	183.246	367.699	443.653	177.107	292.926
RPL36A	203.98	371.967	436.882	158.095	292.731
MAL	602.079	267.464	185.602	111.953	291.774
PSMB4	229.97	341.366	339.987	252.41	290.933
GMPR	392.614	190.496	409.837	169.017	290.491
MLEC	405.082	222.374	257.31	265.211	287.494
CTSD	309.28	175.93	215.409	446.925	286.886
MTRNR2L1	199.761	148.029	622.826	176.267	286.721
SNORD52	91.718	538.327	121.626	394.799	286.617
PLP1	270.962	277.159	399.987	196.864	286.243
TXN	180.355	459.393	274.295	223.26	284.326
SNORD5	223.289	621.678	180.95	106.794	283.178
APOD	305.369	35.4647	382.161	408.906	282.975
SNORD45B	88.478	679.098	156.439	206.295	282.577
FDFT1	309.628	195.924	448.673	174.319	282.136
NACA	176.045	405.509	379.826	166.133	281.878
BTF3	205.256	379.47	335.899	206.459	281.771
CTNNB1	184.069	472.451	204.98	257.12	279.655
TMBIM6	327.141	290.553	257.274	228.976	275.986
PPIB	278.917	262.614	266.667	287.872	274.017
RPL34	171.041	409.21	362.943	151.931	273.781
NDUFA1	280.958	306.208	363.872	139.106	272.536
SERPINF1	140.813	75.1574	813.152	59.1232	272.061
AHNAK	550.89	91.1595	191.502	254.243	271.949
RAB32	271.32	263.327	316.781	226.055	269.371
EEF1B2	119.48	411.486	345.979	193.278	267.556
TPM4	139.399	510.011	147.197	273.119	267.432
CTSZ	511.29	132.426	221.703	197.356	265.694
SLC3A2	491.726	144.68	202.131	223.59	265.532
HNRNPA1	220.684	359.154	310.212	170.931	265.245
UQCRH	217.721	349.781	337.508	150.914	263.981
PTMS	486.266	156.095	238.29	169.742	262.598
CALM2	138.787	499.471	202.265	209.274	262.449
HNRNPA2B1	274.666	394.668	203.907	173.807	261.762
CDK2	293.877	287.324	207.498	249.985	259.671
DAD1	271.409	264.167	244.108	254.685	258.592
SNORD38B	53.2989	409.087	353.394	210.306	256.521
STMN1	113.091	425.637	334.975	150.74	256.111
SNORD36C	0	664.161	0	358.819	255.745
GPR143	348.408	192.55	310.12	167.698	254.694
P4HB	360.648	202.873	216.817	236.72	254.264
LOC100652765	264.294	245.297	278.201	218.316	251.527
GANAB	456.7	162.082	187.458	189.747	248.997
HSP90B1	154.874	435.6	196.384	202.599	247.364
OST4	192.69	250.567	336.973	208.947	247.294
DYNLL1	128.05	372.868	247.226	240.19	247.084
YWHAE	172.874	357.757	237.73	217.779	246.535
NDUFS5	205.511	349.755	284.91	145.683	246.465
SNORD2	96.9399	525.209	149.976	208.639	245.191
SNORD4A	40.5126	512.149	89.5385	334.24	244.11
CLIC1	207.144	293.545	181.044	289.437	242.793
COX6A1	183.866	238.73	370.251	176.365	242.303
TOMM7	209.129	265.621	313.547	177.496	241.448
OCA2	422.936	193.575	203.228	145.8	241.385
NEAT1	148.563	571.82	108.864	136.03	241.319
PFDN5	168.827	291.125	313.576	183.42	239.237
ATOX1	322.726	188.207	231.703	211.534	238.542
RPL22	274.408	228.812	314.508	132.234	237.491
SNORD110	126.667	471.807	111.98	238.541	237.249
FBXO7	280.648	208.326	306.881	149.953	236.452
EIF4B	275.576	215.514	338.117	109.167	234.594
AP2M1	291.136	196.933	225.644	224.213	234.481
MSN	330.064	225.667	177.729	200.392	233.463
COX4I1	175.694	251.932	311.912	190.586	232.531
DYNLRB1	301.515	200.813	217.804	206.715	231.712
PTTG1IP	231.604	194.354	309.128	185.331	230.104
NEDD8	220.982	282.64	237.398	175.929	229.237
GAS5	172.212	300.901	353.628	80.6559	226.849
TAGLN2	202.497	227.238	102.983	372.177	226.224
SNORD1C	50.6241	639.976	22.3773	190.672	225.912
EIF3L	221.613	200.544	340.66	137.645	225.115
SGK1	141.826	430.813	112.469	209.117	223.556
EIF5A	243.792	221.665	128.722	295.88	222.515
FDPS	299.143	206.354	168.107	215.263	222.217
PARK7	181.494	311.588	222.806	170.854	221.686
MYL12B	123.552	364.612	198.866	196.233	220.816
HINT1	131.544	310.115	290.04	151.341	220.76
APP	334.271	168.006	212.832	166.605	220.429
HLA-A	351.403	113.184	253.62	162.27	220.119
ST3GAL4	231.448	175.739	191.822	275.97	218.745
CAP1	205.223	281.285	173.431	213.662	218.4
FXYD5	422.749	155.573	150.977	141.917	217.804
GSTO1	133.307	336.338	164.989	232.795	216.857
NCL	199.305	337.178	141.435	188.649	216.642
MBP	208.972	180.188	251.812	210.808	212.945
ARPC2	145.23	310.924	195.871	199.51	212.884
CTSA	366.501	114.057	191.48	176.46	212.125
EDNRB	186.649	208.101	328.633	122.879	211.566
HNRNPK	199.552	285.192	199.013	160.308	211.016
SNORD18C	260.975	324.026	0	257.438	210.61
HMG20B	67.4726	73.6142	291.13	409.583	210.45
ATP5J2	141.091	302.079	258.4	138.913	210.121
MORF4L1	153.568	345.827	192.094	148.937	210.107
TRAPPC1	321.074	158.885	193.961	163.76	209.42
PCBP2	290.042	153.586	248.796	143.897	209.08
A2M	493.196	113.929	188.811	37.1251	208.265
SNORD68	40.5129	402.403	35.8157	348.772	206.876
UBL5	155.621	280.986	229.772	160.095	206.618
SLC16A6	141.577	467.645	47.0142	168.858	206.274
WARS	342.437	177.57	143.479	159.845	205.833
EIF4G2	92.4126	370.287	177.203	176.068	203.993
MYL12A	150.643	345.655	147.984	166.241	202.631
USMG5	130.523	329.376	220.605	128.856	202.34
ATP6V1F	296.702	135.994	177.522	198.815	202.258
ECM1	392.696	130.428	124.311	156.785	201.055
VDAC1	185.328	229.759	159.368	228.624	200.77
EIF3F	285.472	157.577	251.02	108.466	200.634
C1orf15-NBL1	191.018	259.981	188.583	162.497	200.52
ERGIC3	268.804	134.776	248.739	147.955	200.069
ATF4	215.721	243.524	221.495	119.253	199.998
NOP10	167.72	239.21	210.66	178.91	199.125
COX7B	83.1992	405.426	200.072	105.433	198.533
TUBA1A	106.086	231.506	120.654	333.193	197.86
SHFM1	214.538	241.937	207.998	126.902	197.844
RPS15	74.7077	211.16	251.961	252.093	197.48
LOC100652800	253.791	165.73	197.536	172.854	197.478
SNORD31	58.8418	398.497	156.058	168.856	195.563
GNB1	174.775	208.074	184.868	214.193	195.478
PEA15	173.373	225.75	96.9477	284.675	195.186
CRYL1	221.064	140.322	337.545	76.7447	193.919
SNORD87	117.289	397.16	90.7286	168.29	193.367
ATP5H	161.047	254.656	214.702	141.393	192.95
LOC100287803	101.023	286.193	273.399	106.736	191.838
BCAP31	301.736	154.738	151.587	158.69	191.688
FAU	104.637	194.202	260.161	206.145	191.286
SNORD27	0	457.276	89.5385	217.983	191.199
ITGB1	94.4348	324.588	169.049	175.543	190.904
SSR2	228.517	177.052	216.33	139.658	190.389
CABLES1	243.443	109.728	224.513	183.72	190.351
CCT7	230.96	189.315	138.729	198.701	189.426
SNORD28	95	328.835	13.9976	318.054	188.972
C1orf85	283.931	101.416	211.969	157.611	188.732
IFITM3	303.85	82.1039	129.573	239.227	188.688
SNORD100	117.289	383.922	168.496	84.1448	188.463
ARPC3	132.41	279.298	206.656	134.898	188.316
RNASEK	270.431	102.086	161.514	218.131	188.04
ATP6V1B2	233.612	188.13	152.602	177.591	187.984
RPL36	49.7782	199.799	208.199	293.884	187.915
CCDC72	130.791	283.532	199.747	136.884	187.738
EIF4A2	180.599	153.019	298.314	115.47	186.851
C6orf48	173.073	208.667	239.929	122.892	186.14
SNORD58A	81.4116	441.079	71.9724	146.027	185.123
PIR	191.625	165.147	253.174	129.369	184.829
CD59	131.885	191.884	181.119	224.474	182.341
SNORD101	0	520.865	32.9	173.54	181.826
CSRP1	207.095	163.752	189.846	165.495	181.547
ZNFX1-AS1	152.211	227.21	263.265	77.2179	179.976
RAB38	167.386	170.851	255.562	123.903	179.425
NONO	211.096	172.913	196.487	135.471	178.992
TRIM63	303.542	91.4797	190.61	121.397	176.757
EDF1	166.038	138.027	180.614	222.147	176.707
TBC1D16	263.86	97.7857	164.273	180.182	176.525
MRFAP1	190.94	188.155	168.98	155.165	175.81
RPL37	98.0636	246.555	251.526	103.434	174.895
MMP14	256.083	110.157	113.101	219.183	174.631
CST3	179.562	121.068	183.173	214.08	174.471
GSN	211.923	99.9722	168.88	217.03	174.451
ABCB5	128.584	293.354	146.941	126.865	173.936
FSTL1	134.006	172.092	316.331	72.8591	173.822
BSG	192.348	88.6952	193.661	219.291	173.499
RPS28	51.1129	161.095	204.209	271.629	172.011
SOD1	140.39	223.631	196.893	125.843	171.689
NDUFB1	133.425	230.032	222.565	99.905	171.482
SOX10	256.807	68.5841	196.795	162.002	171.047
RAC1	160.353	178.035	185.706	159.466	170.89
VCP	242.533	153.167	146.541	138.153	170.099
CCND1	185.834	221.034	36.4483	236.705	170.005
SNORD48	183.436	207.049	121.626	164.5	169.153
TBC1D7	110.52	226.382	196.628	143.053	169.146
LOC100652779	90.3027	235.74	155.011	187.41	167.116
CKS2	38.5462	490.83	55.8338	82.1809	166.848
BRK1	226.828	146.693	171.28	120.481	166.321
PCDHGC3	321.329	85.2888	110.479	147.506	166.151
C6orf192	152.211	189.177	237.916	84.8263	166.033
PDIA6	143.194	205.164	149.859	165.687	165.976
EPHX1	287.562	84.9694	209.66	81.5125	165.926
RPS26	103.09	197.364	198.399	164.116	165.742
OAZ1	146.622	163.223	185.044	166.907	165.449
COX8A	107.174	178.794	183.873	190.944	165.196
PSMB7	160.003	200.428	172.212	127.551	165.049
DDB1	275.669	98.7958	124.424	159.295	164.546
LAPTM4A	189.988	160.436	179.453	126.831	164.177
LOC100652876	252.604	155.481	118.621	129.111	163.954
HEXA	234.658	99.9598	187.97	132.157	163.686
RPS23	134.98	207.471	209.717	101.097	163.316
RAB5B	285.905	102.609	155.645	106.332	162.623
HSPA5	166.56	178.117	148.713	156.265	162.414
KCNAB2	216.341	104.148	128.798	199.754	162.26
SNHG6	87.5338	209.248	268.38	82.2579	161.855
LOC728715	129.066	23.4842	361.727	131.969	161.562
ARL2	308.507	99.3644	136.815	100.912	161.4
FADS2	260.172	97.604	102.237	184.54	161.138
PGAM1	142.021	181.166	141.172	178.712	160.768
BRI3	133.394	135.793	182.601	190.406	160.548
CCT3	125.704	182.083	168.515	165.261	160.391
TKT	207.446	95.2977	179.358	159.089	160.298
LIPA	139.876	145.028	71.0641	284.927	160.224
COX7A2	122.751	223.921	183.906	108.842	159.855
MITF	76.7578	327.181	150.229	83.0265	159.299
MDH2	218.876	117.751	146.562	153.709	159.225
HADHA	187.852	145.467	157.178	144.083	158.645
RAB13	241.003	135.387	186.946	68.1023	157.86
PCBP1	199.111	137.616	127.647	162.495	156.717
HSPD1	77.5356	267.585	126.674	153.909	156.426
XRCC6	131.907	201.99	127.498	164.152	156.387
ATP6V0C	166.992	110.104	127.079	220.301	156.119
EIF3E	98.5203	206.351	244.401	74.6462	155.98
OS9	273.091	79.6188	154.668	116.43	155.952
ITM2C	247.998	106.614	136.077	131.081	155.442
BCAN	192.697	63.6237	270.74	94.6569	155.429
EIF3K	121.094	154.086	184.397	159.628	154.801
UBA52	188.915	125.121	209.814	94.5429	154.598
CHCHD2	92.0082	224.501	135.463	164.933	154.226
PGK1	140.246	193.49	124.76	158.224	154.18
TMEM147	155.304	121.493	160.019	178.365	153.795
PSMB5	167.545	161.349	144.031	140.309	153.309
RAB1B	226.382	106.882	134.026	145.427	153.179
WDR1	162.27	181.785	116.004	151.149	152.802
HDGF	221.289	165.739	104.46	118.813	152.575
TIMP1	248.471	90.4192	136.032	133.459	152.095
TRMT112	147.226	152.22	154.908	153.306	151.915
CA14	228.671	101.653	196.245	80.565	151.784
STT3A	246.808	116.974	106.119	134.151	151.013
SLC24A5	114.399	220.854	137.737	130.925	150.979
CYBASC3	263.922	54.452	110.889	171.812	150.269
IFI6	398.344	42.4024	78.274	80.705	149.931
DHCR24	214.391	102.547	94.2719	184.62	148.957
SRP14	91.8107	210.867	187.229	105.227	148.783
GPR56	226.487	84.0794	142.594	141.908	148.767
SNORD36B	132.717	199.735	117.329	142.82	148.15
LAMP1	230.864	82.8377	120.588	157.655	147.986
MYO5A	78.9452	215.837	168.446	127.266	147.624
AGPAT6	209.345	109.653	120.919	150.181	147.524
SUMO2	104.954	193.413	177.666	112.965	147.25
HNRNPL	145.179	203.591	94.3139	144.112	146.799
EIF3I	122.048	197.758	132.877	133.883	146.642
CAPZB	164.292	155.838	153.15	113.115	146.599
GNAI2	214.703	116.779	114.087	140.106	146.419
TMBIM1	218.509	89.6863	114.706	161.278	146.045
SH3BGRL3	208.662	82.9359	119.132	173.419	146.037
SNORD45A	153.304	307.623	37.6471	85.5421	146.029
YWHAQ	93.9268	198.457	138.347	150.366	145.274
SNORA67	67.2044	306.991	79.5079	123.37	144.268
SNORD77	0	185.405	242.026	147.304	143.684
SNORD84	202.497	205.707	111.887	54.4778	143.642
CALM3	167.674	156.898	126.301	123.404	143.569
UBC	284.468	96.1465	99.3959	94.0322	143.511
CDK2AP1	128.323	175.732	119.333	150.523	143.478
SNORD35B	80.8738	286.024	77.455	125.71	142.516
RTN4	128.431	196.535	110.957	132.26	142.046
PHB2	128.345	122.854	167.552	147.518	141.567
SNHG8	84.4258	173.569	168.101	138.832	141.232
PSMD2	190.753	145.451	95.9678	130.657	140.707
CRYAB	41.5864	71.7929	104.607	344.479	140.616
USF2	248.294	68.8581	136.84	107.687	140.42
SND1	240.031	71.7044	119.041	130.431	140.302
CTNNA1	114.745	156.191	128.232	159.967	139.784
LOC100507473	141.357	127.619	199.288	88.5278	139.198
COX5B	90.5614	139.216	194.633	132.124	139.134
GPM6B	102.177	154.671	181.659	116.823	138.833
NDUFB2	83.6254	176.592	162.964	131.798	138.745
AGPAT1	208.357	96.3771	115.306	134.836	138.719
ATP1B3	130.06	170.144	119.302	134.626	138.533
SNHG5	133.189	81.7173	253.46	84.9917	138.34
HM13	231.842	75.7521	107.171	137.513	138.07
QPRT	235.219	87.6818	153.299	75.8167	138.004
SNORD86	0	411.668	0	139.291	137.74
M6PR	151.565	154.8	115.844	128.744	137.738
SNORA40	42.8248	331.111	115.945	60.4863	137.592
SNORD58B	0	0	550.133	0	137.533
RPS27L	113.618	220.62	120.31	93.5458	137.023
CDH1	100.69	91.2461	284.411	71.2379	136.896
ATP5C1	79.6392	196.194	172.456	99.1401	136.857
DDX5	83.7311	240.207	121.382	100.893	136.553
TRIB2	122.858	92.3929	222.496	107.462	136.302
LOC100270710	180.481	81.1789	115.747	167.001	136.102
ATP6AP1	210.9	76.3835	135.113	121.898	136.074
SNORA70	60.76	285.677	64.8288	133.025	136.073
VEGFB	159.473	99.3442	153.436	131.95	136.051
HDLBP	166.302	111.38	128.098	135.033	135.203
CS	183.06	107.626	129.815	120.293	135.199
APLP2	173.749	130.51	132.198	104.31	135.192
NDUFB11	152.75	101.126	180.415	106.276	135.142
MMP2	215.056	50.6739	161.779	111.606	134.779
ARPC4	202.715	112.357	96.5628	127.347	134.745
LOC100652804	180.545	82.9298	138.599	135.994	134.517
D4S234E	141.074	131.178	163.243	100.143	133.91
DSTN	80.7227	222.26	122.998	109.42	133.85
MAP4	207.674	86.2441	103.555	137.916	133.847
CUTA	164.214	93.7169	141.577	134.15	133.414
TFAP2A	241.996	62.761	154.374	73.0654	133.049
MRPL51	113.524	171.63	133.354	113.194	132.925
SNRPD2	81.4428	218.966	131.395	98.0374	132.46
RPN2	150.173	143.279	127.149	104.686	131.322
SNORD63	0	318.798	78.0291	126.642	130.867
SSU72	114.617	150.562	114.124	144.123	130.856
TMEM59	94.3882	137.897	197.026	93.9601	130.818
EIF3D	141.453	135.518	152.219	94.0431	130.808
NME1	94.556	160.728	89.457	178.054	130.699
PRDX5	141.631	96.4666	153.338	131.314	130.687
ARL6IP1	75.9246	241.283	128.984	76.2019	130.598
STIP1	136.95	121.652	115.184	148.331	130.529
IDI1	63.4295	261.353	125.364	71.9234	130.517
SCARB1	173.551	88.4543	71.4004	188.09	130.374
CDK4	132.009	129.238	111.31	148.241	130.2
GM2A	221.068	55.8768	167.713	75.5952	130.063
SEPW1	87.8472	125.966	121.563	184.573	129.987
ATP6V1E1	94.3833	175.859	133.386	115.467	129.774
CCNI	117.868	139.345	169.29	92.1021	129.651
AEBP1	210.203	75.8121	66.5585	165.718	129.573
KDELR1	194.376	83.4603	133.091	106.596	129.381
MDH1	70.5331	173.663	137.26	132.601	128.514
SLC43A3	128.25	131.825	27.6173	225.487	128.295
HNRNPC	127.538	155.749	140.485	87.6457	127.854
PGD	172.827	80.2659	139.247	114.843	126.796
PMP22	115.407	145.344	123.704	121.839	126.573
MFGE8	185.066	65.4844	111.011	144.012	126.393
C1orf43	102.623	141.64	138.111	123.157	126.383
CSDE1	90.8474	171.505	143.697	97.5577	125.902
CNN3	55.7093	217.692	128.394	100.932	125.682
PDIA3	128.859	133.262	123.984	115.404	125.377
HNRNPAB	125.127	137.603	74.7089	163.91	125.337
RAB5C	133.061	116.009	102.301	149.096	125.117
ACP5	240.589	38.6978	144.604	76.151	125.01
XRCC5	82.634	158.393	132.585	126.284	124.974
PTTG1	80.4242	258.259	75.9771	84.2343	124.724
ATP5O	60.8158	193.477	149.253	93.2019	124.187
PRKAR1A	79.2847	192.017	112.281	111.41	123.748
CSNK2B	145.205	110.575	126.674	110.44	123.224
DAZAP2	132.327	131.864	116.902	111.307	123.1
SUMF2	201.234	80.3772	106.402	103.593	122.902
UBA1	188.157	75.0891	107.145	120.945	122.834
ETS1	119.743	160.287	121.887	88.9352	122.713
C19orf79	100.704	173.011	132.01	85.0768	122.7
SNORD30	48.47	218.837	64.2752	156.479	122.015
CHP	197.86	96.1936	112.322	80.6043	121.745
SEC61A1	181.992	82.6089	96.2823	126.095	121.745
KPNA2	74.5299	279.517	57.38	75.2663	121.673
ARF4	105.695	168.945	97.8218	113.696	121.539
MYO10	195.107	85.1412	114.788	90.0244	121.265
NDUFA13	74.7482	110.208	136.762	162.807	121.131
BACE2	156.519	86.0605	101.255	140.601	121.109
SLC7A5	160.297	52.8324	82.9553	187.141	120.806
CALU	95.1472	146.294	80.0955	159.724	120.315
TXNDC5	110.157	142.83	98.4547	129.233	120.169
CRTAP	179.384	93.2916	125.391	81.7981	119.966
GDI2	70.1769	160.239	130.916	118.516	119.962
S100A1	154.283	55.2223	211.483	58.6477	119.909
RHOC	127.481	105.663	105.981	139.828	119.738
NOV	157.822	74.095	107.053	139.14	119.528
S100A13	115.688	148.241	121.82	90.3579	119.027
ILK	153.696	104.489	112.829	104.66	118.918
NGFRAP1	116.856	122.135	146.758	89.5101	118.815
SEC61G	95.2441	155.622	114.362	109.467	118.674
SPARC	94.7493	102.907	82.9617	191.769	118.097
SORT1	144.236	102.229	132.163	93.318	117.986
ERP29	173.053	92.594	124.39	81.762	117.95
TBCA	99.0323	173.623	135.313	63.1407	117.777
NDUFB8	88.9278	126.458	145.186	109.636	117.552
GYPC	125.238	112.468	117.128	115.117	117.488
GPR137B	130.234	121.402	97.0222	120.816	117.369
DNAJA1	94.6986	181.571	101.106	91.9431	117.33
IFI16	68.7867	224.677	129.629	45.8409	117.233
MYH9	177.555	71.0174	76.3135	142.943	116.957
OSTM1	66.0225	190.478	113.399	97.3979	116.824
ARF1	99.2278	115.397	92.9105	157.746	116.32
EIF4G1	156.436	95.1502	58.2148	155.211	116.253
CIRBP	179.465	90.3664	122.306	72.5238	116.165
TECR	174.648	76.7057	102.634	110.597	116.146
VDAC2	106.662	133.208	113.924	110.291	116.021
ATP5I	40.0691	179.182	120.662	124.144	116.014
MTCH1	145.26	91.7835	99.258	127.414	115.929
SET	103.881	150.629	101.372	106.934	115.704
SLIRP	64.4089	191.462	113.204	93.292	115.592
LAPTM4B	104.998	109.778	144.809	102.368	115.488
TPM3	71.1464	159.056	88.0543	143.633	115.472
MRPS21	91.6634	158.338	126.055	85.8325	115.472
ARF3	213.167	69.79	84.7454	93.8428	115.386
SPTBN1	164.078	95.0072	84.206	117.463	115.189
SQSTM1	145.199	97.9296	83.6844	132.728	114.885
PLXNC1	66.1459	122.299	173.347	97.7122	114.876
SEPN1	164.418	75.1679	100.158	118.763	114.627
AES	160.773	82.7901	107.538	106.966	114.517
MAT2A	107.901	167.638	94.385	87.4894	114.353
FLNA	128.223	79.6504	51.4587	197.419	114.188
PRDX2	100.811	86.261	128.173	140.096	113.835
SNORA18	82.4912	247.258	68.8753	56.7146	113.835
LGI3	222.743	51.0571	97.3986	83.2716	113.618
AP1S2	69.1446	132.449	138.105	114.737	113.609
SNORD58C	72.4681	245.39	74.7435	60.6566	113.315
MORF4L2	75.3675	175.437	99.2188	102.344	113.092
GNS	152.511	99.0382	109.965	87.4802	112.249
ATP5J	91.2259	150.123	120.521	84.382	111.563
UQCRC1	139.728	85.6213	100.882	118.25	111.12
HLA-E	111.698	82.2854	77.8687	171.361	110.803
LOC100652744	94.9113	130.731	138.61	78.525	110.694
PSMB1	78.279	166.352	105.559	92.5287	110.68
LOC100653013	73.5244	163.189	107.129	98.5231	110.591
YWHAB	74.0455	160.285	100.928	106.792	110.513
UBE2D3	75.626	151.989	115.867	98.465	110.487
GRN	142.626	51.4274	99.9509	147.166	110.293
RPN1	109.881	105.919	94.5935	130.695	110.272
AKR1B1	160.695	95.0532	107.398	77.8149	110.24
SERINC1	78.9885	166.085	110.001	85.3039	110.095
MAGED2	137.897	93.4409	117.551	91.4808	110.092
COPG	151	73.3984	100.102	115.857	110.089
MXRA7	126.495	106.745	93.7963	113.268	110.076
FBL	132.422	95.8151	93.367	118.369	109.993
NAPA	153.202	64.3318	90.6567	131.025	109.804
APEX1	109.541	107.276	123.778	97.934	109.632
SNORD19B	10.3263	293.72	77.5967	55.5618	109.301
CTNND1	168.858	92.8598	108.401	66.7223	109.21
PLOD3	171.361	57.7538	70.0543	136.464	108.908
TAF15	215.459	82.4276	65.5405	69.9683	108.349
RETSAT	166.506	57.7486	95.8097	112.634	108.175
HADHB	92.6816	118.497	133.336	88.0158	108.133
SRP9	60.1681	180.051	96.8176	95.0862	108.031
COX5A	81.4916	134.691	112.8	102.921	107.976
IMPDH2	108.324	99.21	128.151	95.1189	107.701
NDUFB4	74.9061	108.137	146.912	99.144	107.275
C2orf28	117.514	93.0983	129.739	87.7177	107.017
FAM167B	292.434	43.9537	70.2952	20.1183	106.7
TOMM6	82.5075	155.669	100.349	87.9331	106.615
NFE2L1	171.777	70.8047	75.9825	107.552	106.529
ERH	86.8077	166.88	88.2363	83.6353	106.39
WIPI1	107.847	114.514	86.7824	116.178	106.33
LOC100652786	71.9176	142.156	95.1878	114.567	105.957
PRR13	134.551	106.596	90.4009	91.5763	105.781
CBX3	64.1679	206.743	90.0938	61.9658	105.743
ARPC1B	78.379	120.24	76.7908	146.26	105.417
NDUFB9	71.4817	141.674	117.633	90.8605	105.412
ACLY	132.879	86.4311	81.6892	120.345	105.336
SEC11A	91.3761	112.651	133.762	82.0027	104.948
TMED9	111.602	100.713	85.4368	122.013	104.941
LOC100506583	42.2646	158.309	64.689	153.865	104.782
SLC39A7	183.193	65.4846	87.0323	83.0505	104.69
PRDX6	121.643	110.393	106.844	79.6388	104.63
BAX	141.313	81.0098	83.3312	111.855	104.377
RPL27A	65.107	110.747	174.387	66.7421	104.246
OAT	86.6598	125.454	113.846	90.9176	104.219
SNORA61	58.4644	206.769	65.684	85.6341	104.138
TALDO1	82.2114	100.216	90.6	143.286	104.078
H1F0	149.804	110.345	96.495	58.4806	103.781
PGCP	110.134	100.606	136.042	67.9845	103.692
AP2B1	136.989	87.8651	102.919	86.5796	103.588
CD68	86.6141	91.9789	55.798	178.291	103.171
SNORD34	0	229.727	0	182.518	103.061
CTSL1	123.807	123.667	83.1899	81.222	102.971
CYGB	118.182	70.7355	64.1729	156.313	102.351
PSMD8	87.5218	113.36	91.2053	117.11	102.299
CLTA	67.205	137.073	118.11	86.3039	102.173
HK1	185.468	75.0701	61.3408	86.7107	102.147
SSBP1	100.139	128.159	91.3096	88.781	102.097
TMX2	122.452	97.0247	73.1615	115.066	101.926
ATP5G1	89.4606	129.025	80.0462	106.808	101.335
HIGD2A	128.357	60.0596	137.197	79.402	101.254
AP2S1	124.31	100.062	91.1575	89.3292	101.215
SNAI2	101.677	79.9381	168.135	54.9631	101.178
SNORD116-4	97.2015	171.885	71.6097	63.9227	101.155
UBE2I	113.642	91.794	102.847	96.3289	101.153
ACTR1A	132.065	78.0461	91.6171	102.788	101.129
KPNB1	91.0924	145.08	70.3363	97.1983	100.927
LOC100653010	60.3618	145.606	25.2451	172.171	100.846
SLC7A8	224.943	63.3982	65.2259	49.0635	100.658
C14orf2	73.7486	124.71	131.684	72.0657	100.552
CCT8	57.6931	148.174	98.2425	98.0181	100.532
QARS	143.697	70.2047	110.714	77.2746	100.473
PTGES3	57.7096	156.534	79.3285	107.835	100.352
EIF4H	96.9718	117.57	93.273	92.6287	100.111
PLP2	105.104	113.54	76.466	104.782	99.973
SNORD54	0	140.877	183.9	74.6177	99.8487
SNORD19	117.289	158.864	38.8837	84.1448	99.7954
FIS1	81.3525	88.4813	106.266	122.229	99.5822
TCP1	48.6995	155.252	90.643	103.043	99.4094
ADI1	71.7965	129.732	104.568	91.5229	99.4048
AARS	169.661	59.0114	85.4452	82.8979	99.2539
EI24	101.276	95.4771	95.0776	104.851	99.1704
SRSF9	108.895	109.9	99.4497	77.9908	99.0589
ANXA1	42.2516	263.177	28.0869	62.0154	98.8827
UBE2V1	137.793	91.0689	95.5722	71.0021	98.859
ATP6V0B	112.919	72.3747	64.0578	145.752	98.7759
CERS2	118.501	89.3508	94.5126	92.6528	98.7543
SNORD102	40.5126	274.366	35.8154	43.5965	98.5726
CALM1	68.1568	143.39	68.9862	113.626	98.5397
ADIPOR1	113.567	105.212	81.7459	93.4374	98.4906
LMNA	79.899	84.8387	67.1182	162.005	98.4652
HIATL1	109.111	110.962	80.9075	92.4463	98.3567
CD151	114.685	72.0157	62.9119	143.271	98.2209
WDFY1	50.7511	142.882	130.688	68.2217	98.1357
HEBP1	117.668	63.3623	149.631	61.432	98.0233
DCTN2	100.537	92.8112	106.071	92.0597	97.8697
SNORD59A	63.3334	85.7831	139.976	102.232	97.8311
MAGED1	159.708	62.1795	95.259	73.9933	97.785
STXBP1	145.956	83.2871	74.053	87.5616	97.7144
LOC100652760	119.86	121.96	47.8068	100.606	97.5582
SKP1	58.7759	135.498	118.604	76.108	97.2465
HSPE1	84.4276	155.985	67.9684	79.8809	97.0655
CCNG1	62.8397	123.264	166.454	34.4793	96.7593
SNORD6	0	319.575	19.5549	47.6066	96.6841
ENSA	80.9048	119.967	96.4586	89.1068	96.6093
VKORC1	88.7135	85.0297	102.907	109.779	96.6073
NUCB1	150.342	47.2798	91.0581	97.7425	96.6056
SNX3	80.3081	111.201	113.619	81.1976	96.5814
PSMA7	44.7781	152.523	79.7683	109.108	96.5443
C10orf58	96.2009	126.168	97.8971	65.5992	96.4663
FLOT1	101.46	95.1338	94.228	94.9209	96.4357
APH1A	137.709	67.6854	86.3675	93.7159	96.3695
ACTR2	56.6207	168.092	74.6297	85.9355	96.3195
CORO1C	57.9753	136.244	81.7494	109.229	96.2994
SLC35B2	123.308	85.0809	86.8665	89.7848	96.2601
GRINA	129.416	57.3619	88.1083	110.099	96.2463
HEXB	67.7959	132.901	96.8106	87.3493	96.2142
LOC100507375	84.7176	119.166	78.322	102.38	96.1464
ATP6V0A1	186.894	45.4501	81.0364	71.0382	96.1047
CDC42	77.434	127.292	92.9886	86.7018	96.1041
SNORD14C	85.3668	158.226	29.7904	109.996	95.8448
PIGY	64.7127	113.072	131.697	73.4291	95.7277
HNRNPUL1	147.969	78.5974	82.3387	73.6715	95.6441
KRTCAP2	77.2335	100.957	99.1708	105.166	95.6318
TUFM	104.619	71.2562	92.612	113.935	95.6056
SSR4	71.9659	93.8844	113.46	103.046	95.5891
COPZ1	126.019	76.7684	90.5869	88.6177	95.498
COX6C	72.5426	127.895	129.352	52.178	95.4919
HSPA9	73.6313	148.535	70.136	89.3896	95.423
MPV17	120.066	76.2859	104.691	80.5511	95.3985
ATP2A2	97.8331	87.2095	82.7157	113.561	95.3298
PRKCSH	141.467	52.7963	86.643	98.4732	94.8449
SRPX	129.809	79.1042	100.809	69.2431	94.7413
ATIC	116.165	84.1802	95.7703	82.765	94.7201
OXA1L	122.031	73.8693	117.593	63.4652	94.2396
SNURF	128.569	91.8268	93.6317	62.5069	94.1336
ST6GALNAC2	107.481	59.6223	124.817	83.3484	93.8172
AHCY	118.349	64.2068	102.257	90.3904	93.8008
GPI	128.049	62.3556	83.6881	100.176	93.5672
GBA	153.267	63.0812	54.7834	102.995	93.5316
SREBF2	130.093	58.7785	79.5643	105.652	93.5219
GSTK1	107.216	66.6932	121.27	78.329	93.377
ATP6V0D1	110.613	64.2744	88.3617	110.104	93.3383
ARPC1A	69.6226	117.345	91.2731	94.1053	93.0865
ELOVL1	126.932	75.9978	79.6768	89.3626	92.9923
MYH10	153.254	96.3343	66.7113	55.5172	92.9542
HNRNPM	121.986	98.9951	75.3226	74.9394	92.8108
CTTN	86.3641	100.335	44.7396	139.771	92.8024
NDUFS2	137.45	74.7027	97.4856	61.4316	92.7675
IGF2R	183.572	48.5361	52.7803	85.2016	92.5225
PRDX4	61.2477	109.118	108.243	91.0957	92.4261
PIGT	165.743	49.8493	86.6389	66.6195	92.2127
KIAA0930	92.2097	55.1624	62.6964	158.641	92.1774
GPX4	90.5753	90.8548	99.6343	87.5764	92.1602
DYNLL2	176.279	54.362	70.3506	67.4904	92.1205
NME4	78.6847	96.401	96.2277	96.8335	92.0367
SLC45A2	32.0505	14.3476	146.51	174.68	91.897
CCT2	41.6416	174.594	68.8246	82.3209	91.8453
MLF2	113.946	81.3147	84.009	87.8763	91.7865
CHD3	172.548	53.4115	71.7168	69.4336	91.7775
CANX	46.3399	140.848	74.1753	104.653	91.5041
PTRF	128.206	57.2024	61.7707	118.343	91.3805
HNRNPH1	58.6049	156.847	84.1111	65.6944	91.3143
DDOST	99.8358	93.3974	82.7658	88.8959	91.2237
HNRNPD	98.3808	108.733	60.7537	96.9187	91.1966
ILF2	64.5039	144.547	76.5692	78.9954	91.1539
SNORD38A	44.239	239.682	0	79.3444	90.8163
HBXIP	79.3472	114.461	96.5725	71.635	90.5039
SPTAN1	144.06	50.4771	72.2117	94.5122	90.3153
CHMP2A	91.5711	94.8722	89.4764	84.8052	90.1812
PSME1	90.1459	85.8568	123.773	60.6992	90.1187
NGRN	81.4508	109.15	91.5938	78.2196	90.1035
SIRPA	138.358	38.0655	118.743	64.9568	90.0308
DDX39B	84.1588	128.323	76.1736	70.883	89.8846
RNF145	93.0028	117.645	54.3458	94.0575	89.7628
C20orf30	75.4525	110.833	89.0898	83.1065	89.6205
CD9	90.3429	74.2334	82.8046	110.832	89.5532
TM9SF2	78.4142	100.415	89.2061	90.1394	89.5437
CYP27A1	113.644	48.2164	115.665	79.4223	89.2369
CDH3	136.756	49.1714	82.6533	88.0033	89.146
MYO1D	92.7934	83.9128	101.673	77.8942	89.0684
PSMB6	71.9236	108.099	88.3767	87.7728	89.043
PPP2R1A	107.743	64.1184	78.3523	105.515	88.9322
DNAJA4	94.151	77.3032	98.0871	85.8127	88.8385
HMGN1	47.2849	164.783	80.7567	62.3047	88.7823
CTDNEP1	138.108	56.1131	85.2833	74.0447	88.3873
PSMC5	96.4491	103.479	70.2525	82.3602	88.1352
EIF3A	86.641	121.033	85.3053	59.1424	88.0304
UBAP2L	132.844	82.6175	58.2105	78.154	87.9565
PSMA1	60.4555	144.08	79.4599	67.0612	87.7642
UQCRC2	67.3567	106.848	107.348	68.6007	87.5384
SRSF5	64.6639	160.192	71.1398	52.587	87.1457
LASP1	142.677	58.109	76.757	70.9458	87.1222
TMED10	59.4169	95.18	105.081	88.5042	87.0455
SNRPB	81.639	98.2415	59.997	107.975	86.9631
SCARB2	49.0416	131.895	77.6236	89.056	86.904
PPP1CA	96.0331	73.4844	74.3555	103.418	86.8227
NUTF2	74.5662	113.138	68.9075	90.3914	86.7508
DYNC1H1	141.306	39.3222	63.2182	102.208	86.5136
PFKM	124.062	70.1902	93.9156	57.3967	86.3911
MARCKS	102.42	94.6489	81.3254	65.9888	86.0958
ADD1	111.517	68.6697	81.6758	82.4422	86.0762
GNG5	66.3445	105.243	83.437	88.9224	85.9867
C1QBP	55.909	125.019	75.7922	87.0567	85.9442
PLTP	125.178	48.7538	85.0433	84.7622	85.9343
MCL1	32.4945	216.344	49.6316	44.7864	85.8141
ARHGDIA	90.5826	63.2425	47.9364	141.494	85.8139
PRDX3	47.8478	141.896	78.3518	73.69	85.4464
EIF6	91.9142	74.5237	63.6656	111.593	85.4241
DAB2	115.877	93.8117	65.863	65.7781	85.3324
LOC100507246	103.584	84.9867	95.6074	56.694	85.218
EIF3H	45.1681	134.105	111.451	50.0056	85.1824
YWHAH	57.4617	116.68	58.8286	107.343	85.0783
PFN2	65.6498	118.859	106.463	48.7375	84.9273
SRPR	111.679	80.276	59.9837	87.4919	84.8576
MRPL33	64.3691	128.395	90.3875	54.7369	84.4721
GOT2	109.014	80.0122	74.3653	74.3788	84.4426
C14orf166	60.7723	112.568	96.1867	68.0749	84.4005
PCMT1	59.3957	107.99	83.9959	85.3081	84.1724
HMGB1	33.7169	178.64	62.0115	62.3182	84.1716
APOA1BP	99.4382	79.4807	81.8422	75.413	84.0435
SF3B2	92.1162	77.5634	70.2185	96.0234	83.9804
SIGMAR1	89.577	80.7492	54.7675	110.34	83.8584
FCRLA	188.859	41.6476	84.4904	19.8654	83.7156
SLC39A6	57.9616	109.658	72.0452	94.3884	83.5133
TMEM98	96.1991	78.8277	83.8265	75.0002	83.4634
SURF4	98.731	79.1913	59.2748	96.4693	83.4166
SMS	51.9428	153.924	69.8787	57.811	83.3891
URM1	126.022	46.564	77.4912	81.6635	82.9352
CAPN2	44.5678	107.648	59.7197	119.678	82.9034
CBR1	67.1417	88.7557	77.1459	98.5658	82.9023
MTRNR2L10	58.5873	30.3261	205.203	37.3665	82.8707
SEC61B	57.2107	95.4183	82.8705	95.832	82.8329
DDX17	84.3126	92.9617	95.5987	58.4194	82.8231
C19orf56	76.7062	69.4217	92.0365	93.1174	82.8204
ANP32B	81.8417	105.608	72.8543	70.7557	82.7649
CLSTN1	136.086	40.3146	71.5194	83.0158	82.734
RGS10	60.7481	103.554	121.386	44.5822	82.5676
PRPF8	134.097	57.6282	54.2213	84.2997	82.5616
C6orf125	54.3443	116.173	79.3821	80.2796	82.5448
CHD4	133.293	59.3641	72.2459	64.6663	82.3923
GHITM	68.4856	105.634	87.7825	67.3216	82.3059
EWSR1	83.5383	122.395	64.642	57.8024	82.0944
NCOA4	48.6552	102.868	104.891	71.7781	82.0481
GDI1	113.014	62.5805	58.7028	93.0229	81.83
CTSF	131.929	42.8322	80.4105	71.2514	81.6058
TCEAL8	55.9431	108.291	104.423	57.5843	81.5603
QDPR	83.6584	86.79	78.4846	77.0872	81.505
SNORD35A	45.3398	156.94	42.3098	81.3188	81.4771
CAV1	61.4681	83.6198	109.072	71.6684	81.4571
PCNA	18.2486	156.372	27.9751	122.849	81.3612
LIMA1	33.3081	205.7	49.8551	36.023	81.2216
KIAA0100	113.67	67.149	49.6224	94.3656	81.2018
SNORD83A	65.4255	122.376	35.8056	100.58	81.0468
EIF3B	99.8473	76.1802	54.8085	93.1012	80.9843
AUP1	76.3422	80.9988	57.741	108.813	80.9737
ZFP106	69.927	87.8988	113.794	52.1122	80.933
C14orf1	121.789	52.8828	88.1589	60.8648	80.9239
ABR	97.5858	45.1023	83.1227	97.7948	80.9014
PSAT1	85.3999	70.807	125.63	41.6058	80.8607
LITAF	107.432	87.5755	49.7896	78.5695	80.8417
CYP51A1	48.2935	127.185	84.4959	63.3096	80.821
LUZP6	51.1284	110.905	81.0744	78.8351	80.4857
ATP5L	70.0981	95.0587	99.4626	57.1686	80.447
SDC3	123.295	55.7867	23.9599	118.73	80.4429
NDUFB10	58.7915	89.6516	91.1193	81.5322	80.2737
PLOD1	137.22	51.4082	55.4065	76.929	80.2409
CCT6A	42.0099	129.509	68.8307	80.2175	80.1418
ACAT2	45.4968	120.129	73.6402	81.2837	80.1374
MPDU1	105.947	68.3975	62.2254	83.5732	80.0358
UFC1	67.859	93.5102	96.6049	62.1571	80.0328
PSMA6	47.9733	121.758	75.5804	74.3144	79.9065
YIPF3	122.336	45.7661	78.5827	72.5953	79.82
NRP2	142.109	61.3214	69.5992	44.626	79.4139
ESD	64.797	101.996	87.4937	62.7385	79.2563
IDH1	56.3288	92.1681	98.6623	69.365	79.1311
SNORD14D	0	161.001	37.8304	116.402	78.8084
BAG6	117.221	56.1899	55.6608	86.0733	78.7862
TUBA1C	39.0964	143.829	23.2336	108.933	78.773
SNX17	107.404	63.4916	65.5262	78.5912	78.7533
WBP2	141.588	35.9541	62.0315	75.2762	78.7125
POLR1D	58.9367	103.409	106.644	45.7303	78.68
LAMTOR1	78.9424	73.4736	72.7463	89.007	78.5423
P2RX7	112.269	67.4281	97.0042	36.8587	78.39
NCSTN	143.058	53.623	63.1535	52.6936	78.132
DCTN1	120.681	51.0272	62.9589	77.5581	78.0563
ETV5	110.995	66.0984	73.9533	60.8579	77.9761
C19orf43	68.6913	80.5798	84.7545	77.3503	77.844
VAMP3	63.5771	87.5848	81.4509	78.3762	77.7472
SARS	85.5944	69.6917	81.985	73.5959	77.7167
COX7A2L	76.599	69.887	104.232	60.0304	77.6871
MSMO1	61.5	87.005	85.4498	76.472	77.6067
HLA-C	126.518	55.9794	41.5319	86.2617	77.5727
SNORD121B	103.263	111.893	31.9516	62.9701	77.5194
BANF1	75.2119	84.3602	60.9618	89.4781	77.503
CCT5	43.4117	116.881	54.486	94.3453	77.281
SNORD1B	120.906	95.5289	60.1245	32.5275	77.2717
VAMP8	78.2576	84.1194	93.0819	53.2955	77.1886
MLPH	84.4154	59.3153	83.9721	79.8006	76.8759
UQCRFS1	55.0623	110.588	75.937	65.7223	76.8274
CCT4	45.5431	107.218	76.8536	77.2513	76.7165
STAT6	117.019	55.2947	65.5636	68.4444	76.5804
DDX24	109.053	64.2596	74.2221	58.6867	76.5554
LARP1	129.453	55.3242	48.9617	71.3445	76.2708
TUBB2C	25.8133	121.861	22.3008	134.023	75.9995
SNORD69	27.214	159.729	48.1175	68.3332	75.8484
PDCD6	53.3353	108.012	78.3851	63.4022	75.7836
AKT1	74.2805	65.6175	51.3658	111.024	75.572
TRPV2	100.473	50.6637	44.8007	106.284	75.5554
RASSF3	52.4379	119.686	51.6695	77.1673	75.2402
ADAR	124.082	61.2487	52.9508	62.6711	75.2382
SPG21	84.666	70.2947	79.5483	66.364	75.2183
CYB5R1	117.679	55.2914	58.5698	69.2355	75.1939
HAX1	78.5248	81.5593	66.657	74.0014	75.1856
PRCP	92.6348	60.1848	95.8165	51.3974	75.0084
PHB	74.287	78.5834	54.2533	91.9723	74.774
ATP6V1G1	44.4378	103.109	82.1312	69.0684	74.6866
PA2G4	61.1106	97.4094	45.976	94.0796	74.6439
ACADVL	84.6744	86.0725	57.2217	70.5704	74.6347
C15orf24	62.8089	91.8151	70.8098	72.7421	74.544
ESYT1	92.6848	67.1826	51.232	87.0398	74.5348
ADIPOR2	73.3085	75.698	100.053	49.0725	74.533
SPCS1	68.1852	90.9185	78.7231	59.89	74.4292
ITM2B	62.8053	91.2578	90.1391	53.3085	74.3777
MANF	78.7043	75.9106	64.7654	77.9549	74.3338
SELENBP1	111.113	41.079	108.333	36.8009	74.3315
NARS	64.8563	105.801	62.3807	64.1215	74.2899
CYB5R3	76.9054	46.0329	82.4009	91.6315	74.2427
SNORD45C	0	239.991	11.1886	45.3981	74.1444
TDRD3	36.7923	123.157	103.387	33.0786	74.1037
PPP1R14B	48.4958	70.6122	44.7444	132.413	74.0663
TLN1	116.235	42.783	46.3576	90.6172	73.9982
PTPRM	87.5433	73.8962	73.0341	61.4719	73.9864
PPP1R15A	80.7884	138.195	32.1517	44.139	73.8185
PPT1	67.2768	85.0151	74.718	67.836	73.7115
TCEAL4	96.3987	96.1112	65.5105	36.8018	73.7056
PSMB3	48.4848	95.4815	63.6018	86.8187	73.5967
PPT2	125.903	47.4837	60.7257	59.9355	73.512
GPX1	48.4908	86.8219	50.1189	107.968	73.3499
USP22	92.9636	74.4388	60.5861	65.3319	73.3301
EID1	43.9241	115.399	77.4135	56.3253	73.2655
EIF3M	39.7368	113.336	82.43	57.4673	73.2425
PSME2	70.0045	94.78	69.874	58.0797	73.1846
SOAT1	64.2823	115.891	69.6365	42.9053	73.1788
SSRP1	74.2854	82.6589	54.377	81.2434	73.1412
GLUL	102.942	53.0209	98.5654	37.8488	73.0943
APOE	52.5743	34.7637	105.273	98.1421	72.6883
DDX3X	46.7269	124.316	54.2053	65.097	72.5863
RRAGA	84.1815	73.0017	72.7264	60.3163	72.5565
HMGCS1	38.6746	104.878	69.6499	76.2832	72.3714
TXNRD1	56.2029	116.423	45.0665	71.7713	72.3659
CLCN3	51.1607	111.79	60.6945	65.7679	72.3533
RAB27A	49.6623	78.7587	103.643	57.0753	72.2848
MRPL24	71.8745	79.308	55.5484	82.3518	72.2707
HNRNPF	41.61	95.7292	58.8124	92.6176	72.1923
PSMA4	38.5376	137.856	59.9066	52.2982	72.1496
PSMD4	72.4876	85.2003	69.6117	61.251	72.1376
POLR2G	58.5826	82.3277	75.3424	71.999	72.0629
SNX12	102.137	60.2814	62.1458	63.5195	72.0209
GNG12	30.411	130.312	53.1214	73.5583	71.8507
C20orf43	82.8736	62.1097	72.5971	69.2122	71.6981
VPS4A	78.0486	68.0761	50.2936	90.299	71.6793
LY6E	106.008	45.7573	68.2962	66.0577	71.5298
NHP2L1	58.6184	81.4906	50.4097	95.4311	71.4875
STOM	38.0635	100.118	57.5396	90.2217	71.4857
BCL2A1	28.2896	156.334	54.8986	46.3052	71.4569
ANXA11	110.185	47.2081	61.5676	66.7185	71.4198
CLIC4	32.0662	107.648	88.3485	57.5349	71.3994
SF3B14	46.8648	112.254	68.3865	58.0875	71.3982
HNRNPU	82.9423	84.1688	60.2477	58.1773	71.384
VDAC3	39.3964	109.459	66.2307	70.3254	71.3529
ACTR3	35.6648	124.964	55.2506	69.1448	71.2561
MRPL44	65.9175	68.1712	104.965	45.5841	71.1595
IST1	78.7394	67.8356	81.6866	56.2185	71.12
SF1	100.667	68.9413	53.3183	61.4872	71.1034
METTL9	48.861	89.0003	94.9577	49.71	70.6322
FABP5	32.1912	137.305	32.3581	80.4362	70.5726
GLO1	38.4437	105.611	62.5044	75.1213	70.4201
RBBP7	42.5564	110.073	63.2356	65.5852	70.3625
C5orf32	47.9637	81.6224	68.5477	83.3135	70.3618
UBL3	45.933	108.449	82.0042	44.6263	70.2531
PLA1A	106.846	49.1319	93.3619	31.6237	70.2409
ARPC5	34.506	110.931	62.8598	72.2021	70.1247
MRPS24	64.7333	65.7233	91.6765	58.07	70.0508
STARD7	66.2612	72.4727	59.425	81.5271	69.9215
NENF	67.5716	67.9743	89.8387	54.1652	69.8875
TOMM20	47.3638	87.8652	85.8928	58.348	69.8674
CLTC	47.7657	92.607	62.1893	76.5422	69.776
TMEM66	59.3079	87.0041	75.4805	57.1109	69.7258
DNAJB1	61.3648	99.9741	46.3033	71.2366	69.7197
PDXDC1	73.9306	55.7296	85.6514	63.3613	69.6682
PLS3	37.1654	101.422	90.5423	48.006	69.2839
CDKN1A	93.9839	86.0921	22.659	74.162	69.2243
ATP6AP2	54.4514	90.0726	74.4688	57.692	69.1712
HMGA1	53.8995	46.8647	58.125	117.133	69.0055
ARMC9	79.3983	52.2201	91.6253	52.1328	68.8441
TAX1BP3	65.9436	52.2433	61.006	95.2436	68.6091
CNPY2	56.8817	76.795	81.8277	58.5732	68.5194
BRD2	88.2399	77.411	54.4848	53.5165	68.413
NDUFV2	37.8447	111.058	74.6585	50.0465	68.4019
GAS7	101.838	52.1334	66.7181	52.9119	68.4004
UBE2Z	96.8295	65.1734	55.9392	55.3847	68.3317
LAMC1	95.781	59.1596	71.7268	46.5669	68.3086
SFPQ	63.0589	110.073	44.1879	55.7912	68.2777
PRNP	49.061	103.26	41.2079	79.5628	68.2729
PPM1G	82.2575	60.2772	53.0402	77.4579	68.2582
CPNE1	117.547	39.7694	82.6624	32.9525	68.2328
ITPK1	86.6182	42.6128	54.7012	88.6803	68.1531
WBP11	71.4723	72.5948	69.0623	59.2009	68.0826
KDELR2	50.9539	76.402	53.375	91.4204	68.0378
C22orf28	86.5166	63.4653	60.4495	60.9651	67.8491
TNFRSF14	49.4801	54.0085	69.756	97.8707	67.7788
RAB34	81.0387	58.5292	61.6616	69.8385	67.767
STAT2	117.116	46.2635	63.8825	43.7464	67.7521
BZW1	20.6479	149.783	44.4847	55.999	67.7287
RPL36A-HNRNPH2	65.7475	78.6081	71.7325	54.3543	67.6106
YWHAG	63.2335	83.0396	49.364	74.4141	67.5128
HMGN2	20.8118	155.832	37.476	55.815	67.4837
IRF4	92.9455	24.987	98.9567	53.0317	67.4802
SF3B1	32.0891	112.341	74.77	50.6868	67.4717
CAPRIN1	42.5209	78.1303	76.5492	72.5048	67.4263
LOC100287562	128.87	48.261	44.6109	47.8193	67.3903
ERBB3	87.5402	58.6451	77.6874	45.4739	67.3366
AHSA1	61.9668	81.1955	53.1088	72.9926	67.3159
ARL6IP5	50.0831	84.1239	78.8224	56.227	67.3141
RDH11	58.2265	76.7609	75.6058	58.635	67.3071
SDHB	41.6175	92.6737	66.831	67.7921	67.2286
HNRNPH3	65.6409	90.9475	66.3578	45.7266	67.1682
DAG1	79.8396	51.2442	40.4085	96.9742	67.1166
SNORD22	13.8186	134.762	43.9792	75.3441	66.976
H3F3B	36.9446	107.979	56.7461	65.3203	66.7475
SNORA8	18.6678	134.011	69.3144	44.8652	66.7146
SNCA	48.2139	89.6534	72.6827	55.9409	66.6227
CD164	46.3814	85.3527	71.8151	62.6642	66.5534
NDUFAB1	44.4987	94.6063	66.2902	60.6118	66.5018
HTR2B	70.2546	170.533	22.1596	2.6062	66.3884
ST3GAL5	64.0274	75.0704	80.0415	46.263	66.3506
COPA	100.549	59.1794	53.4208	52.0992	66.3121
IFI27L2	59.4311	62.9176	85.7178	57.1553	66.3055
GNG10	48.0423	97.3255	66.2252	53.0658	66.1647
MICAL1	71.6702	62.3477	67.325	63.1628	66.1264
MAPRE1	40.1912	107.535	46.7003	70.0563	66.1207
PSME3	83.7968	67.6891	52.6879	60.1882	66.0905
STOML2	54.6687	76.409	62.4827	70.6813	66.0604
PPP2R4	108.964	41.8809	56.0733	57.1983	66.0291
CDC42SE1	73.4549	83.0604	46.4799	60.811	65.9515
POMGNT1	98.5736	51.4142	47.8501	65.8241	65.9155
C6orf115	39.9621	103.452	61.2909	58.3492	65.7635
TM7SF3	61.4446	65.9707	85.1636	50.4075	65.7466
UXT	44.3102	78.4318	79.9347	60.2945	65.7428
STX7	39.8486	93.5951	75.7334	53.6512	65.7071
MRPL20	57.2615	82.1591	57.029	66.1981	65.6619
WLS	86.9865	57.9827	61.1677	56.3951	65.633
SCAMP3	86.8461	48.1944	48.8866	77.8593	65.4466
SNORD32A	57.9267	87.1778	54.0555	62.3363	65.3741
XPNPEP1	81.6876	58.97	76.1818	44.1731	65.2531
ATP6V0E1	82.5896	59.5776	63.3084	55.1376	65.1533
RNF167	89.7288	52.2829	58.1178	60.2366	65.0915
COPS6	62.7435	75.3059	54.2697	67.8125	65.0329
AMD1	26.8454	97.8678	67.5807	67.8174	65.0278
TMEM219	60.994	51.6713	78.8468	68.2756	64.9469
LOC100289396	94.0973	42.7379	78.0843	44.7704	64.9225
EBP	61.2381	69.054	55.2379	73.9236	64.8634
TXN2	68.958	58.21	68.1082	63.9381	64.8036
CDC37	62.6445	67.9796	50.1842	77.9865	64.6987
PHLDA1	38.6196	116.849	63.6785	39.4487	64.649
IDH3B	79.2361	56.3682	64.1289	58.8523	64.6464
U2AF1	58.3408	91.2387	43.5031	65.4832	64.6415
HMGCR	41.5904	94.3198	72.4478	49.5782	64.484
FKBP10	110.481	42.0578	60.3595	44.9242	64.4556
ETF1	29.2121	128.739	50.9803	48.5691	64.3751
L1CAM	91.7474	43.4432	32.1924	89.8019	64.2962
SUMO3	60.1458	71.3171	63.3274	61.9713	64.1904
MGST3	63.9114	67.3245	59.912	65.4978	64.1614
SNORD14B	45.8072	98.2371	50.6202	61.6177	64.0705
THRAP3	92.8945	55.657	61.6543	45.8302	64.009
PSMC1	44.8126	111.076	51.0684	48.8115	63.9421
ZNF207	34.6915	104.91	61.9736	54.0689	63.911
GTF3C6	52.4184	89.177	72.2817	41.5192	63.8491
SNORD59B	0	114.378	83.9854	56.7954	63.7897
FEZ1	68.7239	69.6006	57.4201	59.3152	63.7649
MRPL37	72.5373	56.8616	57.7376	67.7155	63.713
POMP	55.2603	97.9069	49.535	51.8054	63.6269
PTDSS1	76.7433	60.275	51.8927	65.2767	63.5469
PPP1CC	38.6027	98.4016	72.7981	44.3845	63.5467
SAE1	59.4447	74.6141	46.4367	73.6739	63.5423
PARVB	71.0009	61.6324	43.5442	77.7826	63.49
NAP1L1	38.164	105.754	72.2107	37.7404	63.4673
PEPD	66.9349	47.3274	60.7151	78.8916	63.4672
PAICS	35.0944	104.226	42.3605	71.9907	63.4179
DLST	84.4267	51.2977	56.2928	60.7321	63.1873
LSM4	46.3629	81.9701	51.7201	72.4676	63.1302
WSB2	46.8693	89.7589	58.3372	57.1447	63.0275
DHX9	42.8015	85.5761	44.6129	78.927	62.9794
TSPAN3	63.5359	61.7789	80.1546	46.1433	62.9032
RBMX	29.0415	110.551	63.9714	47.6738	62.8094
MGAT4B	74.8972	48.1183	47.6771	80.515	62.8019
TTYH2	99.4113	44.6489	57.4667	49.5833	62.7776
G3BP2	38.8904	98.4363	54.8271	58.2581	62.603
LZTS1	77.7144	32.0494	55.3471	85.297	62.602
ST13	59.12	70.0395	78.858	42.37	62.5969
LDLR	72.3327	85.0869	37.1101	55.7936	62.5808
COPB2	51.4259	81.3677	64.3124	53.2085	62.5786
KAT2B	53.9528	100.488	63.4507	31.8412	62.4332
SNORD14A	32.6075	147.22	19.2179	50.6851	62.4326
TMED3	67.0448	46.5843	60.3026	75.7491	62.4202
HNRNPR	47.94	98.4706	53.5394	49.6494	62.3999
LOC550643	79.5561	51.2771	73.9666	44.1525	62.2381
NDUFA4	34.1963	98.8213	78.1745	37.7458	62.2345
SLC35A4	92.0456	43.7154	42.6317	70.4941	62.2217
CKS1B	17.6948	144.585	18.9029	67.6549	62.2094
DHX15	29.1161	107.759	47.1424	64.7878	62.2013
KARS	51.5504	78.8959	56.9874	61.2873	62.1803
HNRNPA3	52.6067	96.6036	43.4579	55.7979	62.1165
POLR2A	125.341	44.4809	41.8185	36.6901	62.0826
TUBB4	62.2646	31.6138	61.6537	92.7109	62.0607
HSBP1	25.025	93.4537	74.0075	55.7453	62.0579
CYR61	1.69485	243.447	0.800446	2.25383	62.049
LRRC59	44.4512	63.8769	39.2886	100.343	61.9899
HDAC1	71.9096	64.43	54.0647	57.4883	61.9732
YKT6	90.9697	50.504	50.4151	55.8638	61.9382
MAZ	81.4092	34.394	60.4389	71.479	61.9303
ITPKB	110.825	41.2545	41.9245	53.6054	61.9023
ENO2	63.2094	74.8266	25.6399	83.2342	61.7275
HSD17B10	70.1961	55.7999	59.4061	61.3249	61.6818
DHRS7	54.1494	79.3968	66.8732	46.098	61.6294
PARP1	48.3406	66.3625	42.4585	89.3509	61.6281
SNORD43	0	160.94	0	85.2442	61.5461
GRHPR	54.2919	55.7397	61.406	74.6788	61.5291
EIF3G	74.5574	49.5206	63.9447	57.9032	61.4815
NDUFA8	58.3419	69.1267	61.9172	56.3408	61.4317
PHGDH	82.1001	43.9844	54.3931	64.9666	61.361
SERF2	45.1662	59.4628	74.9548	65.6413	61.3063
MMADHC	39.1135	81.5715	81.0793	42.8946	61.1647
SHC1	85.9168	59.335	41.9613	57.2058	61.1047
ETFA	29.4207	101.126	63.907	49.8906	61.0861
LTA4H	70.2356	56.4361	76.6205	40.9605	61.0632
ACSL3	37.844	118.009	46.1959	42.0476	61.0241
GNPDA1	61.2332	53.4756	66.2141	62.8968	60.9549
NTAN1	47.9488	72.4829	65.9981	57.2681	60.9245
APEH	81.2776	56.3435	44.6656	61.3304	60.9043
TRIM28	66.397	50.2497	51.8386	74.9621	60.8619
DNAJB6	53.676	75.0472	66.8296	47.8302	60.8458
NDUFB5	40.3473	73.117	85.2569	44.4481	60.7923
PSMC3	56.9945	75.1944	33.8809	76.3924	60.6155
TMEM14C	40.4585	86.9603	65.213	49.5065	60.5346
SCP2	47.8008	72.9944	76.5436	44.7536	60.5231
CHPT1	54.3152	71.6981	39.1859	76.8834	60.5206
PTPLAD1	37.6171	76.1555	67.9012	60.1433	60.4543
TMEM111	44.9318	69.026	73.8485	53.8754	60.4204
NUDC	61.4713	56.5475	40.3947	83.109	60.3806
MEA1	43.1033	80.9384	53.5525	63.9279	60.3805
SRRM2	76.2136	59.5964	47.9044	57.1512	60.2164
LAMP2	31.7381	96.9095	49.4795	62.3273	60.1136
DHCR7	114.396	26.7527	53.2978	45.9813	60.1069
PSMD13	49.766	72.3226	46.8319	71.4161	60.0841
PSMD11	68.5297	80.4019	38.4068	52.9483	60.0717
MAP2K2	75.6273	36.5865	60.7974	66.5392	59.8876
TSC22D3	35.8519	15.0747	129.395	58.9158	59.8094
AK2	64.0362	63.5565	50.0904	61.4282	59.7778
APOLD1	79.1456	57.9309	35.2809	66.5988	59.7391
MIEN1	52.3067	60.3838	64.6198	61.2802	59.6476
NDUFS3	54.0245	59.8466	67.657	56.9462	59.6186
IFITM2	58.126	43.6386	41.3313	95.3653	59.6153
SEC31A	79.2657	53.5487	58.1448	47.2814	59.5601
PICALM	40.2071	93.9507	62.0042	41.8344	59.4991
PIGF	42.9807	88.0074	64.4045	42.5099	59.4756
PARVA	61.4078	62.2084	53.8228	59.8631	59.3255
MRPL27	43.5027	77.5034	52.5198	63.6589	59.2962
CLPTM1	83.0824	38.727	46.5653	68.7771	59.288
LOC647979	51.918	80.0314	60.7598	44.4422	59.2879
SUPT6H	119.656	34.0452	43.2737	40.1114	59.2716
RNF181	46.2143	65.4238	66.7749	58.5402	59.2383
LAMB2	96.6845	34.3699	42.8892	62.9336	59.2193
CDC16	37.4526	88.6504	59.4764	51.1398	59.1798
DYNC1LI2	37.6272	76.7771	58.3556	63.6593	59.1048
MYO1C	64.2341	47.9597	38.2225	85.4726	58.9722
GLA	83.9799	57.9065	40.0751	53.5157	58.8693
ECHS1	51.5402	59.3834	57.5194	66.8795	58.8306
C6orf106	91.6361	38.9387	51.1593	53.5536	58.8219
CDV3	56.4556	78.9128	54.461	44.7257	58.6388
TOMM5	25.5963	92.4861	44.0888	72.3739	58.6363
RAB1A	41.8338	81.2587	63.0325	48.3939	58.6297
SRSF2	38.1434	80.447	44.5019	71.2988	58.5978
PSMA3	33.7282	100.283	53.1352	47.1855	58.583
INSIG1	32.7599	104.167	48.3568	48.8816	58.5413
CNIH	40.7123	76.2847	64.8159	51.6903	58.3758
PRELID1	44.2202	71.903	41.0665	76.3091	58.3747
ILF3	57.8893	63.2509	41.1694	70.8411	58.2877
SERPINB6	67.1971	60.3073	71.6581	33.9609	58.2809
SQLE	49.7101	63.757	62.3481	57.2934	58.2771
PYGL	94.9179	70.5915	34.8805	32.6285	58.2546
EEF1D	35.4201	48.1835	78.6639	70.1731	58.1101
HP1BP3	43.4269	91.9764	62.573	34.4192	58.0989
RAP1B	25.8992	101.797	51.3223	53.359	58.0944
SNRNP200	88.8741	46.7968	43.5541	53.0975	58.0806
WBP5	41.3616	100.169	53.491	37.2788	58.0751
CTDSP2	96.4045	36.6952	58.6311	40.066	57.9492
KHSRP	90.0841	44.0411	40.7258	56.3789	57.8075
G3BP1	37.1692	81.9064	43.5093	68.6416	57.8066
TRPM1	40.8044	50.129	84.3868	55.8993	57.8049
DYNLT1	38.4335	87.1674	61.2259	44.2593	57.7715
TAF9	31.5977	114.044	47.527	37.7157	57.7211
ADD3	34.1864	103.621	66.5237	26.5423	57.7184
SNORD24	31.6667	100.08	41.9927	56.7954	57.6337
OSTC	44.2175	75.0798	59.5561	51.4658	57.5798
TCF25	73.3881	40.2451	60.2098	56.352	57.5487
AP1S1	64.9954	48.381	48.4461	68.1741	57.4992
HNRNPUL2-BSCL2	96.0612	42.1685	52.7465	38.9348	57.4778
BECN1	52.955	70.7437	65.1173	40.7752	57.3978
PRAF2	105.051	29.2241	51.1545	44.0909	57.3801
VTI1B	42.1107	83.5198	58.5739	45.2138	57.3546
C11orf67	62.5668	57.5307	74.7493	34.1884	57.2588
KLF6	27.9203	131.811	32.408	36.8848	57.256
TGOLN2	84.3003	46.3685	43.2085	55.0843	57.2404
MAP1LC3B	31.903	80.6313	60.9639	55.4565	57.2387
TMEM109	81.2698	44.158	34.6362	68.7925	57.2141
SH3BGRL	41.6435	68.1599	88.9155	29.7924	57.1278
ZMAT2	77.5739	57.2753	54.6725	38.7647	57.0716
SNORA32	29.352	132.521	23.0656	43.2851	57.0559
PFDN6	69.9836	63.138	43.6198	51.3076	57.0123
LSM3	39.5461	107.351	45.6482	35.4391	56.9961
ERGIC1	75.6813	38.2601	46.9422	66.8	56.9209
VPS29	35.1488	87.2893	55.9191	49.292	56.9123
PYGB	63.69	35.3645	35.1117	93.3181	56.8711
SYPL1	50.0244	73.9525	50.5082	52.7904	56.8189
SNRNP70	66.8185	59.7412	40.1386	60.5647	56.8157
IK	55.8507	77.0417	52.4529	41.917	56.8156
NUCKS1	32.1508	113.036	37.3405	44.6878	56.8038
HARS	62.4904	56.7421	45.2681	62.2325	56.6833
FAM50A	67.8018	55.8575	47.8288	55.0585	56.6367
FAM127A	58.033	37.9068	59.0591	71.5229	56.6304
PRKAG1	58.6978	55.1522	68.6205	43.8011	56.5679
PABPC4	71.5417	47.6663	61.9025	44.8277	56.4845
ATP2C1	36.9621	62.8232	70.1621	55.9848	56.4831
TRAM1	34.43	84.9953	48.5129	57.6059	56.386
CYC1	41.5098	55.5101	44.6545	83.8331	56.3769
CNIH4	46.9829	80.422	48.525	49.3248	56.3137
VPS28	75.2044	30.5506	56.8261	62.3687	56.2374
GABARAPL2	40.8131	77.2747	62.7947	43.8048	56.1718
H2AFV	20.0715	113.091	39.7293	51.6465	56.1346
LOC401397	40.7034	87.1323	57.5555	39.0365	56.1069
FIBP	73.1336	49.6668	49.7162	51.824	56.0851
ITGB3	105.545	54.1632	12.8398	51.6991	56.0618
C1orf144	57.1984	52.7481	40.8511	73.4247	56.0556
SNHG13	48.8075	45.8571	90.8993	38.4455	56.0023
SNORA63	31.4276	90.8111	56.4936	45.0933	55.9564
HYOU1	84.1484	42.7824	32.4005	64.2383	55.8924
MARVELD1	95.8626	30.8629	41.2203	55.3844	55.8325
ARF5	48.6729	45.3556	64.1637	65.0254	55.8044
CAPN1	74.22	40.4066	40.2659	67.9631	55.7139
DUSP4	59.6169	65.3387	39.6671	58.1963	55.7048
SLC39A1	70.2242	48.0796	44.1112	60.0319	55.6117
SNORA4	27.6724	89.2415	55.9176	48.9225	55.4385
ACOT7	49.4842	64.0358	40.7599	67.1788	55.3647
WDR61	36.9435	88.5634	51.9834	43.9624	55.3632
COTL1	49.0181	59.5563	28.7027	83.9818	55.3147
TIMP3	63.6092	73.2764	25.5309	57.9552	55.0929
CHTF8	79.8982	36.9954	53.4218	49.3705	54.9215
GYG2	77.8507	35.5339	76.4088	29.3787	54.793
GLB1	91.5487	33.8947	56.6166	36.9961	54.764
SRSF3	23.5025	89.7216	44.5523	60.8827	54.6648
BEX4	65.4277	50.6489	77.5275	25.0143	54.6546
HPGD	88.4651	76.0018	48.5215	5.48826	54.6192
KHDRBS1	50.712	75.1788	57.3548	35.1815	54.6068
ACTN1	53.2095	70.9897	23.1829	70.7492	54.5328
FARP1	46.22	50.2504	82.2673	39.1696	54.4768
ATP5F1	25.2727	92.1358	60.4575	39.6977	54.3909
DECR1	47.246	62.9648	70.3379	36.9235	54.368
PROS1	35.5876	78.5585	50.1138	53.0695	54.3323
SNRPG	32.7968	99.7328	40.6336	43.879	54.2605
CNPPD1	71.187	29.5278	62.0064	54.2603	54.2454
OGDH	83.3389	29.2883	36.5427	67.7558	54.2314
BLVRA	42.1763	67.2685	48.2752	59.2042	54.231
RNY3	74.4124	67.1929	38.8728	36.3986	54.2192
SNORD42B	0	117.827	28.8395	70.2102	54.2192
COPS8	42.0319	57.7641	47.7164	69.2084	54.1802
BAMBI	80.0699	61.4827	35.2442	39.9121	54.1772
DEGS1	40.5128	84.2093	38.1438	53.5763	54.1106
SNORD75	159.208	0	0	57.1091	54.0793
NSA2	39.1222	95.3871	57.1672	24.3128	53.9973
SLC25A1	53.543	36.5166	47.7811	77.9586	53.9498
PRMT2	44.6473	59.5661	58.8913	52.6592	53.941
HSD17B4	47.8429	62.4088	61.0626	44.3759	53.9226
ARPP19	23.6425	92.9759	45.3827	53.4135	53.8537
C17orf79	43.3292	64.0249	51.8269	56.2221	53.8508
BRE	93.2203	29.9423	58.8834	33.324	53.8425
DUSP6	49.9492	114.167	26.7606	24.3469	53.8059
PSMA2	32.3741	86.3256	58.034	38.0979	53.7079
G6PC3	72.3206	38.0525	50.0818	54.2106	53.6664
SDHC	66.7176	54.7853	53.872	39.2853	53.6651
KIT	35.3575	75.4818	72.1722	31.2974	53.5772
POLDIP2	67.0218	45.4523	49.3506	52.441	53.5664
UROD	42.1732	52.8807	54.0193	65.1673	53.5601
PSENEN	52.1452	47.1916	49.6265	65.205	53.5421
ASNA1	48.4522	45.7529	45.7739	74.0084	53.4968
UBE2L3	65.7006	52.6924	48.4999	47.0492	53.4855
C10orf90	88.9943	43.5083	50.7645	30.5345	53.4504
SEC11C	25.7607	81.6043	42.4151	63.9981	53.4445
TTYH3	55.6219	20.9747	24.9953	112.083	53.4187
VMP1	34.8834	67.3881	66	45.2279	53.3749
CAPZA1	21.3656	98.9321	45.2222	47.8309	53.3377
ITGB1BP1	27.0563	57.9363	52.4377	75.6873	53.2794
ASPA	52.6018	57.1128	88.7488	14.648	53.2778
SNF8	59.1163	56.3264	50.894	46.7133	53.2625
PFDN2	44.0236	78.4492	45.0659	45.4657	53.2511
NDUFS6	36.1687	51.4264	50.6447	74.6923	53.233
PPP2CB	45.7967	68.7205	49.6035	48.418	53.1347
SHMT2	54.0496	42.8935	50.3286	65.1394	53.1028
ATP5G3	37.5316	72.7163	51.2684	50.7215	53.0594
MCM7	31.1356	58.2348	20.1412	102.654	53.0414
NOP56	43.0637	79.186	32.783	57.0735	53.0266
IQGAP1	28.3062	89.7826	45.8673	48.1044	53.0151
TRAPPC2L	53.7086	52.649	53.774	51.8149	52.9866
FH	32.857	77.9045	50.3047	50.7425	52.9522
PITRM1	53.7088	49.5193	58.2057	50.2955	52.9323
EZR	46.6138	39.9457	48.3881	76.7547	52.9256
PAIP2	30.5848	85.6207	62.2038	33.1158	52.8813
TAF10	46.4695	56.4509	58.999	49.5732	52.8731
HSPA4	27.6957	95.1365	44.8234	43.5237	52.7948
IER3	30.5658	145.9	13.2637	21.4105	52.785
OAZ2	70.7438	52.7289	49.7208	37.9036	52.7743
ANAPC5	28.0614	70.3054	44.9674	67.5596	52.7234
RBX1	29.5986	81.1082	51.8246	48.3423	52.7184
NDUFB3	28.0745	94.2593	54.1142	34.3346	52.6956
MAPK1	37.8724	71.3553	46.7029	54.0752	52.5014
PUF60	42.1507	44.4246	46.6616	76.5911	52.457
HTRA1	75.259	39.8974	52.1086	42.4756	52.4351
SNRPD3	53.4549	72.0115	43.1618	40.9851	52.4033
TMEM179B	61.8978	45.1607	54.5366	47.7191	52.3285
SLC6A8	71.3415	30.1027	49.6427	57.6359	52.1807
SCPEP1	68.0407	54.8454	52.9878	32.6302	52.126
ADH5	32.0861	71.3755	58.8555	46.1748	52.123
TPCN2	57.033	31.8223	53.8926	65.7149	52.1157
VPS35	30.4709	68.2	58.4732	51.3075	52.1129
NFE2L2	29.4946	94.5773	56.2234	28.0005	52.0739
SF3B5	25.0788	49.446	55.1259	78.5786	52.0573
PDCD5	27.1852	99.6051	40.2787	40.9878	52.0142
TEX261	87.7221	39.2883	36.8981	43.9808	51.9723
ALDH9A1	45.7306	58.0483	58.9512	45.0497	51.9449
VPS25	43.2189	51.6139	48.9917	63.5799	51.8511
MCM3	33.2357	61.4371	20.586	91.4578	51.6791
MKRN1	65.3048	42.6657	62.6847	36.0247	51.67
C19orf10	47.4406	50.4947	37.7208	70.934	51.6475
AP3S1	43.2937	68.0994	60.694	34.325	51.603
LINC00473	43.6637	70.3652	27.8154	64.4996	51.586
RTN3	59.9394	52.5233	48.084	45.5159	51.5156
MYC	53.0463	61.2155	47.0584	44.7007	51.5052
BLOC1S1	37.8425	62.2116	66.429	39.1649	51.412
PITPNA	57.8601	51.7119	44.4968	51.3555	51.3561
TEX264	59.2935	36.0351	52.9887	56.7428	51.265
KIAA1191	49.1872	55.3245	50.888	49.6535	51.2633
RWDD1	31.2829	78.9662	62.0678	32.6223	51.2348
STRAP	35.7909	75.183	47.8277	46.0662	51.217
H2AFY	33.9695	72.97	44.4464	53.3974	51.1958
LOC645591	51.9446	79.5053	49.719	23.5735	51.1856
PPP1R7	57.5253	43.2068	52.2175	51.7578	51.1769
TMEM50A	46.1542	71.8259	48.1817	38.3808	51.1356
NT5DC2	46.9576	62.5167	36.0476	58.9819	51.126
SORD	48.6037	55.2517	54.6162	45.8294	51.0752
C6orf62	39.6828	74.4219	51.4992	38.5921	51.049
CNBP	23.4178	91.574	46.5074	42.6138	51.0282
LOC100652957	36.0867	75.5892	55.5673	36.8523	51.0239
SAT2	43.2475	46.0652	77.6121	37.1209	51.0114
SNORA48	18.8566	100.271	34.2666	50.3542	50.9371
C20orf108	76.0983	40.9897	41.4251	45.0892	50.9006
NDUFA12	33.5846	77.1675	54.7638	38.0575	50.8934
TRAPPC3	52.9446	54.2252	53.5392	42.5062	50.8038
C20orf3	60.6076	49.7566	38.257	54.4325	50.7634
CLCN7	59.6826	31.3162	44.1535	67.2827	50.6088
CBX1	48.6234	67.7371	50.212	35.8589	50.6078
IAH1	35.2228	45.8536	71.5855	49.7125	50.5936
PAQR8	48.4794	41.0359	65.1338	47.7082	50.5893
UBXN1	54.4835	33.475	70.7291	43.2705	50.4895
PPP1R11	65.9352	39.4449	46.2635	50.2792	50.4807
RHOQ	38.8628	76.3658	53.772	32.7177	50.4296
STT3B	31.205	74.2218	47.1642	49.0917	50.4207
ACIN1	63.5663	45.7869	58.8079	33.2309	50.348
GNPTAB	29.3814	82.6379	51.0956	37.4922	50.1518
PTBP1	58.1503	47.843	31.4317	62.5658	49.9977
SAMM50	61.9746	39.541	55.0577	43.0881	49.9154
DNAJC8	31.7064	85.6686	47.2233	34.9127	49.8777
SFXN3	65.8531	38.1664	29.1956	66.1012	49.8291
PON2	30.5783	73.9539	54.2381	40.3616	49.783
FAM96B	32.4203	63.7524	38.9972	63.7618	49.7329
TXNIP	62.6763	16.7428	88.8653	30.4907	49.6938
MTHFD1	41.9247	57.0258	25.1731	74.6199	49.6859
TRIM2	30.4486	77.3495	70.6162	20.3226	49.6842
CLNS1A	34.4655	71.8608	53.8871	38.2468	49.6151
TFG	39.1453	66.2578	48.6796	44.0214	49.526
DCAF7	73.6529	42.9382	42.5798	38.6792	49.4625
SUPT5H	77.4738	38.6252	39.1946	42.2767	49.3926
PXN	76.8263	32.251	44.6406	43.8164	49.3836
FKBP9	74.2406	40.9274	48.4614	33.8131	49.3606
NBR1	50.0325	50.5016	59.1475	37.7173	49.3497
MTCH2	41.0922	58.6022	43.589	54.0829	49.3416
REXO2	37.5946	76.3494	47.1836	36.1987	49.3316
HNRNPUL2	97.2835	29.2142	36.5949	34.2158	49.3271
TACC1	35.6069	67.7085	42.9634	50.6832	49.2405
SARNP	30.5512	80.5446	52.8956	32.867	49.2146
NDUFA3	26.4688	40.0904	59.1718	71.113	49.211
CD99L2	77.0427	28.9221	41.6597	48.6995	49.081
SNORA10	31.1274	91.3492	38.3292	35.0921	48.9745
PIP4K2A	47.6399	56.0037	56.0823	35.9171	48.9108
ABL2	22.3926	133.665	19.7553	19.4521	48.8162
BZW2	49.1856	61.4735	43.3254	41.1413	48.7814
IVNS1ABP	22.1538	86.5979	36.3718	49.9925	48.779
TMEM97	57.6109	47.4046	42.3042	47.6776	48.7493
AATF	78.8258	44.3332	31.1101	40.7075	48.7441
CDC25B	52.5336	39.9574	34.0386	68.2566	48.6966
RBM39	27.9316	81.9768	51.7717	33.0917	48.693
PFKP	45.5527	37.006	20.3298	91.8496	48.6845
TGFBR2	48.9846	30.6995	77.7517	37.2533	48.6723
NAA10	34.4424	51.3172	32.5925	76.0747	48.6067
PRMT1	40.975	53.1264	33.2282	66.9031	48.5582
CYFIP1	45.5266	56.6905	35.5328	56.4325	48.5456
TIMM17A	31.1453	76.3008	41.1949	45.3892	48.5075
DAAM2	80.884	41.8166	30.75	40.5578	48.5021
PDZD11	48.4038	49.1725	59.5859	36.7574	48.4799
ICMT	32.2192	61.3572	30.3218	69.6571	48.3888
SLC38A2	29.841	71.0954	61.6191	30.8887	48.361
TRPC4AP	66.4364	37.9343	43.9752	45.0449	48.3477
PLD3	69.7239	21.7708	50.0649	51.7975	48.3393
EIF2S3	33.1773	62.4094	54.5442	43.1423	48.3183
AHCYL1	46.2835	59.5393	40.2224	47.1498	48.2987
PSMD3	54.2469	50.3709	34.8276	53.4731	48.2296
SRM	54.883	35.5183	28.5947	73.8238	48.205
GALNT2	70.3839	35.2735	31.3048	55.6735	48.1589
EFTUD2	62.2606	42.0242	33.814	54.4812	48.145
TMEM138	69.3144	30.6951	34.6839	57.6904	48.096
MAP4K4	57.7601	55.345	49.0163	30.2025	48.081
ATP6V1D	32.9557	60.6446	57.5667	41.0976	48.0662
SDHD	31.9058	61.6241	51.5547	46.9077	47.9981
MGAT1	67.0401	39.4782	32.7184	52.6321	47.9672
C4orf3	42.9667	52.8429	48.5618	47.4555	47.9567
SERINC3	48.1238	56.7434	46.5733	40.0724	47.8782
FYN	48.7524	50.0396	51.1684	41.4755	47.859
GABARAPL1	75.5846	43.602	45.7772	26.431	47.8487
GOLM1	32.3979	65.6588	55.255	38.0231	47.8337
MRPS33	37.9004	60.8474	56.9748	35.4858	47.8021
SEPHS2	62.5036	35.9649	55.5301	37.1129	47.7779
MXI1	39.4436	52.8974	71.6748	26.9669	47.7457
MATR3	21.6191	93.6757	48.0581	27.5994	47.7381
EGR3	1.4206	184.214	0.498936	4.74886	47.7206
APOBEC3C	67.7542	40.2269	39.4096	43.3345	47.6813
RAD23A	53.4251	43.7622	28.897	64.4276	47.628
PRKACA	60.9524	36.3901	42.5653	50.5335	47.6103
TUBB6	16.4444	72.7001	14.8113	86.4615	47.6043
DKK3	51.6864	26.9442	52.8644	58.8889	47.596
C18orf10	42.6335	62.1428	51.3442	34.1806	47.5753
TMEM106C	25.4897	82.9418	28.6932	52.9196	47.5111
SLC35B1	46.9976	49.959	44.7086	47.9911	47.4141
ST5	73.3413	33.0646	46.3624	36.8679	47.4091
COL4A3BP	33.0732	82.4825	42.8728	31.034	47.3656
CHMP4B	51.0145	43.9486	46.6641	47.7396	47.3417
CSDA	37.6804	50.9086	40.7891	59.9444	47.3306
IER3IP1	30.907	61.9625	50.2392	46.1556	47.3161
GNG11	20.0686	86.7222	36.5874	45.8478	47.3065
FAM134A	69.3523	29.7006	50.0375	39.9677	47.2645
DUSP3	52.074	45.1678	45.6548	45.8971	47.1984
COPS7A	41.2456	53.8581	34.4877	59.0539	47.1613
NRBP1	47.1795	45.216	49.3419	46.7772	47.1287
C12orf62	25.0826	71.3951	43.6737	48.3225	47.1185
ANP32A	57.8242	46.0281	46.8664	37.6905	47.1023
SSB	25.227	105.505	33.954	23.6574	47.0859
UBE2E3	38.5423	56.1835	59.3794	34.2379	47.0858
GIPC1	50.4498	33.2729	40.9645	63.536	47.0558
GARS	46.554	58.8575	39.9398	42.8095	47.0402
SUCLG1	32.3485	55.5603	61.8021	38.4333	47.0361
CHCHD3	26.9887	75.8794	38.9195	46.2856	47.0183
FAM32A	31.8962	62.2504	49.1432	44.6009	46.9727
LOC100652993	26.227	68.642	34.8718	58.0922	46.9582
ACSL1	41.4879	54.3898	37.1904	54.4972	46.8913
ZDHHC4	61.9739	34.0797	55.8508	35.4666	46.8428
PRPF19	53.6984	44.7876	31.7913	57.0057	46.8207
UBE2E1	36.1451	60.976	53.8228	36.1893	46.7833
IARS2	32.5255	68.512	44.4403	41.4997	46.7444
RALY	45.1504	46.6176	40.7142	54.3638	46.7115
CYBA	75.8651	24.4103	45.1885	41.3444	46.7021
DNAJB11	42.3487	57.4502	38.7743	48.235	46.702
SFT2D1	37.9617	67.7829	44.2252	36.7425	46.6781
CUEDC2	42.1092	40.3542	49.6979	54.4507	46.653
POLDIP3	64.4422	33.7501	46.0031	42.3739	46.6423
ELOVL5	30.9449	68.1643	40.3268	46.948	46.596
LSS	62.2669	27.1065	41.0593	55.8896	46.5806
SNW1	39.8925	58.975	58.3058	29.0116	46.5462
RPL7L1	34.9518	77.9988	33.4577	39.7111	46.5298
GTF3A	21.9979	85.8274	38.582	39.7078	46.5288
NHP2	24.2051	58.7932	29.9978	73.0853	46.5204
H3F3A	30.4678	68.6447	54.9742	31.9533	46.51
SLC25A23	75.6482	21.9157	51.9791	35.9745	46.3794
GTF2F2	31.7255	57.0905	70.0177	26.4725	46.3266
UBL7	83.0191	26.85	40.1277	35.0837	46.2701
IGSF11	44.2942	51.1428	63.669	25.6665	46.1931
SMARCD1	70.3081	42.0012	39.5449	32.7992	46.1633
NIPA2	34.606	66.1949	39.4915	44.237	46.1324
SNORD99	0	109.402	19.4744	55.3123	46.0472
RPS6KA2	21.9751	12.6409	15.3845	133.784	45.9461
RCC2	55.2698	40.284	32.2708	55.7825	45.9018
KCTD20	19.3085	67.9487	38.657	57.2473	45.7904
DDX1	25.4421	80.7168	37.445	39.5227	45.7816
ATP6V1H	38.5249	55.3299	46.5921	42.6773	45.7811
CALD1	24.416	73.1915	50.9321	34.5807	45.7801
UGCG	22.916	99.0309	28.3227	32.4825	45.688
WDR82	56.2604	42.8683	42.3764	41.1389	45.661
SHISA5	53.8108	30.5122	36.9281	61.3561	45.6518
IARS	28.3746	68.3888	29.6823	55.9925	45.6095
OSBPL9	27.7888	66.404	56.0775	32.0743	45.5861
IMMT	39.774	59.6066	42.1874	40.7394	45.5768
ACTN4	55.8802	38.1352	25.3709	62.8691	45.5639
C16orf61	22.031	70.8303	48.1368	41.2227	45.5552
SEC24C	70.768	33.983	34.9833	42.3932	45.5319
AFG3L2	40.035	54.3822	47.3297	39.864	45.4027
RCN1	31.9041	40.6844	59.3574	49.5151	45.3652
FAIM3	53.0006	51.0145	25.8512	51.4421	45.3271
TARS	29.6237	74.5122	37.8811	39.279	45.324
ANTXR1	53.2169	43.8954	27.3672	56.7924	45.318
LSM2	37.2928	43.3398	47.4679	53.0876	45.297
PLEKHB2	39.492	57.9886	35.3655	48.2214	45.2669
TMEM205	67.2455	25.5116	45.823	42.3339	45.2285
RNF10	62.0748	38.5673	49.3823	30.8738	45.2246
PAPSS1	43.134	48.6213	57.7699	31.3088	45.2085
NECAP2	48.4048	34.7604	49.4454	48.2104	45.2052
FLJ46906	42.0329	69.8106	19.0137	49.9325	45.1974
SERINC5	50.6046	51.9558	20.7128	57.5088	45.1955
FADS1	38.3445	49.7936	35.9105	56.6574	45.1765
HPS1	58.148	33.4791	35.4984	52.6288	44.9386
RN7SL2	28.3225	6.33218	71.8658	72.9725	44.8732
POLR2K	29.585	74.0285	41.4144	34.4524	44.8701
CNP	58.8816	27.8842	53.5372	39.0629	44.8415
RNPEP	55.8949	39.2682	39.8555	44.2923	44.8277
CELF2	41.8712	47.962	63.7933	25.5133	44.785
NPTN	40.9642	55.5615	43.9226	38.6615	44.7775
ALG8	55.7039	45.7212	28.2983	49.3616	44.7713
SNORD18B	0	109.419	0	69.5462	44.7413
DAP	45.921	39.0669	48.0603	45.9124	44.7401
SLC23A2	65.5865	35.1772	29.7095	48.4481	44.7303
PBXIP1	86.0604	17.762	48.6074	26.4469	44.7192
PPP2CA	22.2264	74.8595	43.9436	37.7076	44.6843
YTHDF2	32.2745	66.4009	47.8919	32.0641	44.6578
PSMC4	39.0238	52.3083	36.1377	51.1239	44.6484
RAD21	12.354	98.9716	39.6956	27.5431	44.6411
SMARCE1	22.9761	75.9097	52.4217	27.1213	44.6072
CCDC56	30.7049	53.3241	47.3787	46.8736	44.5703
SLC50A1	56.8141	34.774	47.239	39.4012	44.5571
PCNP	26.3276	82.3875	41.147	28.2344	44.5241
SPRY2	13.9414	138.378	8.49567	17.2357	44.5127
ARMCX6	58.2296	35.9481	51.3173	32.4311	44.4815
C6orf218	39.319	74.6342	29.9088	33.9864	44.4621
COX17	13.5968	89.3322	33.8853	40.9161	44.4326
ZWINT	13.4831	84.5795	12.4328	67.177	44.4181
STRADB	38.9334	52.0678	51.7026	34.6846	44.3471
FAM54B	50.4576	42.5633	47.5364	36.8221	44.3449
SF3A1	69.5731	31.2803	36.2603	40.1677	44.3203
RABAC1	50.3462	31.3974	48.5094	46.9405	44.2984
DCTN3	27.4231	50.9368	54.4489	44.3601	44.2922
PKNOX2	71.0632	33.1006	41.3854	31.3842	44.2333
STK24	48.137	36.6766	51.0799	40.9505	44.211
NPLOC4	61.5105	37.0916	33.2327	44.9976	44.2081
DYNC1I2	30.1025	65.4584	46.8212	34.3956	44.1944
IGBP1	46.7602	36.8871	70.9894	21.9518	44.1471
ZEB2	33.2253	63.1229	51.2582	28.8598	44.1166
GLTSCR2	58.0815	30.1837	56.7523	31.3963	44.1034
TH1L	50.2311	38.5241	47.0966	40.5076	44.0898
FUS	32.7062	67.1376	14.5307	61.7943	44.0422
SAP18	36.6917	55.6511	47.0713	36.728	44.0355
LOC100652921	19.3419	85.8341	24.8052	46.0821	44.0158
HMGN3	23.1896	78.1752	49.3236	25.172	43.9651
UBQLN1	29.4573	64.2863	39.9634	42.1213	43.9571
CIRH1A	45.7888	48.0712	40.968	40.8663	43.9236
HTATIP2	43.1995	30.7584	54.3304	47.3533	43.9104
LRP10	57.826	28.563	32.8537	55.8481	43.7727
PSMD1	28.3528	58.5927	37.7135	50.2473	43.7266
PTGR1	40.4845	42.3803	58.5172	33.2473	43.6573
PLBD2	75.8528	21.8108	26.547	50.2327	43.6108
SDHA	51.2372	34.6161	41.6399	46.6422	43.5339
PFDN1	37.9465	64.2548	44.4064	27.4435	43.5128
WASF2	64.5667	30.6163	39.2289	39.6376	43.5124
ST6GAL1	60.1841	31.5353	53.4807	28.7945	43.4987
TRAK2	20.5675	66.8177	40.6442	45.9595	43.4972
HLA-B	39.8832	13.3951	40.2661	80.2841	43.4571
MRPS18B	52.7855	38.7718	38.8549	43.3387	43.4377
NR4A1	4.20179	156.875	1.63029	10.9638	43.4177
RN7SL1	52.4239	5.53298	46.7068	68.772	43.3589
VCL	42.0976	58.6217	31.5746	40.934	43.307
PIP4K2B	61.2814	30.2245	48.4623	33.2294	43.2994
LOC100652890	34.3209	65.3599	32.9328	40.2675	43.2203
G6PD	67.2055	21.8412	31.278	52.503	43.2069
SELK	33.0945	68.5165	40.7916	30.3552	43.1895
RABGGTB	36.9102	66.1498	37.9323	31.7587	43.1878
ISCU	40.8757	44.7036	54.3662	32.7784	43.181
RAD23B	27.4307	64.3981	39.9468	40.8776	43.1633
RSU1	43.4468	50.461	38.7626	39.9684	43.1597
RNF130	33.0191	48.5781	55.9707	34.5794	43.0368
CETN2	38.9942	46.941	58.4818	27.7157	43.0332
SNRPC	30.5899	54.1407	36.9097	50.4876	43.032
WAC	27.2306	65.1762	50.6901	28.8671	42.991
RBM4	48.6241	43.5238	47.8033	31.9293	42.9701
SYNCRIP	35.5717	63.0485	34.6059	38.6479	42.9685
FAM127B	47.8229	33.4769	47.616	42.907	42.9557
NDUFV1	47.3938	34.2198	39.7575	50.212	42.8958
HNRPDL	19.5524	81.3608	30.2293	40.4262	42.8922
NDUFS4	25.2652	64.8972	50.754	30.4142	42.8326
PTP4A2	27.166	70.8291	34.1266	39.1948	42.8291
SUPT16H	33.5313	63.3727	33.9699	40.4276	42.8254
TSR2	58.6119	43.2216	31.2799	38.1167	42.8075
PSMD6	25.0336	68.9884	41.5971	35.3805	42.7499
MANBAL	45.9453	40.2623	35.6575	48.8792	42.6861
ABCF1	60.7074	42.1484	30.287	37.5671	42.6775
CAPG	3.28711	27.3968	9.7572	130.225	42.6665
CD276	52.8243	22.1866	27.1862	68.4589	42.664
CAST	27.5581	71.8566	36.2459	34.9758	42.6591
EXT2	51.9457	36.1766	42.5634	39.9083	42.6485
TM9SF4	81.2039	24.3451	35.14	29.8611	42.6375
TMEM85	28.799	65.2205	41.7092	34.5473	42.569
ATP6V1A	27.3431	56.6122	38.6967	47.1732	42.4563
PGM1	50.3947	39.6565	36.3621	43.2986	42.428
SIRT2	51.9346	28.7067	46.1709	42.8086	42.4052
SERPINH1	51.6694	29.8025	47.4265	40.519	42.3544
MAF1	54.1659	27.3753	41.1673	46.7083	42.3542
MVP	51.0489	21.0076	25.3492	71.716	42.2804
HUWE1	79.1414	20.5813	28.6021	40.6181	42.2357
C19orf42	45.0357	46.594	42.5349	34.7695	42.2335
NAGK	52.8116	35.2268	32.84	47.9908	42.2173
SEC22B	41.1584	49.6	40.0772	38.0111	42.2117
EIF1B	41.1918	54.6787	46.4045	26.5427	42.2044
MRPL14	45.5453	45.5801	32.0761	45.5841	42.1964
C7orf59	11.5592	40.9158	31.635	84.5621	42.168
LOC100507645	13.7356	105.682	25.7999	23.3487	42.1416
TNFRSF10B	61.7924	51.6685	24.6428	30.4602	42.141
VAMP5	42.6749	33.1767	34.9879	57.7188	42.1396
DSTYK	47.683	39.4826	47.984	32.9488	42.0246
XPO1	14.9519	83.3316	31.8458	37.8884	42.0044
DAP3	42.0326	50.2704	43.5157	32.1585	41.9943
UBE2N	22.9558	66.6451	32.4834	45.8492	41.9834
SUMO1	27.8033	64.1553	42.4389	33.2959	41.9233
TWF1	19.2331	75.7922	48.5544	24.0711	41.9127
PHC2	40.0424	50.0899	33.4832	43.9402	41.8889
FAM129B	44.8753	33.9545	23.2871	65.4174	41.8836
KLC1	44.2376	44.6657	35.9028	42.4677	41.8184
SNORA33	13.3403	91.3492	31.4496	31.1043	41.8108
SMARCD2	49.531	30.6682	47.3142	39.6992	41.8031
CIAPIN1	38.576	47.2697	37.8268	43.4744	41.7867
ARCN1	32.4893	56.5259	38.1377	39.9016	41.7636
CSNK1A1	22.6911	66.3394	42.9439	34.9432	41.7294
EIF4A3	31.0453	50.2373	32.1525	53.299	41.6835
PTPRA	43.8554	40.0265	45.1239	37.6919	41.6744
RANBP1	16.15	70.6969	21.7666	57.7608	41.5936
RHEB	27.3029	72.1151	31.9656	34.9254	41.5772
AKAP12	31.3485	53.3362	59.9562	21.6582	41.5748
ITGB5	63.2367	42.9231	25.3502	34.7126	41.5556
LOC100505492	27.8399	72.6044	39.4381	26.1959	41.5196
GMPR2	49.1147	36.7084	50.5316	29.5908	41.4864
GGH	27.8385	78.9244	36.8654	22.2217	41.4625
YME1L1	24.8214	65.5625	41.2247	34.1394	41.437
POLR2B	27.049	61.4927	40.3248	36.7376	41.401
SMARCB1	39.7876	41.6375	40.8828	43.2461	41.3885
NCBP2	28.7995	63.2266	35.4459	37.7219	41.2985
ACTA2	116.881	8.98473	28.8124	10.4866	41.2912
WFDC1	20.7404	105.394	9.40123	29.5161	41.2629
PPA1	23.9432	58.112	42.9581	40.0376	41.2627
LOC100652761	41.7141	54.0332	36.0761	33.1564	41.2449
SDF2	40.4557	44.8426	43.3011	36.2766	41.219
GPS2	40.7924	41.4247	34.6753	47.9248	41.2043
CCNB1IP1	30.5343	59.5426	56.2921	18.4105	41.1949
RSL24D1	22.4689	78.754	41.6332	21.8063	41.1656
WBSCR22	41.8499	48.927	35.1106	38.7645	41.163
UNG	45.5943	30.9679	44.7098	43.3603	41.1581
ZFAND5	25.779	66.5226	49.2257	22.9793	41.1266
TSG101	25.7769	59.7382	44.4021	34.2882	41.0513
PDHB	28.7767	56.2389	44.8013	34.3596	41.0441
SRSF11	19.216	75.5135	44.1093	25.1854	41.0061
PTPLA	36.7599	39.9502	58.6613	28.515	40.9716
DNASE2	66.1053	27.6437	38.769	31.3648	40.9707
SOD2	25.672	50.4355	41.1228	46.2785	40.8772
NAP1L4	27.9808	61.8717	27.5269	46.0968	40.8691
TMEM214	57.0896	29.8584	28.1307	48.3973	40.869
C9orf86	57.2366	29.2962	33.0273	43.8186	40.8447
MMS19	56.9111	29.7064	35.8579	40.6095	40.7712
TMBIM4	33.8296	52.2145	40.9627	36.006	40.7532
CREBL2	28.2163	44.0599	57.0644	33.6552	40.749
DDX23	54.349	38.6363	31.6	38.3532	40.7346
FKBP4	53.7175	28.3908	34.2268	46.5674	40.7256
PHF23	60.406	24.2192	43.4426	34.7317	40.6999
COMMD4	40.705	43.1686	29.9548	48.7041	40.6331
UBE2C	9.63802	110.482	8.36511	34.0161	40.6253
GNL3	19.558	93.3234	26.6293	22.6967	40.5519
SEMA6A	55.4957	31.3133	54.2257	20.9924	40.5068
ANAPC13	34.7298	39.3893	51.6564	36.0261	40.4504
ADSL	27.9003	52.2122	48.5664	33.0969	40.444
UROS	45.2056	43.1633	40.7515	32.5825	40.4257
CHMP3	32.0658	47.3681	47.6834	34.2771	40.3486
DIAPH1	49.3011	38.8925	23.1545	49.8592	40.3018
GRB2	45.7048	39.4412	34.9	40.9442	40.2475
EHD4	41.2767	43.3401	24.2948	52.043	40.2386
LOC100652858	54.3314	26.9828	37.8071	41.7475	40.2172
CNPY3	52.7347	31.8807	37.1345	39.0496	40.1999
GDE1	26.605	47.3663	47.9167	38.6848	40.1432
RNY4	35.615	72.3592	7.87142	44.7139	40.1399
SCAMP2	47.7512	30.1112	31.8528	50.8259	40.1353
SEC13	30.7889	43.0346	33.0974	53.3778	40.0747
ACAT1	29.7231	48.6455	55.5319	26.3548	40.0638
MRPS15	22.1335	63.5159	39.5337	34.9654	40.0371
NEU1	44.7628	30.2041	44.3966	40.7166	40.02
B4GALT5	43.791	39.7307	32.5177	43.9555	39.9987
KLHDC3	46.3212	32.0896	38.5437	42.9953	39.9874
DCTD	41.9511	38.554	47.6206	31.7872	39.9782
FOXM1	29.3589	67.1136	20.7448	42.4489	39.9166
PPP2R5D	54.9763	32.4782	36.2697	35.9354	39.9149
FHL2	36.6966	78.2311	25.867	18.7001	39.8737
LOC100652816	30.7969	55.1786	43.8196	29.5829	39.8445
BFAR	40.5059	47.4472	41.2623	30.0964	39.828
DPYSL2	54.3503	33.1554	27.2927	44.2753	39.7684
SUPT4H1	43.3506	37.8475	45.2309	32.5863	39.7538
SRSF6	19.7496	76.4863	32.5127	30.2443	39.7482
MYO9B	55.7796	23.7309	26.7558	52.6888	39.7388
LOC100652907	71.7452	21.897	29.0509	36.2506	39.7359
FEN1	15.1111	58.1891	9.79721	75.7965	39.7235
CERS4	54.1339	24.2184	53.2857	27.1196	39.6894
HPS4	40.2141	34.8807	44.6328	38.7132	39.6102
CFDP1	33.819	44.3297	49.5454	30.6875	39.5954
DDX42	48.2486	42.7478	34.1353	33.1811	39.5782
UBA2	13.9459	81.4583	33.9011	28.9938	39.5748
SELS	28.7384	58.3952	32.5427	38.4743	39.5376
OPTN	30.5858	60.0339	40.7123	26.7721	39.526
HDAC3	50.8428	42.1605	33.7948	31.1976	39.4989
PRRC2A	52.6675	32.72	26.8546	45.6053	39.4618
ABHD12	49.6323	29.9945	33.0156	45.1187	39.4403
DGUOK	33.998	50.1406	43.1225	30.4304	39.4229
GORASP2	44.8977	38.64	36.6336	37.4902	39.4154
HIBADH	32.3055	44.9539	48.0657	32.1943	39.3798
TOMM22	41.4809	44.587	36.991	34.4567	39.3789
PRKD3	18.8921	55.5352	39.9366	43.1472	39.3778
SAR1A	28.6567	53.6331	32.1305	43.0745	39.3737
ACO2	49.5448	27.9556	36.8479	43.1043	39.3631
AIFM1	52.3378	35.1275	36.4596	33.4184	39.3358
MFSD1	36.0594	43.1576	37.0517	41.0561	39.3312
STAM	28.1267	49.4228	49.1525	30.6185	39.3301
ARL8B	19.1781	52.3811	46.6977	39.0269	39.3209
MAX	56.7577	32.5711	34.8722	32.9269	39.282
PAX3	35.25	49.1808	53.4717	18.9933	39.224
UBE2Q1	48.3968	39.3183	37.1468	32.0116	39.2184
CORO2B	59.1502	32.5213	63.2459	1.88804	39.2014
NSDHL	55.9355	29.1318	37.6996	33.9074	39.1686
C9orf30	20.579	73.4479	33.1913	29.3532	39.1429
DNM2	53.0207	29.6545	32.9656	40.9051	39.1365
ADAM9	25.8165	65.5603	34.6394	30.4474	39.1159
SNORD12	24.1567	70.8904	26.6941	34.6598	39.1002
SNORD60	0	98.1828	32.0417	26.002	39.0566
LAMTOR2	20.2813	39.1549	41.5049	55.265	39.0515
TMEM173	65.0849	34.2127	30.235	26.6498	39.0456
CIZ1	50.3443	33.0316	34.6648	38.048	39.0222
C20orf24	25.1488	51.4601	28.1039	51.2888	39.0004
NXF1	42.5058	54.4304	32.8644	26.1043	38.9762
BUB3	17.2407	71.4193	25.9569	41.2769	38.9734
PAPOLA	15.9072	77.0057	31.7977	30.9924	38.9258
NMT1	51.2324	31.8682	28.8506	43.7348	38.9215
VAMP2	70.3934	23.3063	37.5607	24.2522	38.8781
MYEOV2	9.6882	54.3784	39.0954	52.2491	38.8528
KIF1C	58.904	28.1524	27.8072	40.5465	38.8525
DRG1	31.2217	50.9361	36.5792	36.632	38.8422
EXOC4	52.9345	34.3521	40.9402	27.1066	38.8333
NDUFA9	32.0139	45.4533	37.4083	40.4576	38.8333
C19orf50	32.0142	41.785	30.2817	51.2329	38.8285
PARL	36.7019	52.0853	36.2809	30.0972	38.7913
BHLHE41	61.3123	23.3368	47.5159	22.7704	38.7339
POLD2	34.1038	36.9979	21.625	62.2046	38.7328
PQBP1	34.3272	35.7646	41.5278	43.2389	38.7146
TDRD7	24.3952	53.2611	46.9716	30.2277	38.7139
LAMB1	45.2211	37.244	35.1797	37.2057	38.7126
NAA20	22.9776	61.5179	33.8259	36.4045	38.6815
STAU1	46.0517	36.2257	40.7602	31.6464	38.671
CMPK1	22.4765	58.6075	39.492	34.0671	38.6608
CDK5RAP3	29.5087	50.0612	34.9332	40.1274	38.6576
SON	32.018	55.1439	34.0659	33.391	38.6547
C22orf25	49.8517	25.2949	27.1306	52.3324	38.6524
SCRN1	54.183	42.5471	42.86	14.9043	38.6236
NCKAP1	19.3357	68.0002	39.7347	27.4091	38.6199
SSR3	22.3766	58.914	30.1837	42.9492	38.6059
HMOX2	47.9911	30.2316	35.1397	40.7755	38.5345
NANS	36.9	37.1135	34.7892	45.289	38.5229
PSMG2	27.5758	45.9803	48.0605	32.4382	38.5137
WNK1	53.4792	32.886	32.7122	34.8353	38.4782
FKBP2	31.461	42.5855	34.9394	44.7666	38.4381
SAFB	62.9517	28.2649	34.7599	27.7629	38.4348
PATL1	51.381	40.4764	31.8178	30.042	38.4293
LONRF1	21.4086	57.6094	52.2397	22.4248	38.4206
SBDS	19.6883	75.0382	26.0488	32.8794	38.4137
MARS	34.4705	44.5034	23.6804	50.9392	38.3984
GSK3A	49.3971	28.3368	35.928	39.9243	38.3966
LDB1	53.8958	28.6006	36.0804	34.5113	38.272
PIK3R2	56.8775	24.5342	27.5757	43.8986	38.2215
SNORD83B	30.9789	51.2844	0	70.3783	38.1604
NRD1	27.0874	53.28	39.1002	33.0647	38.1331
CDK1	4.89926	107.342	9.59545	30.6835	38.1301
ZNF330	34.5702	52.4429	45.0273	20.3515	38.098
MICA	38.5326	38.2048	35.4031	40.2442	38.0962
AAMP	41.1289	35.8942	29.4593	45.8719	38.0886
NINJ1	51.923	23.2168	53.2805	23.912	38.0831
AIF1L	25.9394	13.8305	92.8607	19.684	38.0786
GGCT	20.1617	57.9004	27.5893	46.644	38.0739
SLC25A39	26.3836	34.2144	31.1924	60.3565	38.0367
DBNL	37.3919	34.3566	26.9036	53.4925	38.0361
POLR2C	35.7677	46.3094	32.7412	37.2458	38.016
TPD52L2	44.8558	29.6967	31.4096	46.0924	38.0136
FMN1	35.9927	40.5133	38.8936	36.493	37.9731
GLRX5	34.2378	40.1581	41.9158	35.5144	37.9565
DPAGT1	56.6466	26.988	25.3221	42.6743	37.9078
BCHE	26.8119	50.7728	44.1906	29.8399	37.9038
MAD2L1BP	32.5851	42.1804	33.1605	43.6787	37.9012
RNF11	24.7246	62.6891	33.231	30.9401	37.8962
PEF1	41.6307	32.282	35.9466	41.3932	37.8131
RNF187	48.0943	25.1289	36.0371	41.9347	37.7987
LOC100652795	30.9099	25.0401	19.7363	75.4967	37.7957
TCTA	49.2605	30.5444	38.6288	32.748	37.7954
ZDHHC5	44.5828	38.5758	26.3565	41.5928	37.777
AVPI1	35.1052	29.7482	30.6339	55.5658	37.7633
LOC100652951	36.5067	46.3441	39.3375	28.8587	37.7617
IMP3	40.7633	34.9216	31.0131	44.1933	37.7228
MFN2	43.6677	34.5983	24.9927	47.6307	37.7223
RRP36	27.6554	48.543	29.8439	44.8231	37.7163
SNORD16	22.1754	73.4211	39.2086	15.909	37.6785
TFRC	13.0288	72.6853	18.8555	46.0672	37.6592
EIF2AK1	34.1072	42.0497	40.1746	34.3014	37.6582
NOL7	28.5788	63.5254	27.4699	30.9851	37.6398
GALM	43.3223	37.4908	47.3267	22.3567	37.6241
PRMT5	46.8883	39.2436	23.8355	40.5098	37.6193
NEK6	38.676	36.0313	40.5528	35.2052	37.6163
PPIF	41.9973	32.5121	25.8864	50.0254	37.6053
BNIP3L	29.4154	51.9656	47.4033	21.6237	37.602
LOC100506201	24.1633	60.6764	32.0732	33.2144	37.5318
SLC11A2	27.2346	53.2358	35.5885	34.0177	37.5191
HSD17B12	31.0772	29.6058	53.1797	36.2076	37.5176
MRPS6	26.4925	47.2909	49.0807	27.1152	37.4948
COASY	50.2118	25.861	33.4777	40.4108	37.4903
SNX5	22.4729	54.9251	46.4523	25.9173	37.4419
NOLC1	25.1737	56.6849	17.9505	49.9538	37.4407
AP3D1	52.0733	28.8123	27.2923	41.5504	37.4321
MYL6B	39.7914	32.2743	42.308	35.3144	37.422
MT2A	1.37867	53.5028	4.81988	89.8262	37.3819
HMGB2	8.11675	94.4888	17.6984	29.2133	37.3793
GLOD4	39.6989	38.5446	33.4328	37.7748	37.3628
PPP4C	32.2035	41.0414	32.8761	43.3133	37.3586
LTBR	39.9577	29.7926	33.4312	46.0728	37.3136
CAMTA1	31.8105	42.3327	45.3914	29.5923	37.2817
DBNDD1	71.2066	14.6817	41.2492	21.9216	37.2648
ACSS2	67.2021	15.9182	38.5147	27.2703	37.2263
NES	48.5168	40.011	7.21795	53.1075	37.2133
LOC100287223	32.8877	34.6765	46.9428	34.2634	37.1926
PTPN11	23.9355	60.8327	28.9931	35.0026	37.191
ECI2	27.2781	51.4403	41.6397	28.2787	37.1592
ZNF664	25.9579	49.7329	44.7949	28.1325	37.1546
DVL3	53.4676	30.0111	33.823	31.2852	37.1467
WTAP	19.3161	63.7662	36.0913	29.3219	37.1239
PI4KB	50.5774	30.2891	35.0912	32.5038	37.1154
GNB2	22.806	31.5984	25.1553	68.617	37.0442
WBP1	40.5546	28.3612	50.0383	28.9588	36.9782
CLPTM1L	38.7684	30.7603	28.7491	49.5841	36.9655
TMED2	20.1424	52.0715	31.4043	44.0893	36.9269
ACAA2	25.4545	48.734	44.5933	28.7389	36.8802
ZDHHC7	50.178	25.096	34.0604	38.1124	36.8617
OSBPL1A	27.2282	44.1931	54.9238	20.9755	36.8302
TAF13	28.7556	60.2985	21.3656	36.8276	36.8118
LOC100505641	18.3457	63.2599	33.3078	32.2343	36.7869
PSMC2	29.4082	52.9478	31.2393	33.4636	36.7647
PDIA4	37.4732	40.4217	28.8541	40.28	36.7572
HSPB11	19.4483	71.9621	28.0556	27.552	36.7545
IGSF3	48.1156	31.0562	40.924	26.7912	36.7218
TIMM10	24.2545	50.0418	20.2892	52.0269	36.6531
PRC1	8.3054	96.6189	8.20927	33.472	36.6514
ADAM10	21.854	52.9899	47.9324	23.7422	36.6296
HIGD1A	24.3884	57.747	32.0747	32.1413	36.5879
NARF	32.1482	32.6359	40.5368	41.0115	36.5831
MRPL18	21.3367	56.3045	29.5348	39.1561	36.583
ALDH18A1	52.878	24.1803	35.625	33.577	36.5651
NEK9	56.0507	28.7385	34.7899	26.5736	36.5382
MAPK3	53.5528	20.8075	35.1443	36.6058	36.5276
SORBS3	51.5004	21.5967	39.0039	33.9066	36.5019
TXNDC12	32.7319	43.4627	38.7588	31.0374	36.4977
CASP4	23.6507	66.9268	29.5251	25.5359	36.4096
DSCR3	32.3366	42.2795	35.0227	35.9514	36.3975
SPSB1	59.1025	24.5525	36.5292	25.3756	36.3899
IPO7	14.6835	67.2151	33.7159	29.9397	36.3885
ACSF2	54.2378	24.0932	42.0485	25.0967	36.3691
HCFC1R1	26.8869	35.3811	25.7912	57.3684	36.3569
UBE2A	30.2141	47.3957	35.372	32.309	36.3227
CLTB	39.9379	28.7451	36.4127	40.0187	36.2786
RNPS1	30.0752	40.4016	29.111	45.4843	36.268
TMEM165	25.2284	58.9002	28.1074	32.7564	36.2481
FXYD3	25.9128	38.1231	53.9271	26.9755	36.2346
SLC44A2	73.2779	16.8391	33.7301	20.9594	36.2016
SNRNP35	48.9165	33.3947	30.8459	31.2916	36.1122
WSB1	19.593	71.8328	32.0511	20.9645	36.1103
PTPN1	41.8748	34.0239	27.5706	40.7923	36.0654
PRKCD	61.4748	28.0257	34.2176	20.4282	36.0366
SRI	24.0476	59.5966	27.348	33.1174	36.0274
HSPB1	11.2193	16.7326	36.3994	79.6453	35.9992
CDK16	43.7683	31.8801	29.3834	38.9067	35.9846
ABHD14B	54.8265	16.0299	42.9366	30.1195	35.9781
ETFB	47.6815	24.8828	31.7564	39.5647	35.9714
CKAP5	29.0584	53.2155	30.3131	31.2182	35.9513
USP48	27.8968	44.4606	46.7573	24.5978	35.9281
PWP1	25.6589	52.3933	31.147	34.4947	35.9235
POLE4	26.6483	40.1872	37.2385	39.5817	35.9139
ZC3H11A	20.0329	56.8244	40.852	25.768	35.8693
HN1L	28.941	44.1241	18.4734	51.9276	35.8665
RBM3	21.3823	58.9133	34.0772	28.8645	35.8093
SNRPE	27.3312	54.0794	32.2342	29.491	35.784
LY96	43.5152	49.458	20.6379	29.5094	35.7801
ZFP91	21.6018	59.2174	28.1798	34.1124	35.7779
RNF4	40.4656	37.8487	28.2094	36.3027	35.7066
YPEL5	29.8174	40.5853	54.7669	17.5252	35.6737
RBM23	40.1992	36.9071	33.7699	31.7131	35.6473
EPS15	16.5357	46.0047	58.5172	21.4699	35.6319
BCL2L2-PABPN1	34.2383	42.9558	34.6135	30.4151	35.5557
ATXN7L3B	42.2035	31.0962	39.2558	29.6145	35.5425
HNRNPA0	40.8641	38.454	33.2762	29.5457	35.535
CNOT1	33.0356	40.9111	31.8164	36.3658	35.5322
MAN2B1	62.9907	19.7776	30.9768	28.3209	35.5165
CSNK1E	40.7346	39.8889	23.6077	37.8178	35.5123
OSTF1	30.4007	51.3256	35.4102	24.8609	35.4994
DDIT4	50.2179	12.938	50.4056	28.4083	35.4924
LHFPL2	26.5382	42.6725	28.026	44.5979	35.4586
MTA2	39.5503	37.6583	27.3244	37.2668	35.45
DDT	26.5607	45.8164	41.45	27.8854	35.4281
SNORD117	0	39.7162	38.8838	63.1086	35.4271
NSMCE1	31.0488	34.3684	32.8568	43.4344	35.4271
EXOSC10	30.5776	44.664	30.2226	35.9602	35.3561
NRSN2	55.7775	19.9886	30.4423	34.9627	35.2928
FAM98A	36.6918	48.5966	25.8273	29.9927	35.2771
GCNT2	19.6308	47.6152	34.4201	39.3508	35.2542
TRIP12	22.5054	46.2184	39.6399	32.6425	35.2516
NDUFC1	26.2947	47.3096	39.584	27.6804	35.2172
HSPH1	18.7461	62.8899	28.8395	30.1612	35.1592
XPO7	37.8656	34.9022	36.38	31.4885	35.1591
MYO1E	44.6282	9.78732	52.4004	33.7196	35.1339
CIB1	30.3664	35.33	31.1761	43.6145	35.1217
SERBP1	21.5141	49.0384	33.5802	36.1426	35.0688
PNKD	26.8374	34.3973	37.4334	41.5601	35.0571
ALAD	45.1611	30.1517	39.2531	25.4499	35.004
SNORD50A	31.6667	71.4859	13.9976	22.7182	34.9671
PNRC2	13.061	75.7168	31.8542	19.223	34.9638
AMZ2	27.0714	48.4161	41.4603	22.7599	34.9269
PLCG1	44.6282	30.4414	26.0569	38.4865	34.9032
C19orf63	44.3511	21.7894	37.5106	35.9001	34.8878
RAF1	32.9527	41.1586	33.399	31.9984	34.8772
TNPO1	18.4466	57.3935	29.9003	33.6843	34.8562
CYP2U1	38.9557	30.62	38.7805	31.0582	34.8536
TFDP1	14.8937	52.6823	26.2148	45.4973	34.822
OCIAD1	24.5686	55.0886	34.3972	25.2157	34.8175
MRPS5	39.6389	37.05	34.3562	28.1755	34.8051
NDUFA7	22.4931	38.498	40.8803	37.2976	34.7922
CSNK1D	44.79	31.9972	29.4314	32.8623	34.7702
GYS1	56.0372	20.5689	28.8788	33.4254	34.7276
FAM53B	51.8922	16.3976	33.9737	36.5036	34.6918
TSN	17.2896	51.5893	35.225	34.6228	34.6817
SF3B4	50.0511	28.3073	23.1661	37.072	34.6491
TM9SF1	46.6578	28.1167	28.4729	35.2984	34.6364
RCN2	24.5622	49.7942	37.5822	26.598	34.6341
ERAL1	43.7584	30.2765	29.925	34.5687	34.6321
TSPAN14	41.9668	38.3481	30.4037	27.7798	34.6246
UBE2M	45.4066	28.3958	23.6854	40.884	34.593
PAFAH1B1	19.8714	53.6212	32.5728	32.1494	34.5537
UBE2R2	52.5664	22.3642	38.091	25.1682	34.5474
INPP4B	20.0698	69.9906	28.3741	19.743	34.5444
PSMD14	16.1058	66.3624	23.4863	32.0661	34.5052
U2AF2	34.915	34.6665	26.0909	42.3189	34.4978
ATG3	18.5508	60.3398	31.4054	27.5485	34.4611
SSH1	43.2122	35.2373	26.6583	32.6492	34.4393
LOC388789	19.4891	51.3002	42.208	24.7524	34.4374
C19orf53	16.5287	42.7501	36.2185	42.1463	34.4109
ATPIF1	20.54	55.8517	35.4559	25.6651	34.3782
TXNL1	20.5854	49.6852	44.1025	23.1336	34.3767
SLC25A11	31.4537	30.2452	27.036	48.7135	34.3621
DNAJC7	29.5644	49.3913	36.2087	22.1976	34.3405
LARS	23.469	44.5792	24.1229	45.1873	34.3396
FOSL1	9.45275	92.6163	2.12784	33.112	34.3272
VPS37B	36.8989	38.6617	27.6145	34.122	34.3243
CYBRD1	25.6166	41.9394	27.5229	42.1196	34.2996
GLUD1	25.3728	38.7846	36.7557	36.2609	34.2935
ILKAP	31.409	34.8089	28.8682	41.8715	34.2394
MYOF	43.1449	27.03	4.15006	62.6291	34.2385
CSE1L	8.06818	70.2896	16.2527	42.329	34.2349
ELOF1	49.7993	25.5892	26.3757	35.1218	34.2215
LOC100652989	21.7569	45.8658	34.4801	34.7051	34.202
BCL2L13	35.0786	44.3469	31.5312	25.8506	34.2018
AIDA	15.0092	58.2439	29.6245	33.9094	34.1967
C17orf61	21.1643	39.5539	51.8918	24.0406	34.1626
COG4	44.8405	28.4552	32.6753	30.4556	34.1067
DHPS	36.4578	34.168	31.2283	34.5638	34.1045
RER1	32.6554	33.9501	30.3259	39.4795	34.1027
SMPD1	45.494	21.5763	26.664	42.6162	34.0876
TM9SF3	21.0344	55.7797	31.3743	28.0579	34.0616
COPB1	15.0131	56.2675	36.9941	27.9579	34.0581
NIT2	25.1692	50.1871	32.2991	28.5575	34.0532
KTN1	17.1581	87.7864	21.6206	9.58162	34.0367
CERS5	41.3781	29.4501	29.7234	35.4917	34.0108
C14orf109	23.1692	48.3525	29.2869	35.196	34.0011
[truncated: 22,146 more rows]

## Sheet: Sheet 2 - Gene Exp. Low Variab.
Total Gene & Transcript Expression in Human Epidermal Melanocytes
Gene ID	HEM-D1 (FPKM)	HEM-D2 (FPKM)	HEM-L1 (FPKM)	HEM-L2 (FPKM)	HEM Average FPKM	% Variability		Sheet 1 - Gene Expression
1/2-SBSRNA4	0.375794	0.686747	0.632805	0.5392	0.558636	12.1982		Sheet 2 - Gene Expression (Low Variability)
61E3.4	1.66285	3.45037	3.55833	4.33089	3.25061	17.3629		Sheet 3 - Transcript Expression
A1BG-AS1	0.727625	1.3698	0.773936	1.09614	0.991875	15.1515
A2LD1	1.26026	3.2498	1.96181	1.13775	1.9024	25.464
AAAS	23.5916	23.263	17.6373	32.684	24.294	12.8123
AACS	32.6825	12.7318	10.9209	21.9893	19.5811	25.5075
AADAT	2.0118	5.79103	4.82276	4.12824	4.18846	19.1399
AAGAB	12.8681	22.4218	16.8951	16.334	17.1298	11.5356
AAK1	1.94695	2.41061	1.76873	2.15804	2.07108	6.67976
AAMP	41.1289	35.8942	29.4593	45.8719	38.0886	9.25462
AARS	169.661	59.0114	85.4452	82.8979	99.2539	24.3943
AARS2	4.53584	4.38548	2.79603	6.4955	4.55321	16.6401
AARSD1	18.3619	15.1136	10.5477	15.5338	14.8892	10.8598
AASDH	2.14686	5.42619	4.71648	3.1394	3.85723	19.2858
AASDHPPT	9.26568	28.4913	18.1112	13.2074	17.2689	24.0624
AASS	5.29302	13.8285	8.86886	4.74576	8.18403	25.5598
AATF	78.8258	44.3332	31.1101	40.7075	48.7441	21.3522
AATK	0.253726	0.220384	0.321833	0.510457	0.3266	19.8467
ABAT	8.81579	3.92877	11.6608	1.74366	6.53726	34.5525
ABCA1	1.81735	2.62813	0.632131	1.6741	1.68793	24.2807
ABCA10	0.204535	0.494585	0.483773	0.210637	0.348382	23.3446
ABCA12	0.224004	0.243466	0.172306	0.0418381	0.170404	26.648
ABCA2	2.75604	2.17565	1.95399	6.55366	3.35983	32.0835
ABCA5	2.76854	8.16288	6.75032	3.06499	5.18668	25.898
ABCA7	1.76816	0.824978	1.21829	1.11213	1.23089	16.0386
ABCA9	0.18565	0.188593	0.319457	0.20216	0.223965	14.3027
ABCB1	0.603273	0.92903	0.327389	0.749896	0.652397	19.4932
ABCB10	3.26087	10.4973	4.38452	4.58088	5.68089	28.7206
ABCB4	8.46416	2.08037	3.11219	6.75021	5.10173	29.4618
ABCB5	128.584	293.354	146.941	126.865	173.936	23.034
ABCB6	23.0235	10.5354	11.21	24.381	17.2875	21.4981
ABCB7	4.1172	10.3729	11.8581	4.66311	7.75283	25.3859
ABCB8	2.21426	2.72884	2.36446	5.06885	3.0941	21.5589
ABCB9	2.63595	1.99518	1.33605	2.36244	2.08241	13.5079
ABCC1	13.2819	5.87366	6.47839	10.3373	8.99281	19.3286
ABCC10	8.52034	4.60094	5.1436	6.88456	6.28736	14.1478
ABCC2	35.991	24.1058	29.4746	22.1915	27.9407	11.0757
ABCC4	5.72285	9.52339	4.0106	8.11336	6.84255	17.9365
ABCC5	19.5436	16.5103	15.8864	13.2948	16.3088	7.86973
ABCC9	0.290376	0.604566	0.352791	0.280934	0.382167	19.8415
ABCD1	6.45323	3.01379	1.96422	7.4418	4.71826	27.9824
ABCD3	9.02383	35.2977	22.3929	15.1442	20.4647	27.6038
ABCD4	8.00651	8.66792	9.5726	8.50009	8.68678	3.76361
ABCF1	60.7074	42.1484	30.287	37.5671	42.6775	15.2004
ABCF2	37.903	34.4286	22.8763	39.3248	33.6332	11.0907
ABCF3	38.075	17.4628	19.5895	27.3013	25.6072	18.2076
ABCG4	0.593093	0.20708	0.599481	0.263806	0.415865	25.2044
ABHD1	0.18444	0.132257	0.134281	0.105078	0.139014	11.8988
ABHD10	6.47244	16.2394	12.2496	11.7472	11.6772	17.1695
ABHD11	4.33145	7.62458	3.1853	7.71138	5.71318	20.1768
ABHD11-AS1	0.400728	0.384465	0.287841	0.377328	0.362591	7.00321
ABHD12	49.6323	29.9945	33.0156	45.1187	39.4403	11.9513
ABHD12B	0.148193	0.439679	0.168377	0.132895	0.222286	32.763
ABHD13	2.08021	6.47052	3.37192	2.61023	3.63322	27.0342
ABHD14A	2.62101	3.24841	5.34102	5.56171	4.19304	17.6262
ABHD14A-ACY1	1.38883	2.25434	2.24516	3.69932	2.39691	19.9933
ABHD14B	54.8265	16.0299	42.9366	30.1195	35.9781	23.1984
ABHD15	7.7585	3.43745	4.02492	5.84743	5.26708	18.5331
ABHD16A	12.5134	11.3648	10.6338	16.3153	12.7068	9.94342
ABHD2	26.7411	17.7878	12.8844	20.5511	19.4911	14.8281
ABHD3	5.65806	16.4231	6.29578	10.031	9.60199	25.7215
ABHD4	50.7784	12.3841	27.3759	29.6181	30.0391	26.302
ABHD5	1.12532	3.14414	2.3564	1.99202	2.15447	19.4435
ABHD6	19.6739	17.4844	16.8105	21.6905	18.9148	5.86239
ABHD8	0.371528	0.380643	0.530575	0.5869	0.467411	11.5526
ABI1	20.6489	37.0695	32.9972	13.6661	26.0954	20.7611
ABI2	6.09127	12.4227	10.7406	7.92741	9.2955	15.216
ABL1	33.1118	15.4954	20.2189	26.9137	23.935	16.0967
ABLIM1	1.52726	2.10033	1.2281	3.21315	2.01721	21.7028
ABR	97.5858	45.1023	83.1227	97.7948	80.9014	15.3487
ABT1	3.25101	5.4666	3.89764	5.21606	4.45783	11.875
ABTB1	6.89645	2.97966	6.04499	5.92352	5.46115	15.6562
ABTB2	4.3703	3.78445	4.90681	2.51401	3.89389	13.1974
ACAA1	31.4424	15.5432	20.9843	29.3748	24.3362	15.211
ACAA2	25.4545	48.734	44.5933	28.7389	36.8802	15.5926
ACACA	46.4234	24.8151	22.0728	35.9049	32.3041	17.2606
ACACB	7.55833	2.87582	3.70183	2.46116	4.14928	28.0828
ACAD10	14.7642	5.60669	7.37659	9.28432	9.25795	21.4202
ACAD11	4.33201	7.9549	5.95282	4.46787	5.6769	14.8567
ACAD8	11.6761	11.6323	12.5411	11.1342	11.7459	2.48734
ACAD9	11.0489	17.305	10.6621	19.1144	14.5326	14.8377
ACADM	14.3267	38.9639	25.3849	16.8881	23.8909	23.2404
ACADS	2.87121	2.65302	4.85756	2.18683	3.14216	18.7561
ACADSB	3.29302	9.41583	4.90256	3.06598	5.16935	28.5013
ACADVL	84.6744	86.0725	57.2217	70.5704	74.6347	9.08201
ACAP2	4.59035	19.6053	9.2381	7.29414	10.182	32.2381
ACAP3	3.50617	4.1911	3.37443	8.45712	4.8822	24.6816
ACAT1	29.7231	48.6455	55.5319	26.3548	40.0638	17.7635
ACAT2	45.4968	120.129	73.6402	81.2837	80.1374	19.2065
ACBD3	12.3445	28.0462	19.7104	17.6604	19.4404	16.7772
ACBD4	3.03056	2.74246	3.01963	2.67485	2.86688	3.22344
ACBD5	7.17917	17.5825	12.5105	9.72924	11.7504	18.9619
ACBD6	15.1451	19.0141	18.4469	13.9462	16.6381	7.44092
ACBD7	0.421362	1.24329	0.442117	0.340459	0.611807	34.5915
ACCN2	5.36653	1.54569	3.14624	2.19834	3.0642	27.2442
ACCN3	0.0939778	0.297058	0.169359	0.158222	0.179654	23.6644
ACCS	2.53688	3.76442	4.28226	1.73155	3.07878	18.8161
ACCSL	0.808834	0.696478	1.12787	0.349957	0.745785	21.5193
ACD	2.12764	2.85346	2.02983	6.67246	3.42085	32.1361
ACER2	0.325681	0.834002	0.296918	0.558566	0.503792	24.7495
ACER3	2.50624	10.2537	5.49643	4.65104	5.72685	28.5481
ACHE	0.101025	0.100365	0.0893355	0.14497	0.108924	11.3022
ACIN1	63.5663	45.7869	58.8079	33.2309	50.348	13.5693
ACLY	132.879	86.4311	81.6892	120.345	105.336	11.9471
ACN9	2.59611	6.76018	5.63489	3.81366	4.70121	19.7359
ACO1	21.2516	17.3824	21.6412	21.0405	20.3289	4.87002
ACO2	49.5448	27.9556	36.8479	43.1043	39.3631	11.6907
ACOT11	0.21274	0.133159	0.193596	0.491417	0.257728	30.9321
ACOT13	2.576	6.24277	4.5647	2.75199	4.03387	21.3848
ACOT2	13.3629	9.03816	10.2321	10.097	10.6825	8.72894
ACOT4	0.896446	0.89468	1.10117	2.63004	1.38058	30.3709
ACOT7	49.4842	64.0358	40.7599	67.1788	55.3647	11.215
ACOT8	7.87315	8.32354	12.2562	13.1961	10.4122	12.9921
ACOT9	27.6156	46.6893	27.355	28.5795	32.5599	14.4877
ACOX1	5.64513	9.48559	8.70012	6.02942	7.46507	12.8144
ACOX3	11.6261	6.18181	7.42671	7.70817	8.2357	14.3009
ACP1	22.3643	48.5677	29.7966	29.6827	32.6028	17.1716
ACP2	22.764	12.8288	15.3004	21.2848	18.0445	13.1443
ACP6	8.87973	9.40263	5.77809	6.67783	7.68457	11.2874
ACPL2	1.25874	2.00264	2.41825	1.71429	1.84848	13.1979
ACRC	0.253733	0.357994	0.735031	0.256796	0.400888	28.4329
ACSF2	54.2378	24.0932	42.0485	25.0967	36.3691	19.9118
ACSF3	9.05931	3.64346	6.75294	8.65468	7.0276	17.5738
ACSL1	41.4879	54.3898	37.1904	54.4972	46.8913	9.48506
ACSL3	37.844	118.009	46.1959	42.0476	61.0241	31.2521
ACSL4	6.05974	28.9598	11.9383	10.4832	14.3603	34.9887
ACSM3	0.246715	0.278785	0.275371	0.15934	0.240053	11.601
ACSM5	0.266592	0.120364	0.305316	0.143443	0.208929	21.7359
ACSS1	18.3487	7.72133	15.8585	10.3036	13.058	18.7456
ACSS2	67.2021	15.9182	38.5147	27.2703	37.2263	29.5629
ACTB	801.444	929.168	501.414	1178.17	852.549	16.5121
ACTG1	1526.17	1811.86	1416.86	1493.61	1562.12	5.52713
ACTL6A	12.9217	47.629	18.0665	29.2721	26.9723	28.4924
ACTN1	53.2095	70.9897	23.1829	70.7492	54.5328	20.6272
ACTN4	55.8802	38.1352	25.3709	62.8691	45.5639	18.6749
ACTR10	16.895	37.7481	24.7489	22.5287	25.4802	17.3104
ACTR1A	132.065	78.0461	91.6171	102.788	101.129	11.3576
ACTR1B	14.4656	15.7013	15.4766	24.7281	17.5929	13.6051
ACTR2	56.6207	168.092	74.6297	85.9355	96.3195	25.6166
ACTR3	35.6648	124.964	55.2506	69.1448	71.2561	26.9092
ACTR3B	0.785021	1.5001	1.05991	1.06841	1.10336	13.3881
ACTR5	2.01978	3.24115	2.26734	3.35059	2.71971	12.3984
ACTR6	7.55851	20.1225	12.8958	10.5803	12.7893	20.9355
ACTR8	7.09752	12.7699	10.3806	9.06461	9.82816	12.1099
ACVR1	16.2055	19.354	14.5371	12.5948	15.6729	9.13523
ACVR1B	11.3886	5.36032	6.68643	5.62263	7.2645	19.3307
ACVR1C	0.442492	0.983094	0.69312	0.170592	0.572325	30.3293
ACVR2A	0.660392	2.54339	1.37564	0.664622	1.31101	33.8557
ACVR2B	1.3428	1.33073	1.64682	0.968542	1.32222	10.4921
ACVRL1	0.69746	0.21717	0.364489	0.221838	0.375239	30.0385
ACY1	12.2468	11.0499	9.04439	9.05089	10.348	7.62964
ACYP1	11.3065	19.4604	16.5222	11.016	14.5763	14.1444
ACYP2	2.14014	2.98822	2.63946	1.54958	2.32935	13.4286
ADA	3.89638	3.30304	4.14431	3.11926	3.61575	6.69128
ADAL	2.12941	6.25565	4.56348	2.62511	3.89341	24.3093
ADAM1	0.31694	1.41941	0.811202	1.0177	0.891313	25.731
ADAM10	21.854	52.9899	47.9324	23.7422	36.6296	22.0076
ADAM11	0.231111	0.149271	0.192965	0.428324	0.250418	24.6043
ADAM12	0.547858	0.804618	1.06308	2.03398	1.11238	29.1898
ADAM15	24.7325	21.0233	14.3855	34.3004	23.6104	17.6049
ADAM17	3.83687	13.835	6.90782	7.3724	7.98802	26.3005
ADAM22	0.592166	1.56415	1.08724	0.902972	1.03663	19.6171
ADAM23	48.7266	36.7719	18.5562	27.6644	32.9298	19.5753
ADAM9	25.8165	65.5603	34.6394	30.4474	39.1159	23.001
ADAMTS13	0.36662	0.430499	0.364513	0.320942	0.370644	6.08634
ADAMTS17	0.351887	0.151517	0.398108	0.348696	0.312552	17.5499
ADAMTS3	0.223066	0.386604	0.401827	0.405239	0.354184	12.3928
ADAMTS4	0.910743	0.365503	0.939339	0.26346	0.619761	28.6523
ADAMTS7	0.548078	0.573168	0.502561	0.641007	0.566203	5.10429
ADAMTS9	0.669111	1.22037	0.872215	0.976379	0.934519	12.2703
ADAMTSL2	0.139493	0.0834484	0.106364	0.0900673	0.104843	11.9352
ADAMTSL4	0.206964	0.228538	0.242649	0.255417	0.233392	4.44721
ADAMTSL5	2.80878	1.21539	0.936222	1.16786	1.53206	28.0614
ADAR	124.082	61.2487	52.9508	62.6711	75.2382	21.8263
ADARB1	14.299	11.9437	6.68569	7.11351	10.0105	18.594
ADAT1	8.33415	15.145	8.97003	10.6549	10.776	14.2578
ADAT2	1.00913	2.66226	1.55088	1.6445	1.71669	20.0908
ADC	3.42666	1.79009	2.96612	1.46865	2.41288	19.3404
ADCK1	11.2144	5.83008	8.33006	7.83023	8.30119	13.3854
ADCK2	5.7768	4.45585	3.39181	9.85965	5.87103	24.1217
ADCK3	8.41695	2.74668	6.94178	5.13748	5.81072	21.0265
ADCK4	7.21756	3.18641	6.78783	9.52233	6.67853	19.611
ADCK5	0.535634	0.773867	0.534413	1.35319	0.799276	24.1506
ADCY2	1.33499	3.27239	1.76655	2.50246	2.2191	19.1902
ADCY3	12.0418	13.4004	5.12676	22.3895	13.2396	26.793
ADCY6	15.6409	10.6228	11.5978	12.9463	12.702	8.57592
ADCY7	0.265687	0.994498	0.315184	0.500956	0.519081	32.0501
ADCY9	26.2821	9.98505	11.5264	11.9829	14.9441	25.4509
ADD1	111.517	68.6697	81.6758	82.4422	86.0762	10.5137
ADD3	34.1864	103.621	66.5237	26.5423	57.7184	30.4649
ADH5	32.0861	71.3755	58.8555	46.1748	52.123	16.1739
ADHFE1	1.37061	1.6226	2.441	0.334435	1.44216	30.108
ADI1	71.7965	129.732	104.568	91.5229	99.4048	12.2202
ADIPOQ	0.104744	0.1377	0.111665	0.0917214	0.111458	8.68054
ADIPOR1	113.567	105.212	81.7459	93.4374	98.4906	7.04899
ADIPOR2	73.3085	75.698	100.053	49.0725	74.533	13.9774
ADK	3.62912	13.389	7.22248	7.95645	8.04926	25.0385
ADM	1.02821	2.49217	1.06687	1.21519	1.45061	24.0945
ADM2	0.36338	0.267919	0.359563	0.168614	0.289869	15.886
ADNP	25.7493	38.7765	42.7901	27.3092	33.6563	12.5017
ADNP2	2.63055	8.79602	3.95712	4.84667	5.05759	26.2321
ADO	12.809	10.7626	11.6234	8.81447	11.0024	7.64679
ADORA2B	0.793591	1.36443	0.644886	1.41632	1.05481	18.6186
ADPGK	20.4248	27.7695	16.4607	22.4287	21.7709	10.8069
ADPRH	5.5733	1.29576	5.74646	6.19031	4.70146	24.304
ADPRHL2	15.1605	14.197	11.0034	19.006	14.8417	11.1039
ADRA1A	0.218167	0.272324	0.207054	0.172629	0.217544	9.50307
ADRBK1	10.2935	8.26015	7.4675	14.9006	10.2304	16.2905
ADRBK2	2.93036	7.7581	8.26167	2.06188	5.253	30.5506
ADRM1	21.073	20.8761	15.1017	32.5731	22.406	16.3397
ADSL	27.9003	52.2122	48.5664	33.0969	40.444	14.5543
ADSS	16.8517	33.6783	20.5792	18.6632	22.4431	17.0279
AEBP1	210.203	75.8121	66.5585	165.718	129.573	26.9831
AEBP2	3.35925	6.90639	4.34573	2.57051	4.29547	21.9538
AEN	16.2515	25.2066	6.9709	18.0829	16.628	22.5764
AES	160.773	82.7901	107.538	106.966	114.517	14.3751
AFAP1	6.44322	4.96626	4.79692	6.24679	5.6133	7.58477
AFAP1L1	9.55927	10.6927	6.64184	11.2696	9.54085	10.7911
AFF1	11.4719	10.72	8.49931	11.2927	10.496	6.52246
AFF3	0.754577	1.49006	2.5877	0.661579	1.37348	32.4095
AFF4	12.0092	40.6489	25.4181	17.9405	24.0042	25.7844
AFG3L1P	3.45351	9.47798	4.86105	5.73711	5.88241	21.8873
AFG3L2	40.035	54.3822	47.3297	39.864	45.4027	7.62533
AFMID	4.40098	6.98596	4.59204	6.59481	5.64345	11.8389
AFTPH	4.12499	9.14462	7.53112	5.25636	6.51427	17.3017
AGA	3.74484	9.29368	6.37943	7.48979	6.72694	17.2636
AGAP1	4.63319	5.02849	3.22599	5.22947	4.52928	9.97378
AGAP10	0.127332	0.182465	0.117463	0.11518	0.13561	11.6801
AGAP3	21.2945	14.2651	13.5678	27.0309	19.0396	16.725
AGAP5	0.127352	0.284752	0.222492	0.306723	0.23533	17.0697
AGAP6	0.613933	1.70101	0.853558	0.99759	1.04152	22.4319
AGAP8	0.0608079	0.0878533	0.112891	0.146142	0.101924	17.8321
AGBL5	20.5811	13.342	20.5948	9.58655	16.0261	17.1163
AGER	0.638489	1.64679	1.03968	0.780371	1.02633	21.7154
AGFG1	5.47247	16.4193	8.04665	9.8257	9.94103	23.5085
AGFG2	3.30515	2.45626	2.10095	4.9826	3.21124	19.999
AGGF1	4.10982	13.6544	6.65784	5.11768	7.38494	29.1741
AGK	10.4245	14.9804	11.6916	10.5501	11.9116	8.91464
AGL	2.3942	7.99411	5.37002	2.88162	4.65999	27.6462
AGMAT	0.50246	0.451649	0.411897	0.430928	0.449234	4.3431
AGMO	1.18671	1.19748	0.645205	0.166015	0.798852	30.9472
AGPAT1	208.357	96.3771	115.306	134.836	138.719	17.6647
AGPAT2	7.87564	6.02341	8.23176	11.8351	8.49148	14.3097
AGPAT3	19.7141	12.0144	13.9517	19.5509	16.3078	12.0196
AGPAT4	0.990222	0.879882	0.596801	1.30114	0.942011	15.4543
AGPAT4-IT1	0.113303	0.17539	0.100167	0.191602	0.145116	15.5494
AGPAT5	4.38105	15.0918	5.84212	9.61815	8.73328	27.3604
AGPAT6	209.345	109.653	120.919	150.181	147.524	15.1205
AGPHD1	2.33141	3.60473	4.31871	1.73112	2.99649	19.6532
AGPS	5.06964	14.7534	9.77001	9.79746	9.84763	20.0763
AGRN	3.86166	1.72811	1.23313	2.83835	2.41531	24.3205
AGTPBP1	1.97251	9.22611	4.48811	3.1559	4.71066	33.7624
AGTRAP	7.58719	6.6917	9.27163	18.8149	10.5914	26.3692
AGXT2L2	4.46933	3.66913	4.60307	4.08811	4.20741	4.99085
AHCY	118.349	64.2068	102.257	90.3904	93.8008	12.1613
AHCYL1	46.2835	59.5393	40.2224	47.1498	48.2987	8.38805
AHCYL2	24.0099	14.6758	21.4359	8.77648	17.2245	19.9461
AHDC1	1.30211	0.671043	1.30733	1.24144	1.13048	13.6114
AHR	3.11512	12.8564	4.99436	6.31178	6.81942	31.0366
AHRR	16.7198	12.7803	10.0243	12.471	12.9989	10.655
AHSA1	61.9668	81.1955	53.1088	72.9926	67.3159	9.15064
AHSA2	2.62637	7.45386	6.39249	3.1922	4.91623	24.0924
AICDA	0.770003	0.434561	0.977393	1.26719	0.862287	20.3269
AIDA	15.0092	58.2439	29.6245	33.9094	34.1967	26.2562
AIFM1	52.3378	35.1275	36.4596	33.4184	39.3358	11.1309
AIFM2	10.331	8.9487	5.72725	11.0173	9.00606	13.0416
AIFM3	0.257034	0.41781	0.198828	0.345413	0.304771	15.8303
AIG1	21.6444	21.8986	18.2573	14.3247	19.0312	9.32595
AIMP2	6.54497	11.5601	7.54846	14.0437	9.92431	17.6238
AIP	24.0035	22.0235	25.2607	29.9456	25.3083	6.6509
AIPL1	0.344977	0.365785	0.318842	0.352489	0.345523	2.85928
AK1	16.0237	13.5131	14.8446	17.7451	15.5316	5.7851
AK2	64.0362	63.5565	50.0904	61.4282	59.7778	5.48446
AK3	13.6392	30.3833	26.4829	11.8886	20.5985	22.3644
AK4	1.03327	2.57493	2.44158	2.55833	2.15203	17.3835
AK7	1.17989	0.49786	0.52642	0.638811	0.710745	22.4149
AK8	0.120439	0.0447811	0.187897	0.11436	0.116869	25.0206
AKAP1	6.05018	7.53261	5.33494	10.6506	7.39208	15.9446
AKAP10	3.60096	13.6231	6.62817	6.61347	7.61643	27.9
AKAP11	5.76533	15.0018	10.1288	6.89075	9.44667	21.9106
AKAP12	31.3485	53.3362	59.9562	21.6582	41.5748	21.7084
AKAP13	18.3957	10.1368	13.9071	12.9525	13.848	12.3783
AKAP2	19.6962	25.2735	15.9872	16.4372	19.3485	11.0648
AKAP3	0.344533	0.0950602	0.378618	0.338146	0.289089	22.5825
AKAP5	0.130826	0.264348	0.149786	0.166942	0.177976	16.6992
AKAP6	1.05599	2.05883	1.15349	1.71833	1.49666	15.8716
AKAP7	1.64763	5.12113	2.78581	2.69301	3.06189	23.9495
AKAP8	7.82111	10.2236	5.82613	7.3626	7.80836	11.6684
AKAP8L	41.5115	18.5764	30.474	13.2835	25.9613	24.2963
AKD1	0.931246	2.32244	2.56649	0.664282	1.62111	29.6747
AKIP1	7.72388	11.8304	8.74833	11.0737	9.84408	9.79348
AKIRIN1	14.4069	39.0981	23.1487	15.6637	23.0794	24.5999
AKIRIN2	10.1297	11.1467	12.3573	8.26578	10.4749	8.26495
AKIRIN2-AS1	1.30953	3.60742	2.16439	1.20498	2.07158	26.8014
AKNA	1.57769	1.35263	0.972688	1.44813	1.33778	9.72825
AKR1A1	38.2633	34.5911	30.8582	21.9003	31.4032	11.1766
AKR1B1	160.695	95.0532	107.398	77.8149	110.24	16.218
AKR1B10	0.154885	0.100523	0.106974	0.0902824	0.113166	12.658
AKR1E2	0.718794	2.08564	0.830327	1.17917	1.20348	25.7559
AKR7A2	36.9456	26.6416	34.416	26.0629	31.0165	8.84858
AKR7A3	0.103953	0.123201	0.0746692	0.111867	0.103423	10.0233
AKT1	74.2805	65.6175	51.3658	111.024	75.572	16.8402
AKT1S1	28.4418	11.5281	13.4188	18.9107	18.0748	20.9891
AKT2	19.8517	12.3048	12.8994	18.5367	15.8982	12.1124
AKT3	11.9648	33.6021	14.9906	18.4815	19.7598	24.3037
AKTIP	2.18825	6.98042	4.42876	3.79137	4.3472	22.9174
ALAD	45.1611	30.1517	39.2531	25.4499	35.004	12.6704
ALAS1	40.6605	31.4411	26.9155	27.8129	31.7075	9.90483
ALCAM	6.39747	24.4199	7.71294	11.1865	12.4292	33.1683
ALDH16A1	2.58815	2.62037	1.96306	4.60684	2.94461	19.5054
ALDH18A1	52.878	24.1803	35.625	33.577	36.5651	16.3579
ALDH1A3	3.04949	9.63105	2.10788	6.82165	5.40252	32.1871
ALDH1B1	9.5104	11.9132	5.08644	6.59845	8.27712	18.369
ALDH1L2	14.8394	14.8888	17.7678	17.6072	16.2758	5.01215
ALDH3A2	8.37466	13.9276	14.6401	11.7097	12.163	11.5803
ALDH3B1	6.91262	2.19415	4.35825	4.51739	4.4956	21.4494
ALDH4A1	6.29963	6.43294	5.3363	8.8036	6.71812	10.9679
ALDH5A1	0.464941	0.646455	0.957439	0.675941	0.686194	14.8266
ALDH6A1	13.0324	8.4479	14.772	6.73626	10.7471	17.5718
ALDH7A1	20.3878	20.6944	16.1942	9.86846	16.7862	15.0366
ALDH9A1	45.7306	58.0483	58.9512	45.0497	51.9449	7.29898
ALDOA	466.449	261.367	305.112	518.682	387.903	15.9852
ALDOC	23.5882	14.8711	18.6017	13.6022	17.6658	12.6865
ALG1	10.5814	6.47186	6.01065	8.92264	7.99664	13.4141
ALG10	0.460843	1.91213	0.590746	1.54067	1.1261	31.5933
ALG10B	0.412308	1.60511	0.768233	0.810011	0.898915	28.0049
ALG11	4.32155	10.2995	4.55835	4.71809	5.97437	24.17
ALG12	3.48824	4.39124	4.85342	8.5473	5.32005	20.9109
ALG13	3.64676	9.38674	6.1588	5.13662	6.08223	19.9969
ALG14	8.04072	17.4526	16.1721	9.92777	12.8983	17.8878
ALG1L	0.732316	0.23454	0.372981	0.485255	0.456273	23.0857
ALG1L2	0.704569	0.206769	0.140148	0.398057	0.362386	34.9022
ALG2	8.1077	13.5282	9.44056	9.83604	10.2281	11.346
ALG3	36.4631	20.9414	18.4799	40.4036	29.072	18.8751
ALG5	11.5969	36.5342	19.0174	22.218	22.3416	23.3988
ALG6	6.30141	12.0524	7.09797	8.03414	8.37148	15.2547
ALG8	55.7039	45.7212	28.2983	49.3616	44.7713	13.1011
ALG9	6.76862	7.24392	6.23479	7.44734	6.92367	3.90097
ALK	0.449095	0.229864	0.447145	0.0478497	0.293488	32.9484
ALKBH1	3.16361	5.19209	4.11015	3.43082	3.97417	11.379
ALKBH2	5.31247	9.08503	5.86966	10.312	7.64479	15.922
ALKBH3	8.38115	14.8909	9.98393	11.8272	11.2708	12.3953
ALKBH4	4.69553	2.23423	4.09207	3.76199	3.69595	14.1823
ALKBH5	3.86884	3.48977	3.36389	6.55557	4.31952	17.4333
ALKBH6	9.57106	6.52718	4.17084	6.6769	6.7365	16.4101
ALKBH7	1.50652	0.874514	2.06119	2.41464	1.71422	19.6331
ALKBH8	1.22088	4.53888	1.78244	2.32609	2.46707	29.4487
ALMS1	0.620885	2.6071	1.26218	2.22868	1.67971	26.938
ALOX12	0.281512	0.40107	0.215689	0.168301	0.266643	18.9256
ALPK1	3.25127	4.79063	4.40332	3.18227	3.90687	10.4033
ALS2	8.83581	13.4844	10.1822	9.31918	10.4554	10.0174
ALS2CL	0.549093	0.170565	0.146718	0.382569	0.312236	30.4558
ALS2CR12	0.441423	0.60536	1.10028	0.273806	0.605217	29.4705
ALS2CR8	0.806526	1.80052	1.97729	0.814029	1.34959	23.2263
ALX1	23.847	20.417	27.1968	18.2656	22.4316	8.74009
ALX3	1.8298	0.754508	0.953759	1.4607	1.24969	19.5166
AMACR	2.92211	3.15318	5.03702	2.85704	3.49234	14.8554
AMBRA1	29.1061	11.0391	19.2608	14.2681	18.4185	21.4106
AMD1	26.8454	97.8678	67.5807	67.8174	65.0278	22.42
AMFR	21.9655	22.25	24.7637	14.8801	20.9648	10.1286
AMIGO3	0.111968	0.162646	0.0903782	0.223519	0.147128	20.137
AMMECR1	1.66209	6.7074	2.80736	3.04792	3.55619	30.7362
AMMECR1L	31.9925	28.7598	20.4287	25.2538	26.6087	9.30989
AMN1	1.92298	5.29118	4.41544	2.03581	3.41635	24.8505
AMOT	8.11214	6.06419	7.06246	3.23537	6.11854	17.1292
AMOTL1	11.8051	10.0157	11.1705	15.0625	12.0134	9.00433
AMOTL2	14.4758	21.6703	9.14638	7.36368	13.164	24.4057
AMPD2	14.0246	7.80806	7.57682	11.6952	10.2762	15.2428
AMPD3	0.487077	0.146077	0.367742	0.0918242	0.27318	34.0354
AMT	2.02479	3.10001	3.41789	1.72507	2.56694	15.9476
AMY2B	0.265217	0.800974	0.840094	0.415446	0.580433	24.4987
AMZ2	27.0714	48.4161	41.4603	22.7599	34.9269	17.2262
AMZ2P1	2.47195	3.21103	3.14741	1.64952	2.61998	13.8988
ANAPC1	5.86612	10.1288	4.36878	8.4889	7.21315	17.9128
ANAPC10	3.83841	13.2732	5.9384	4.28279	6.8332	32.1035
ANAPC11	5.40365	11.9681	8.05679	17.3215	10.6875	24.2328
ANAPC13	34.7298	39.3893	51.6564	36.0261	40.4504	9.54802
ANAPC16	10.5953	22.0591	17.155	11.3969	15.3016	17.5456
ANAPC2	3.95182	3.05411	3.01397	5.98972	4.0024	17.4123
ANAPC4	4.72828	14.968	8.31668	7.22886	8.81045	24.8075
ANAPC5	28.0614	70.3054	44.9674	67.5596	52.7234	18.948
ANAPC7	11.699	24.5792	15.8611	19.0714	17.8027	15.2592
ANG	12.1023	11.067	9.68261	9.06057	10.4781	6.5353
ANGEL1	17.8932	6.56814	7.83764	7.18423	9.8708	27.2183
ANGEL2	2.91935	9.65616	5.38284	5.46541	5.85594	23.8675
ANGPTL2	23.8534	7.59579	6.11729	10.8885	12.1137	33.3361
ANGPTL4	0.20621	0.299397	0.0350579	0.113802	0.163617	34.9585
ANGPTL6	13.8011	6.34515	4.47896	4.27508	7.22507	31.0162
ANK2	6.13058	10.1177	6.56097	6.50709	7.32909	12.7499
ANKAR	0.0735818	0.272994	0.14	0.0814783	0.142014	32.4648
ANKDD1A	1.01445	1.57691	1.58686	1.00693	1.29629	12.7217
ANKDD1B	0.125084	0.436392	0.191004	0.187632	0.235028	29.2778
ANKFY1	26.861	21.27	23.2686	25.0802	24.1199	4.97549
ANKH	2.86238	3.0522	1.49449	1.90192	2.32775	16.1043
ANKHD1	11.4847	11.8815	11.953	9.05923	11.0946	6.18527
ANKHD1-EIF4EBP3	14.3818	9.35786	8.21784	8.16173	10.0298	14.7222
ANKIB1	6.6722	17.6388	12.159	8.31099	11.1952	21.7617
ANKLE1	0.259394	0.494704	0.270833	0.85667	0.4704	29.6951
ANKLE2	11.2577	22.4248	14.0228	24.7896	18.1237	17.9424
ANKMY1	0.766242	1.00163	0.621146	1.0195	0.852129	11.2914
ANKMY2	5.92076	10.3148	9.25248	5.34348	7.70788	15.8745
ANKRA2	3.61542	6.40725	6.62247	2.38286	4.757	22.0001
ANKRD10	7.54626	17.9833	19.4368	13.0746	14.5102	18.5448
ANKRD10-IT1	2.02849	7.5557	3.94419	4.40912	4.48438	25.5571
ANKRD11	11.9025	8.43051	6.51732	7.70936	8.63992	13.3896
ANKRD13A	11.2207	16.5394	18.1825	13.6009	14.8859	10.3866
ANKRD13B	3.12255	1.68028	2.72439	3.6598	2.79676	14.9675
ANKRD13C	3.31512	8.95597	6.0087	3.81168	5.52287	23.2727
ANKRD13D	5.10882	4.41212	3.36617	9.8948	5.69548	25.3684
ANKRD16	4.24963	2.23635	2.25137	2.43754	2.79372	17.4482
ANKRD17	34.4039	25.2756	24.0538	19.8933	25.9066	11.8028
ANKRD19P	0.0512602	0.133075	0.135951	0.105728	0.106504	18.4345
ANKRD20A9P	0.390228	0.53132	0.431548	0.39587	0.437242	7.471
ANKRD23	0.866981	0.882644	1.66066	1.4452	1.21387	16.5307
ANKRD27	5.01074	8.22588	5.77833	8.54443	6.88984	12.7699
ANKRD28	12.6189	55.2407	32.0386	16.408	29.0766	33.2952
ANKRD34A	0.956856	0.298123	0.28838	0.375853	0.479803	33.3923
ANKRD36B	0.363562	1.07641	0.636637	0.455607	0.633054	25.0051
ANKRD36BP1	2.49717	5.90813	2.60903	5.81659	4.20773	22.7143
ANKRD37	1.71965	2.34184	1.69713	2.37042	2.03226	9.20817
ANKRD39	3.25255	8.04176	9.21681	14.1464	8.66438	25.8148
ANKRD40	16.9687	38.2278	19.9587	30.9071	26.5156	18.559
ANKRD42	1.90296	1.84218	1.84652	1.57225	1.79098	4.14364
ANKRD44	3.40259	9.5659	7.59448	3.88459	6.11189	24.2816
ANKRD46	1.91006	3.66449	4.18679	2.57542	3.08419	16.7169
ANKRD49	1.73488	6.99587	3.86934	2.69385	3.82348	29.92
ANKRD5	0.548014	0.999622	0.750737	0.151681	0.612513	29.2616
ANKRD50	6.42309	18.7514	11.8988	7.04064	11.0285	25.8479
ANKRD52	39.6425	19.4084	18.1101	35.6368	28.1994	19.5666
ANKRD53	1.30302	0.419391	0.526013	0.473255	0.68042	30.6681
ANKRD54	9.8225	11.644	11.2093	12.2592	11.2338	4.60551
ANKRD6	1.69013	2.47493	2.17781	1.23263	1.89387	14.4363
ANKRD62	0.141312	0.129021	0.116295	0.121189	0.126954	4.29797
ANKRD64	0.731807	0.876769	0.827673	0.783115	0.804841	3.8465
ANKRD7	0.198505	0.864597	0.381947	0.347649	0.448175	32.2207
ANKRD9	2.6533	3.94892	1.75925	4.14696	3.12711	18.0213
ANKS1A	19.1681	17.0461	10.1889	8.18342	13.6466	19.3698
ANKS1B	1.25122	3.75002	2.6464	1.35428	2.25048	26.3102
ANKS3	1.15538	1.43943	0.904059	1.85472	1.3384	15.2352
ANKS4B	0.214444	0.189135	0.176354	0.189623	0.192389	4.14138
ANKS6	7.23536	4.39532	2.62344	5.79714	5.01281	19.6518
ANKZF1	9.65789	7.09555	8.73763	8.58996	8.52026	6.22537
ANO10	31.9942	18.5674	24.0381	19.5231	23.5307	13.017
ANO4	2.97649	2.92386	2.8565	1.2837	2.51014	16.3158
ANO5	1.59887	4.95652	2.16919	1.94762	2.66805	28.9275
ANO6	13.6084	32.6133	19.3758	21.1716	21.6923	18.3558
ANO7	0.380186	0.36745	0.259566	0.336283	0.335871	8.05517
ANO8	1.37208	1.51172	1.01687	1.67977	1.39511	10.0994
ANP32A	57.8242	46.0281	46.8664	37.6905	47.1023	8.7696
ANP32A-IT1	0.442308	0.276808	0.377474	0.378583	0.368793	9.27389
ANP32B	81.8417	105.608	72.8543	70.7557	82.7649	9.64767
ANTXR1	53.2169	43.8954	27.3672	56.7924	45.318	14.5022
ANTXR2	2.10065	2.6887	1.97976	2.06535	2.20861	7.33619
ANUBL1	0.975371	2.51745	1.28791	0.912856	1.4234	26.2609
ANXA11	110.185	47.2081	61.5676	66.7185	71.4198	18.9934
ANXA2	536.232	1123.97	615.41	903.031	794.661	17.0041
ANXA2P1	0.272102	0.689036	0.611842	0.39042	0.49085	19.6692
ANXA2P2	0.170569	0.45106	0.301585	0.305922	0.307284	18.6466
ANXA3	0.400247	1.44566	0.695045	0.977656	0.879652	25.2899
ANXA4	22.0342	40.6688	30.2212	34.2417	31.7915	12.2661
ANXA5	1311.89	971.715	1292.57	983.376	1139.89	8.23252
ANXA6	462.162	204.158	235.96	284.969	296.812	19.3954
ANXA7	19.3555	47.5522	24.0779	26.3185	29.326	21.2995
ANXA9	4.26709	1.57353	4.24664	1.44411	2.88284	27.5333
AP1AR	5.63122	14.9045	9.27142	6.56114	9.09207	22.9393
AP1B1	25.2538	16.1499	13.7211	23.2167	19.5854	14.0997
AP1G1	13.9493	26.0468	18.7903	17.2918	19.0195	13.4156
AP1G2	11.0493	11.2797	11.5204	8.56192	10.6028	6.48004
AP1M1	34.7306	21.7973	20.6935	35.4824	28.176	14.2342
AP1S1	64.9954	48.381	48.4461	68.1741	57.4992	9.19243
AP1S2	69.1446	132.449	138.105	114.737	113.609	13.7619
AP2A1	24.6257	14.5726	17.3401	28.6679	21.3016	15.2291
AP2A2	20.1073	10.0453	14.3491	13.9761	14.6195	14.174
AP2B1	136.989	87.8651	102.919	86.5796	103.588	11.3287
AP2M1	291.136	196.933	225.644	224.213	234.481	8.53227
AP2S1	124.31	100.062	91.1575	89.3292	101.215	7.95086
AP3B1	13.5713	29.4654	16.8674	12.7716	18.1689	21.2913
AP3D1	52.0733	28.8123	27.2923	41.5504	37.4321	15.5858
AP3M1	10.1865	25.6737	15.4325	17.5802	17.2182	18.689
AP3M2	25.9125	26.8563	28.5081	17.2563	24.6333	10.2171
AP3S1	43.2937	68.0994	60.694	34.325	51.603	15.0352
AP3S2	15.5418	8.13419	10.7518	10.1028	11.1326	14.1165
AP4B1	6.38882	8.92278	6.05823	8.01771	7.34689	9.22486
AP4E1	1.5185	6.75067	3.24851	3.48009	3.74944	29.1227
AP4M1	7.9684	5.2941	6.57559	5.78346	6.40539	9.1185
AP4S1	1.61218	4.76545	2.59112	2.31021	2.81974	24.1311
APAF1	1.45802	7.19842	3.3141	3.20615	3.79417	31.9396
APBA1	0.454098	0.221232	0.524683	0.398508	0.39963	16.222
APBA2	6.79105	4.93832	4.79628	8.42575	6.23785	13.7749
APBB1	33.5889	17.1692	19.9382	27.7033	24.5999	15.182
APBB2	3.98271	7.89378	6.3659	5.7037	5.98652	13.5335
APBB3	1.61016	3.87257	1.87923	2.71349	2.51886	20.1955
APC	4.22986	13.7204	6.85471	3.52884	7.08345	32.8261
APEH	81.2776	56.3435	44.6656	61.3304	60.9043	12.5381
APEX1	109.541	107.276	123.778	97.934	109.632	4.87314
APEX2	18.0047	11.4986	11.7548	20.3513	15.4023	14.4945
APH1A	137.709	67.6854	86.3675	93.7159	96.3695	15.3877
APH1B	27.5649	32.4585	37.0633	25.9986	30.7713	8.15124
API5	12.2916	51.3004	28.8564	31.4765	30.9812	25.8041
APIP	8.26378	17.8881	12.8442	10.9225	12.4796	16.2881
APITD1	3.03725	12.112	3.9879	5.56039	6.17438	33.1439
APITD1-CORT	0.0689261	0.233131	0.16042	0.196394	0.164718	21.3769
APLF	0.698707	1.82265	1.1831	0.452198	1.03916	29.0693
APLN	0.107087	0.096697	0.201175	0.222474	0.156858	20.4652
APLP1	0.14418	0.10307	0.138087	0.142228	0.131891	7.34748
APLP2	173.749	130.51	132.198	104.31	135.192	10.6149
APOA1BP	99.4382	79.4807	81.8422	75.413	84.0435	6.30688
APOBEC3C	67.7542	40.2269	39.4096	43.3345	47.6813	14.1443
APOBEC3D	1.63529	1.01883	1.29283	1.24677	1.29843	9.80131
APOBEC3F	3.20297	2.19071	2.50444	1.91717	2.45382	11.2901
APOBEC3G	1.45497	0.765144	0.88066	0.622732	0.930877	19.6037
APOC1P1	0.0631134	0.11398	0.138565	0.184749	0.125102	20.2554
APOD	305.369	35.4647	382.161	408.906	282.975	30.1692
APOE	52.5743	34.7637	105.273	98.1421	72.6883	23.6708
APOL1	0.309482	0.266196	0.22863	0.2245	0.257202	7.69446
APOL2	23.1511	12.3133	10.7321	14.2469	15.1108	18.3627
APOL4	2.12694	1.37903	1.85274	1.40594	1.69116	10.7252
APOL6	1.91784	2.02143	1.45687	1.71305	1.7773	7.00787
APOLD1	79.1456	57.9309	35.2809	66.5988	59.7391	15.4719
APOM	0.846711	1.08131	1.71095	0.494633	1.0334	24.7735
APOO	10.5141	25.8142	19.3772	14.8142	17.6299	18.5685
APOOL	2.19207	5.77793	4.05649	3.24865	3.81878	19.8078
APOPT1	7.78959	12.9465	9.67105	8.35912	9.69157	11.91
APP	334.271	168.006	212.832	166.605	220.429	17.8909
APPBP2	4.62292	12.4241	10.4988	5.65774	8.30089	22.6302
APPL1	2.77002	12.3942	5.50992	5.0944	6.44214	32.1878
APPL2	4.87614	17.1257	13.389	11.1	11.6227	22.1026
APRT	25.432	23.2242	33.1881	48.0142	32.4646	17.2687
APTX	12.7943	21.7844	14.97	17.3665	16.7288	11.5164
AQP11	0.90571	0.849053	0.98712	0.62497	0.841713	9.21987
AQP6	0.253001	0.163891	0.0972465	0.177561	0.172925	18.4709
AQR	4.95781	13.6325	8.69023	8.48956	8.94252	19.9368
ARAF	20.2096	12.9085	13.3658	19.2133	16.4243	11.6351
ARAP1	13.9436	8.62715	9.71915	11.9824	11.0681	10.7165
ARAP1-AS2	0.0798197	0.206398	0.169998	0.26029	0.179126	21.1825
ARAP2	0.353914	0.485316	1.19826	0.900142	0.734408	26.3519
ARAP3	17.0157	9.43372	6.08001	16.5392	12.2672	21.9632
ARCN1	32.4893	56.5259	38.1377	39.9016	41.7636	12.3754
ARF1	99.2278	115.397	92.9105	157.746	116.32	12.5496
ARF3	213.167	69.79	84.7454	93.8428	115.386	28.5723
ARF4	105.695	168.945	97.8218	113.696	121.539	13.272
ARF5	48.6729	45.3556	64.1637	65.0254	55.8044	9.18026
ARF6	27.6753	37.961	28.3242	25.9436	29.976	9.03609
ARFGAP1	8.93835	7.83746	6.80312	15.039	9.65448	19.1312
ARFGAP2	44.3366	26.1294	26.8294	29.8987	31.7985	13.3929
ARFGAP3	6.99636	18.3395	12.6672	8.5181	11.6303	21.8153
ARFGEF1	3.31109	13.0593	7.40551	4.88604	7.16549	29.8359
ARFGEF2	6.7452	17.3881	12.3446	10.1698	11.6619	19.119
ARFIP1	6.9794	20.6085	14.529	9.77633	12.9733	23.0025
ARFIP2	13.9237	13.3155	12.9151	11.7907	12.9863	3.45922
ARFRP1	7.06576	3.70491	3.89963	5.57788	5.06204	15.5905
ARG2	6.97637	15.6095	12.0808	10.1539	11.2051	16.1203
ARGFX	0.238399	0.300376	0.263447	0.232682	0.258726	5.95493
ARGFXP2	0.106627	0.0962817	0.0824809	0.129086	0.103619	9.48147
ARGLU1	17.7431	44.5846	25.9199	18.4064	26.6635	23.4583
ARHGAP1	47.6774	21.1076	24.5098	41.4103	33.6763	19.1263
ARHGAP10	3.14197	7.78187	3.14943	5.42679	4.87502	22.7307
ARHGAP12	3.78307	12.5793	7.94381	5.63272	7.48472	25.3785
ARHGAP17	32.2091	19.6688	17.3955	22.4249	22.9246	14.2257
ARHGAP19	3.16947	7.86823	2.9394	3.55585	4.38324	26.6608
ARHGAP21	8.44733	26.8344	18.5688	10.9959	16.2116	25.5504
ARHGAP23	3.68899	1.50336	2.29605	3.50441	2.7482	18.8227
ARHGAP24	9.0672	11.8947	12.3295	8.5764	10.4669	9.16419
ARHGAP26	1.92268	1.909	1.81704	1.36648	1.7538	7.48203
ARHGAP27	0.10949	0.112991	0.0725963	0.122033	0.104278	10.4394
ARHGAP31	17.77	14.1393	20.8862	14.3922	16.7969	9.49367
ARHGAP32	6.862	6.27056	6.42577	4.4877	6.01151	8.70223
ARHGAP33	0.235805	0.941744	0.392484	0.822076	0.598027	28.2208
ARHGAP35	24.3312	15.6583	22.4024	17.6671	20.0147	10.0779
ARHGAP39	1.2379	0.392706	0.630348	0.571192	0.708036	25.9451
ARHGAP4	0.0707352	0.249502	0.171968	0.244218	0.184106	22.6629
ARHGAP42	4.0206	13.5509	8.74726	3.84202	7.5402	30.5439
ARHGDIA	90.5826	63.2425	47.9364	141.494	85.8139	23.9461
ARHGEF1	5.91309	8.35039	5.48987	14.0799	8.45831	23.3738
ARHGEF10	5.3255	8.54587	4.07116	8.39849	6.58526	17.0002
ARHGEF10L	3.36274	2.2887	3.29016	4.13356	3.26879	11.5743
ARHGEF11	36.4555	25.2898	16.3375	25.2391	25.8305	15.9485
ARHGEF12	19.8254	39.0534	31.3324	30.8074	30.2546	13.0706
ARHGEF17	5.97161	3.97942	4.19036	3.4691	4.40262	12.3669
ARHGEF18	7.78523	4.49375	5.34718	6.16921	5.94884	11.7872
ARHGEF19	0.376825	0.697759	0.634641	0.586877	0.574025	12.1152
ARHGEF2	38.1367	26.3525	15.93	26.1219	26.6353	17.0413
ARHGEF25	10.2546	7.51982	7.9222	4.42398	7.53015	15.9104
ARHGEF26	1.42954	3.11222	2.82679	2.32794	2.42412	15.2226
ARHGEF26-AS1	0.771128	1.00889	0.952916	0.928762	0.915424	5.56483
ARHGEF3	7.13075	7.96289	11.1307	2.82725	7.2629	23.5621
ARHGEF35	2.85528	0.946078	1.5455	1.24353	1.6476	25.5369
ARHGEF37	4.72105	0.415076	5.05415	7.1659	4.33904	32.6239
ARHGEF40	13.9265	8.01185	13.0158	25.7643	15.1796	24.7711
ARHGEF6	3.64263	3.54732	3.72214	3.10446	3.50414	3.93634
ARHGEF7	15.4137	18.0548	15.7964	14.3184	15.8958	4.93743
ARHGEF9	4.34306	4.04313	5.18608	3.66314	4.30885	7.51504
ARID1A	27.899	10.2448	15.8472	14.3309	17.0805	22.2199
ARID1B	11.8498	10.8275	10.7533	9.4129	10.7109	4.66604
ARID2	2.05339	7.13908	4.34508	3.73901	4.31914	24.487
ARID3A	0.848944	0.67366	0.534457	0.769612	0.706668	9.57591
ARID3B	0.30041	0.638979	0.143118	0.329265	0.352943	29.3951
ARID5A	1.37308	2.32778	1.81189	2.40714	1.97997	12.1984
ARIH1	12.4979	24.022	17.816	13.5355	16.9678	15.4287
ARIH2	23.4077	31.3048	20.177	22.7371	24.4066	9.84332
ARL1	11.2875	34.1898	20.7501	21.4168	21.911	21.456
ARL10	3.90599	4.61333	3.38275	6.16443	4.51663	13.381
ARL15	3.2418	7.7581	5.74492	3.31913	5.01599	21.5932
ARL16	11.2448	14.5756	10.9684	12.3899	12.2947	6.67126
ARL17A	3.56688	6.07338	4.37966	3.02259	4.26063	15.6191
ARL17B	0.284673	0.985372	0.461389	0.408457	0.534973	28.9045
ARL2	308.507	99.3644	136.815	100.912	161.4	30.8508
ARL2BP	6.63091	12.9996	9.83225	9.35537	9.70453	13.4495
ARL2-SNX15	0.997342	1.56442	1.94368	3.87896	2.0961	29.8309
ARL3	3.89198	7.26416	5.41428	4.37001	5.23511	14.2748
ARL4A	6.78997	9.63855	7.28124	4.01495	6.93118	16.6474
ARL4C	10.5499	18.5378	7.28069	26.2527	15.6553	27.1513
ARL4D	2.61499	1.44056	1.63465	3.38806	2.26957	19.9525
ARL5A	8.77006	26.1032	14.0927	11.7521	15.1795	25.0378
ARL6	1.74576	5.77925	2.56462	2.69638	3.1965	27.7247
ARL6IP1	75.9246	241.283	128.984	76.2019	130.598	29.8215
ARL6IP4	27.5501	29.8233	30.5276	42.5178	32.6047	10.3202
ARL6IP5	50.0831	84.1239	78.8224	56.227	67.3141	12.391
ARL6IP6	4.95111	11.4095	6.52893	5.85287	7.1856	20.1038
ARL8A	30.8333	16.6744	16.4168	18.5126	20.6093	16.6906
ARL8B	19.1781	52.3811	46.6977	39.0269	39.3209	18.4388
ARL9	0.660949	0.635329	1.61158	0.695967	0.900956	26.3276
ARMC1	5.27037	20.7704	11.6965	10.3877	12.0312	26.8147
ARMC10	8.62725	21.2952	13.5612	10.8658	13.5874	20.3141
ARMC2	0.214156	0.618054	0.373084	0.352466	0.38944	21.5632
ARMC5	1.10213	0.92192	0.815367	0.993959	0.958344	6.29779
ARMC6	4.86463	5.56519	3.73539	12.2986	6.61595	29.1923
ARMC7	8.33601	2.97861	6.04931	5.07502	5.60974	19.82
ARMC8	3.09778	11.1173	6.42161	5.4222	6.51472	25.861
ARMC9	79.3983	52.2201	91.6253	52.1328	68.8441	14.4406
ARMCX1	17.3777	27.5265	32.5093	19.9358	24.3373	14.2713
ARMCX2	12.1897	11.2388	15.5453	9.07643	12.0126	11.2025
ARMCX3	22.2361	38.1949	31.0974	22.4475	28.494	13.4636
ARMCX3-AS1	0.15978	0.384741	0.129483	0.191048	0.216263	26.6103
ARMCX4	3.61476	2.60587	2.56499	1.76756	2.63829	14.342
ARMCX5-GPRASP2	2.59261	2.47969	2.78792	1.98459	2.4612	6.95397
ARMCX6	58.2296	35.9481	51.3173	32.4311	44.4815	13.8244
ARNT	18.3536	15.4587	14.8038	12.5139	15.2825	7.86959
ARNT2	12.5506	8.49348	12.2173	3.48127	9.18566	22.9937
ARNTL	2.19806	5.20215	3.23608	3.18858	3.45622	18.2061
ARPC1A	69.6226	117.345	91.2731	94.1053	93.0865	10.4861
ARPC1B	78.379	120.24	76.7908	146.26	105.417	16.0574
ARPC2	145.23	310.924	195.871	199.51	212.884	16.417
ARPC3	132.41	279.298	206.656	134.898	188.316	18.5181
ARPC4	202.715	112.357	96.5628	127.347	134.745	17.4492
ARPC4-TTLL3	0.736801	1.20827	0.949242	0.985651	0.969991	9.95225
ARPC5	34.506	110.931	62.8598	72.2021	70.1247	22.5135
ARPC5L	22.0424	42.7866	23.9775	32.257	30.2659	15.6115
ARPM1	1.43654	1.34108	1.49818	1.11379	1.3474	6.2571
ARPP19	23.6425	92.9759	45.3827	53.4135	53.8537	26.8832
ARRB1	18.0506	7.03648	10.0426	9.29793	11.1069	21.6189
ARRB2	9.7193	9.57805	7.21359	10.3211	9.20801	7.42881
ARRDC1	2.52294	2.59239	1.99541	3.47435	2.64627	11.5831
ARRDC2	5.96676	4.84802	5.04696	7.89971	5.94036	11.7347
ARRDC4	9.16012	13.9395	19.3046	11.1024	13.3767	16.493
ARSA	5.57727	3.64599	4.3783	7.23567	5.20931	15.0502
ARSB	13.4125	18.9181	11.1933	14.2885	14.4531	11.2406
ARSD	7.73695	2.50353	6.46648	5.2443	5.48781	20.3606
ARSD-AS1	13.0376	4.01995	11.7337	8.06302	9.21357	21.9928
ARSE	5.81512	2.64659	2.77431	5.8382	4.26856	21.0835
ARSG	10.9859	6.97058	5.64762	10.4697	8.51845	15.356
ARSI	4.51139	1.08413	3.45159	1.62806	2.66879	29.8239
ARSK	1.78895	6.8838	3.02084	2.82538	3.62974	30.7971
ARV1	8.17619	22.5557	14.0101	10.9018	13.9109	22.416
ARVCF	0.0316481	0.0984342	0.115024	0.205619	0.112681	31.8047
AS3MT	2.36211	2.25611	1.76376	0.469576	1.71289	25.3638
ASAH1	275.243	466.855	440.739	303.956	371.698	12.9291
ASAH2B	0.125932	0.241642	0.111331	0.158105	0.159252	18.3037
ASAP1	25.0759	32.9142	26.4384	19.7791	26.0519	10.3675
ASAP2	13.9786	29.8753	18.9034	18.0435	20.2002	16.8272
ASAP3	4.1129	2.28474	2.15795	3.22898	2.94614	15.4927
ASB1	7.50491	5.68774	4.13774	5.77041	5.7752	11.9138
ASB11	0.177166	0.388984	0.525628	0.17669	0.317117	26.9962
ASB13	19.8998	7.83409	16.0277	16.0107	14.9431	16.9983
ASB14	0.37811	1.16784	0.474638	0.438605	0.614798	30.1594
ASB16	0.376047	0.521921	0.390933	0.419661	0.427141	7.69405
ASB2	0.470606	0.919113	0.131747	0.378885	0.475088	34.6035
ASB3	2.90482	4.68783	5.45424	3.51461	4.14038	13.8467
ASB6	6.33572	5.33274	4.59991	8.61474	6.22078	14.0448
ASB7	3.01048	5.23382	6.05659	3.79875	4.52491	15.1904
ASB8	9.9175	13.8951	13.5742	7.94364	11.3326	12.7565
ASB9	7.68515	12.7493	9.19741	3.3545	8.24659	23.5933
ASCC1	11.8324	14.5115	17.3654	11.686	13.8488	9.67636
ASCC2	20.4228	12.7072	11.7593	16.9336	15.4557	12.9501
ASCC3	3.61984	13.4156	5.99987	6.89795	7.48332	27.9939
ASF1A	2.93469	9.10333	5.64884	3.48103	5.29197	26.4383
ASH1L	7.50273	8.85133	7.60686	5.5906	7.38788	9.10775
ASH2L	27.7375	37.54	31.682	26.598	30.8894	7.99619
ASL	4.17892	5.24773	3.66082	8.61941	5.42672	20.5341
ASNA1	48.4522	45.7529	45.7739	74.0084	53.4968	12.8353
ASNS	1.2371	3.84662	2.46039	2.94708	2.6228	20.736
ASNSD1	6.8356	30.7493	15.2758	14.0083	16.7173	30.1061
ASPA	52.6018	57.1128	88.7488	14.648	53.2778	28.4943
ASPH	17.8281	56.2947	26.1719	25.4538	31.4371	27.0323
ASPHD1	0.909614	0.143261	0.345971	0.557721	0.489142	33.4699
ASPHD2	1.56032	1.0293	0.908109	1.08364	1.14534	12.4948
ASPRV1	0.23904	0.160344	0.39246	0.340532	0.283094	18.3175
ASPSCR1	1.43876	2.49812	1.67533	5.67998	2.82305	34.6786
ASRGL1	1.09666	2.69482	1.71057	0.813889	1.57898	26.3698
ASTE1	2.52177	4.35418	4.76411	4.52506	4.04128	12.7047
ASTN2	13.1606	13.3659	9.01029	8.80474	11.0854	11.3554
ASXL1	38.0231	23.4811	21.5976	18.1736	25.3188	17.2792
ASXL2	8.40405	13.0057	7.35701	8.84268	9.40236	13.1975
ATAD1	17.3366	46.3813	34.6479	20.3421	29.677	22.6703
ATAD2B	0.663255	2.82115	1.86588	1.0837	1.6085	29.5207
ATAD3C	0.228578	0.23137	0.234669	0.343841	0.259615	10.8249
ATAT1	6.84619	8.24626	7.65708	4.36659	6.77903	12.595
ATCAY	0.362533	0.402905	0.304475	0.277093	0.336752	8.41745
ATE1	5.58491	19.174	10.056	5.84853	10.1659	31.2082
ATF1	2.74069	11.9086	5.89163	3.60052	6.03536	34.2579
ATF2	6.14749	25.0691	14.983	7.85998	13.5149	31.819
ATF4	215.721	243.524	221.495	119.253	199.998	13.7869
ATF5	11.8552	9.09131	4.42389	5.5257	7.72403	22.0028
ATF6	14.8143	31.3169	18.7453	18.672	20.8871	17.2152
ATF6B	50.1235	21.8859	25.9079	33.8714	32.9472	18.9502
ATF7	25.7423	17.214	14.0881	13.8238	17.7171	15.7117
ATF7IP	9.69286	16.1959	13.499	9.72688	12.2787	12.884
ATF7IP2	0.5838	1.86837	1.51674	0.789219	1.18953	25.3951
ATG10	1.62152	3.62996	2.99864	1.40415	2.41357	22.2741
ATG12	5.18063	16.6112	7.6254	6.08381	8.87526	29.6055
ATG13	32.6744	14.1212	19.2396	18.3939	21.1073	19.0224
ATG14	6.59356	7.52072	9.89578	4.86556	7.21891	14.521
ATG16L1	10.2813	10.5798	8.56482	11.7442	10.2925	6.38031
ATG16L2	0.9025	2.55452	1.49752	2.43797	1.84813	21.3258
ATG2A	8.31572	3.27024	4.14406	6.42576	5.53895	20.5779
ATG2B	4.21878	7.83728	7.03065	6.45074	6.38436	12.1519
ATG3	18.5508	60.3398	31.4054	27.5485	34.4611	26.2232
ATG4A	4.06806	8.92168	6.98226	4.98914	6.24029	17.3239
ATG4B	13.0142	11.9923	11.6329	15.297	12.9841	6.35094
ATG4C	5.99484	11.041	10.7239	6.25551	8.50381	16.1793
ATG4D	3.67935	3.20372	4.02017	5.20211	4.02634	10.5849
ATG5	3.06292	11.051	7.05358	5.29789	6.61635	25.5239
ATG7	5.01297	2.96198	3.82115	4.87896	4.16876	11.5753
ATG9A	35.2018	14.775	24.1971	31.2367	26.3527	17.0004
ATHL1	0.532142	1.57855	0.326589	0.941796	0.844769	32.6713
ATIC	116.165	84.1802	95.7703	82.765	94.7201	8.1493
ATL1	1.13772	6.20883	2.511	3.05249	3.22751	33.2257
ATL3	6.46828	21.1511	9.90982	14.8588	13.097	24.3525
ATM	9.54074	31.0074	15.7665	12.1709	17.1214	28.0427
ATMIN	8.98917	18.4956	19.9785	9.10424	14.1419	20.9118
ATN1	48.4507	19.5389	24.1175	26.3467	29.6135	21.7367
ATOX1	322.726	188.207	231.703	211.534	238.542	12.3394
ATP10A	16.1669	14.0058	19.5479	19.5478	17.3171	7.86146
ATP10B	2.60094	1.42717	0.702272	0.586968	1.32934	34.8188
ATP10D	3.52697	5.68409	5.66352	6.56492	5.35987	12.054
ATP11A	4.94849	4.29062	3.31387	6.40501	4.7395	13.6895
ATP11B	4.10235	19.8909	11.3939	7.07523	10.6156	32.3584
ATP11C	2.70118	9.0092	4.36777	2.89211	4.74256	30.999
ATP13A1	16.1311	8.77451	7.61171	18.8145	12.833	21.3865
ATP13A2	7.64964	4.84479	5.56995	11.7763	7.46017	20.8662
ATP13A3	6.51624	24.4943	8.62938	14.5687	13.5522	29.7073
ATP1A1	2296.44	1079.94	1450.55	1685.55	1628.12	15.6791
ATP1A1OS	1208.53	560.847	790.003	854.029	853.352	15.712
ATP1B1	4.09787	2.89014	5.35951	5.60852	4.48901	13.9717
ATP1B3	130.06	170.144	119.302	134.626	138.533	7.95167
ATP1B4	0.11828	0.173557	0.117637	0.123041	0.133129	10.163
ATP2A1	0.0970577	0.13694	0.0983189	0.141074	0.118348	10.106
ATP2A2	97.8331	87.2095	82.7157	113.561	95.3298	7.18958
ATP2B1	3.50455	9.47685	4.84056	4.38698	5.55224	24.0855
ATP2B4	40.4594	23.2275	21.343	27.5996	28.1574	15.2889
ATP2C1	36.9621	62.8232	70.1621	55.9848	56.4831	12.6086
ATP5A1	299.983	364.088	418.809	269.319	338.05	9.87515
ATP5B	634.542	477.746	530.982	434.955	519.556	8.28929
ATP5C1	79.6392	196.194	172.456	99.1401	136.857	20.5424
ATP5E	224.149	599.666	490.49	247.479	390.446	23.5985
ATP5EP2	0.163931	0.185033	0.0724621	0.17641	0.149459	17.4152
ATP5F1	25.2727	92.1358	60.4575	39.6977	54.3909	26.6707
ATP5G1	89.4606	129.025	80.0462	106.808	101.335	10.6243
ATP5G2	490.899	302.625	471.685	278.229	385.86	14.3735
ATP5G3	37.5316	72.7163	51.2684	50.7215	53.0594	13.7226
ATP5H	161.047	254.656	214.702	141.393	192.95	13.3454
ATP5I	40.0691	179.182	120.662	124.144	116.014	24.6898
ATP5J	91.2259	150.123	120.521	84.382	111.563	13.4938
ATP5J2	141.091	302.079	258.4	138.913	210.121	19.7294
ATP5J2-PTCD1	3.91569	3.68851	3.03925	3.50305	3.53663	5.25999
ATP5L	70.0981	95.0587	99.4626	57.1686	80.447	12.5546
ATP5O	60.8158	193.477	149.253	93.2019	124.187	23.7117
ATP5S	1.81217	6.2254	2.60998	2.49334	3.28522	30.3091
ATP5SL	25.0551	21.8228	21.8071	23.5128	23.0495	3.38046
ATP6AP1	210.9	76.3835	135.113	121.898	136.074	20.5287
ATP6AP2	54.4514	90.0726	74.4688	57.692	69.1712	11.9023
ATP6V0A1	186.894	45.4501	81.0364	71.0382	96.1047	32.4405
ATP6V0A2	2.65547	8.08335	3.45935	5.5444	4.93564	24.5769
ATP6V0A4	2.21962	4.83222	2.1244	0.721018	2.47431	34.651
ATP6V0B	112.919	72.3747	64.0578	145.752	98.7759	19.1847
ATP6V0C	166.992	110.104	127.079	220.301	156.119	15.688
ATP6V0D1	110.613	64.2744	88.3617	110.104	93.3383	11.7728
ATP6V0E1	82.5896	59.5776	63.3084	55.1376	65.1533	9.28157
ATP6V0E2	5.16224	5.73271	4.29601	9.12312	6.07852	17.3885
ATP6V1A	27.3431	56.6122	38.6967	47.1732	42.4563	14.6649
ATP6V1B1	0.178631	0.294549	0.456595	0.654694	0.396117	26.0868
ATP6V1B2	233.612	188.13	152.602	177.591	187.984	9.00916
ATP6V1C1	10.9001	33.8573	21.0574	16.0458	20.4652	24.051
ATP6V1C2	0.167391	0.350609	0.244585	0.313595	0.269045	15.0097
ATP6V1D	32.9557	60.6446	57.5667	41.0976	48.0662	13.7658
ATP6V1E1	94.3833	175.859	133.386	115.467	129.774	13.3357
ATP6V1E2	0.394761	1.01454	0.731539	0.816945	0.739446	17.4831
ATP6V1F	296.702	135.994	177.522	198.815	202.258	16.8479
ATP6V1G1	44.4378	103.109	82.1312	69.0684	74.6866	16.4431
ATP6V1G2	0.856569	0.739641	0.770493	0.266165	0.658217	20.2069
ATP6V1G2-DDX39B	1.13547	1.11368	0.834226	0.518349	0.900431	16.0647
ATP6V1H	38.5249	55.3299	46.5921	42.6773	45.7811	7.82813
ATP7A	5.32074	16.572	10.1756	7.57835	9.91167	24.5324
ATP7B	7.23489	3.42164	3.24737	1.84048	3.93609	29.3478
ATP8A2	0.0420921	0.0924869	0.124039	0.148974	0.101898	22.6137
ATP8B1	0.73086	1.0642	0.410318	0.48471	0.672522	21.9225
ATP8B2	44.9058	26.0821	15.8541	31.0295	29.4679	20.4919
ATP8B3	0.416442	1.06835	0.362063	0.318548	0.541351	32.6598
ATP9B	5.95252	3.68488	3.87866	4.6998	4.55396	11.3192
ATPAF1	10.2138	20.5962	14.5835	11.175	14.1421	16.5939
ATPAF2	7.44723	4.61251	5.10794	5.3822	5.63747	11.0674
ATPBD4	2.50021	6.62171	4.83513	4.44799	4.60126	18.3715
ATPIF1	20.54	55.8517	35.4559	25.6651	34.3782	22.6827
ATR	1.54728	6.8452	2.82015	4.38612	3.89969	29.2487
ATRIP	2.83544	4.75702	2.62197	5.59695	3.95284	18.4313
ATRN	41.8634	21.8516	28.9004	21.4431	28.5146	16.7193
ATRNL1	1.08711	2.56966	2.58985	0.824685	1.76783	26.6902
ATRX	5.6561	15.0127	8.351	2.84182	7.96541	32.6968
ATXN1	4.11911	4.07585	4.46266	2.51369	3.79283	11.4709
ATXN10	16.5313	32.383	26.7276	21.1791	24.2052	14.1758
ATXN1L	14.5712	12.0093	9.19323	10.3443	11.5295	10.1226
ATXN2	19.0562	10.3188	10.1714	8.83118	12.0944	19.3859
ATXN2L	45.3127	27.2445	23.7747	31.1294	31.8653	14.8357
ATXN3	1.93344	4.54921	3.00071	1.93587	2.85481	21.6537
ATXN7	2.93168	8.6424	3.68203	3.71541	4.74288	27.6703
ATXN7L1	2.67486	2.87326	2.13492	1.99114	2.41854	8.7351
ATXN7L2	0.635498	1.00283	0.799088	0.956097	0.848378	9.81517
ATXN7L3	24.5131	16.075	17.698	20.0622	19.5871	9.36704
ATXN7L3B	42.2035	31.0962	39.2558	29.6145	35.5425	8.63638
AUH	6.35778	10.3522	14.1377	4.06524	8.72823	25.4608
AUP1	76.3422	80.9988	57.741	108.813	80.9737	13.0319
AURKAIP1	11.9678	21.5131	19.5733	39.9158	23.2425	25.5013
AURKC	0.20845	0.221839	0.56601	0.186932	0.295808	30.5448
AUTS2	7.33897	5.7166	5.93782	5.25383	6.0618	7.40596
AVEN	12.7946	10.2283	10.3596	9.33934	10.6805	6.93085
AVIL	0.352447	0.442502	0.452435	0.455478	0.425716	5.77368
AVL9	7.2799	16.6803	9.80621	9.78866	10.8888	18.548
AVPI1	35.1052	29.7482	30.6339	55.5658	37.7633	16.0178
AXIN1	3.98859	4.58322	3.1337	5.47789	4.29585	11.4923
AXIN2	1.615	0.895218	1.26222	0.978717	1.18779	13.6913
AXL	5.06446	2.00334	3.14843	4.81294	3.75729	19.2386
AZGP1	7.93765	4.42667	3.91847	3.68554	4.99208	19.911
AZI1	1.07572	1.20132	0.758278	2.93054	1.49146	32.7641
AZI2	9.43724	30.5201	15.8006	8.58154	16.0849	31.5453
AZIN1	14.4604	53.8568	24.5622	27.6983	30.1444	27.8443
B2M	820.072	661.404	851.425	526.113	714.754	10.5476
B3GALNT1	2.1072	8.88671	4.53992	4.70143	5.05882	27.8163
B3GALNT2	2.85555	9.77917	3.5572	4.60991	5.20046	30.1557
B3GALT4	1.71847	0.825134	2.69281	1.93409	1.79263	21.4357
B3GALT6	6.58919	5.64912	4.06753	8.29498	6.1502	14.3765
B3GALTL	6.7325	19.6182	10.1292	11.6062	12.0215	22.7095
B3GAT2	0.955231	1.97021	2.24617	1.00267	1.54357	21.441
B3GNT1	38.0637	13.3349	19.4076	21.1321	22.9846	23.0467
B3GNT2	5.61769	13.8506	10.4897	8.52765	9.62141	17.9685
B3GNT7	0.504182	0.236525	0.149736	0.139879	0.25758	33.0069
B3GNT9	2.7963	1.39873	3.68908	3.95617	2.96007	19.476
B3GNTL1	1.32578	0.882385	0.747697	1.18072	1.03415	12.8412
B4GALNT4	1.42214	2.22388	1.28474	0.392638	1.33085	28.1834
B4GALT1	32.2558	19.6161	11.7905	28.5359	23.0496	19.9369
B4GALT2	15.5631	10.6792	12.6537	24.2673	15.7908	18.9872
B4GALT3	35.1238	15.7575	20.9389	16.9965	22.2042	20.023
B4GALT4	8.71455	14.7933	10.1082	8.22327	10.4598	14.3275
B4GALT5	43.791	39.7307	32.5177	43.9555	39.9987	6.69579
B4GALT7	2.21785	4.32052	3.01918	6.95403	4.1279	25.1191
B7H6	0.612901	0.990672	0.216928	1.47872	0.824805	32.6363
B9D1	3.77818	4.90735	3.88309	5.98852	4.63929	11.1408
B9D2	0.570281	1.06669	0.813858	1.16894	0.904942	14.8309
BABAM1	32.1126	39.1481	30.0342	34.4416	33.9341	5.76782
BACE1	22.3688	10.9144	17.2677	18.857	17.352	13.8076
BACE1-AS	7.07772	3.65644	5.23458	4.86607	5.2087	13.599
BACE2	156.519	86.0605	101.255	140.601	121.109	13.602
BACH2	0.26435	0.234317	0.488461	0.539004	0.381533	20.2507
BAD	5.94584	5.85359	8.43674	12.614	8.21254	19.293
BAG1	8.78873	12.0218	8.53761	11.509	10.2143	8.84143
BAG2	0.575731	2.90537	1.48184	1.47439	1.60933	29.9214
BAG3	24.394	18.2927	15.9415	19.3262	19.4886	9.14322
BAG4	3.2599	8.53213	5.79641	4.3155	5.47598	20.8883
BAG5	5.48625	15.3542	8.3506	10.082	9.81826	21.1278
BAG6	117.221	56.1899	55.6608	86.0733	78.7862	18.5955
BAHCC1	3.21634	2.1242	2.3749	2.93208	2.66188	9.40369
BAHD1	8.87634	5.55036	6.25542	8.54214	7.30607	11.3006
BAI2	0.517178	0.493854	0.380631	0.836677	0.557085	17.5649
BAIAP2	20.83	8.16154	16.2469	13.349	14.6469	18.1211
BAIAP2L1	11.1735	12.5205	11.2064	8.31169	10.803	8.21727
BAK1	15.9952	9.63504	10.8496	16.4255	13.2263	13.1766
BAMBI	80.0699	61.4827	35.2442	39.9121	54.1772	19.1061
BANF1	75.2119	84.3602	60.9618	89.4781	77.503	8.0688
BANP	2.13462	1.72525	1.54757	2.86755	2.06875	14.1759
BAP1	28.9469	20.9543	20.4218	34.1584	26.1204	12.686
BASP1	20.5466	17.0676	3.81385	6.7209	12.0372	33.3685
BAX	141.313	81.0098	83.3312	111.855	104.377	13.5748
BAZ1A	4.25024	13.7711	5.72836	4.71066	7.11509	31.4832
BAZ1B	19.4638	32.8113	19.2819	22.5244	23.5204	13.5416
BAZ2A	49.2636	19.3158	23.3076	18.9486	27.7089	26.1735
BAZ2B	2.05325	7.16105	4.52147	1.34807	3.77096	34.9776
BBC3	0.871941	0.282354	1.17726	1.39086	0.930604	25.8855
BBIP1	5.24668	15.9814	9.61386	4.79558	8.90938	29.1338
BBS1	10.5128	4.43895	7.32221	6.91453	7.29712	17.0874
BBS10	1.80651	4.35899	3.938	3.04693	3.28761	17.1672
BBS12	1.80628	3.29036	4.3954	2.3026	2.94866	19.4135
BBS2	11.1105	14.5406	16.3674	10.2913	13.0775	10.9476
BBS4	9.58801	18.7807	12.134	9.21088	12.4284	17.8197
BBS5	15.711	26.3874	11.9067	6.2593	15.0661	28.1686
BBS7	3.26024	11.2988	5.62515	4.81427	6.24962	28.0515
BBS9	3.63929	4.89739	6.15196	3.29874	4.49684	14.4556
BBX	3.86551	13.3063	8.97891	5.26711	7.85446	26.9059
BCAM	0.21755	0.139162	0.20304	0.255912	0.203916	11.9145
BCAN	192.697	63.6237	270.74	94.6569	155.429	30.4089
BCAP31	301.736	154.738	151.587	158.69	191.688	19.1517
BCAR1	2.30597	3.05591	1.9015	4.80873	3.01803	21.306
BCAR3	11.1815	10.4986	10.9692	8.98787	10.4093	4.75368
BCAS1	0.218336	0.169254	0.147498	0.158116	0.173301	9.03335
BCAS3	27.0961	8.304	18.3569	9.89027	15.9118	27.2256
BCAT2	6.40231	5.30323	4.44068	8.20669	6.08823	13.3415
BCCIP	9.77794	40.0001	16.1975	16.1504	20.5315	32.4494
BCDIN3D	1.1373	1.40458	1.38493	1.17308	1.27497	5.46338
BCHE	26.8119	50.7728	44.1906	29.8399	37.9038	15.1018
BCKDHA	16.8872	6.7779	15.3401	12.4169	12.8555	17.3296
BCKDHB	6.22332	12.5689	9.29523	5.52877	8.40405	19.1752
BCKDK	26.4121	17.8682	18.3384	26.597	22.3039	10.8834
BCL2	4.30019	8.77922	5.23294	4.86836	5.79518	17.4805
BCL2L1	48.5054	22.58	31.1099	31.5425	33.4344	16.2434
BCL2L11	2.82576	2.91153	4.48727	2.26255	3.12178	15.2919
BCL2L12	2.53007	6.66565	2.2266	5.00385	4.10654	25.7074
BCL2L13	35.0786	44.3469	31.5312	25.8506	34.2018	11.3417
BCL2L15	0.24865	0.242385	0.218571	0.259469	0.242269	3.571
BCL2L2	24.7946	26.5171	15.4457	20.9693	21.9317	11.1855
BCL2L2-PABPN1	34.2383	42.9558	34.6135	30.4151	35.5557	7.43275
BCL3	1.52609	0.293197	1.63261	1.79076	1.31066	26.207
BCL7A	3.35925	3.78153	3.23188	4.76833	3.78525	9.19645
BCL7B	14.4495	21.4558	15.4162	21.2869	18.1521	10.2985
BCL7C	3.2966	6.26981	5.0273	9.91835	6.12801	22.8921
BCL9	13.4329	7.05043	7.29101	6.43872	8.55326	19.132
BCL9L	5.61999	1.71068	2.5822	3.56685	3.36993	24.9381
BCO2	0.218945	0.211182	0.114597	0.0910317	0.158939	20.6349
BCOR	10.7527	5.67821	5.20749	7.44827	7.27167	17.2809
BCORL1	7.3497	2.36658	4.19346	3.58105	4.3727	24.2976
BCR	6.32165	2.49671	4.38377	4.94506	4.5368	17.4695
BCRP2	0.525083	0.111394	0.349551	0.211044	0.299268	29.9806
BCS1L	13.1134	15.6931	11.1199	18.2459	14.5431	10.6516
BDAG1	0.332226	0.54151	0.388261	0.635633	0.474407	14.6713
BDH1	5.74157	8.51049	5.86435	9.68746	7.45097	13.1749
BDH2	7.14932	17.6781	16.2133	9.17424	12.5537	20.6035
BDNF-AS1	0.69498	0.577401	0.568498	0.298121	0.53475	15.7039
BECN1	52.955	70.7437	65.1173	40.7752	57.3978	11.6194
BEGAIN	0.119923	0.0639886	0.0819238	0.250284	0.12903	32.602
BEND2	0.0760788	0.145131	0.0926541	0.0916946	0.10139	14.8607
BEND3	1.07492	0.904664	0.753772	1.33568	1.01726	12.2656
BEND6	0.205149	0.153559	0.126477	0.338894	0.20602	22.911
BEND7	0.955794	1.23777	1.5963	1.04678	1.20916	11.7264
BEST1	36.6431	9.91155	44.183	34.6164	31.3385	23.7181
BET1	3.50436	6.5353	4.83263	3.90647	4.69469	14.3484
BET1L	23.1313	14.7149	18.9571	17.6551	18.6146	9.38793
BEX2	0.389321	0.995938	1.07066	0.294513	0.687608	29.2463
BEX4	65.4277	50.6489	77.5275	25.0143	54.6546	20.6857
BFAR	40.5059	47.4472	41.2623	30.0964	39.828	9.0317
BFSP1	2.84867	5.23897	4.35372	0.692599	3.28349	30.2914
BHLHB9	1.06725	1.04982	1.54985	0.856704	1.13091	13.049
BHLHE40	19.4772	20.8239	18.3698	28.7165	21.8468	10.7302
BHLHE41	61.3123	23.3368	47.5159	22.7704	38.7339	24.4789
BHMT2	0.430245	0.39655	0.382947	0.3858	0.398885	2.72149
BICC1	0.587078	2.0036	1.06663	1.56035	1.30441	23.478
BICD1	4.88824	7.60913	4.09796	4.88906	5.3711	14.3162
BICD2	14.0968	14.2846	9.05733	17.0279	13.6167	12.1971
BID	3.37565	6.13689	5.18222	6.04077	5.18388	12.3422
BIK	0.144503	0.130483	0.263481	0.0583135	0.149195	28.4979
BIN1	7.28837	5.95991	8.29428	6.50447	7.01176	7.23131
BIN3	31.3523	34.7281	13.4421	38.6163	29.5347	18.8446
BIRC6	6.36588	10.2404	7.83871	10.3889	8.70847	11.1996
BIVM	4.54114	11.858	9.5325	5.18871	7.78009	22.5411
BIVM-ERCC5	6.81789	13.2606	10.2076	5.22584	8.87798	20.1906
BLCAP	36.5118	17.6603	23.1848	20.8593	24.5541	16.8756
BLMH	21.9078	23.8816	23.4322	19.6265	22.212	4.32093
BLOC1S1	37.8425	62.2116	66.429	39.1649	51.412	14.6017
BLOC1S1-RDH5	0.573189	0.959256	0.798549	0.834083	0.791269	10.1671
BLOC1S2	9.51418	21.1749	13.6113	16.2537	15.1385	16.1408
BLOC1S3	13.4863	3.74019	6.20991	5.74747	7.29597	29.2206
BLVRA	42.1763	67.2685	48.2752	59.2042	54.231	10.3149
BLVRB	10.3748	18.4472	16.7269	29.6758	18.8062	21.363
BMP1	27.5093	16.8537	19.3292	19.9501	20.9106	10.9944
BMP2K	3.84261	15.8146	5.5771	8.59527	8.45739	31.2348
BMP4	2.35629	1.24269	1.67852	2.44653	1.93101	14.8306
BMP7	0.214784	0.224151	0.29883	0.236186	0.243488	7.78694
BMP8A	0.337995	0.414044	0.433929	0.335197	0.380291	6.72072
BMP8B	0.120819	0.0954598	0.0884525	0.215339	0.130018	22.5183
BMPR1A	5.93187	19.8902	10.9177	8.05082	11.1976	27.4372
BMPR2	7.04303	16.3453	10.701	6.76569	10.2138	21.8518
BMS1	7.63428	10.7181	6.49627	6.83756	7.92155	12.1465
BMS1P1	0.130404	0.196254	0.121196	0.129536	0.144347	12.0724
BMS1P4	1.02828	2.07183	1.21094	1.54422	1.46382	15.6501
BNC2	6.10521	10.6025	11.8655	7.9841	9.13933	14.1657
BNIP1	2.91322	9.4203	5.30023	5.27078	5.72613	23.6182
BNIP3	24.4677	35.7024	34.4347	23.7609	29.5914	10.7331
BNIP3L	29.4154	51.9656	47.4033	21.6237	37.602	19.1883
BNIPL	0.227339	0.273672	0.337945	0.274237	0.278298	8.16265
BOC	3.98931	2.89494	3.85243	3.54816	3.57121	6.81965
BOD1	9.58136	21.2249	14.9021	17.3168	15.7563	15.4595
BOD1L	6.35042	10.9407	5.859	2.73475	6.47122	26.1361
BOLA1	2.4556	5.42228	6.07484	5.063	4.75393	16.7065
BOLA3-AS1	6.3736	7.17865	5.51399	4.65179	5.92951	9.18938
BPGM	6.9263	14.3047	12.4271	11.7006	11.3397	13.8459
BPHL	12.0322	18.3319	19.966	14.2903	16.1551	11.2641
BPNT1	9.56447	25.02	16.4255	15.4046	16.6036	19.1923
BPTF	9.34779	15.6121	13.0032	5.77259	10.9339	19.6374
BRAF	2.46117	5.39407	3.99768	2.81946	3.6681	18.057
BRAP	3.34585	9.11465	5.49974	4.10389	5.51603	23.2012
BRCC3	3.33821	11.499	3.50236	4.38454	5.68103	34.3755
BRD1	3.80937	4.28661	6.65154	6.07055	5.20452	13.1642
BRD2	88.2399	77.411	54.4848	53.5165	68.413	12.588
BRD3	9.932	5.00287	6.52764	6.9746	7.10928	14.5054
BRD4	12.5826	11.4104	8.27377	12.8219	11.2722	9.27914
BRD7	17.9261	38.8026	21.947	16.006	23.6704	21.9417
BRD8	23.0046	30.4497	25.8376	15.3317	23.6559	13.403
BRD9	11.4063	11.9211	9.43121	12.0879	11.2116	5.44917
BRE	93.2203	29.9423	58.8834	33.324	53.8425	27.1708
BREA2	0.624776	0.472675	0.470233	0.623879	0.547891	8.05525
BRF1	4.16147	3.11189	2.74408	4.08356	3.52525	10.0211
BRF2	6.42239	4.74241	4.98462	4.81206	5.24037	7.58118
BRI3	133.394	135.793	182.601	190.406	160.548	9.39126
BRK1	226.828	146.693	171.28	120.481	166.321	13.636
BRMS1	18.7591	19.7514	16.3433	30.4109	21.3162	14.6128
BRP44	5.38308	14.7242	9.18747	6.75482	9.01239	22.8576
BRP44L	15.4659	30.6356	24.9645	24.0912	23.7893	13.1605
BRPF1	4.99966	5.60684	3.48679	6.69721	5.19763	12.8852
BRPF3	9.50828	8.05676	6.61762	6.40855	7.6478	9.41813
BRSK1	1.30853	1.15853	0.676858	0.510991	0.913727	20.8156
BRSK2	0.41625	0.151083	0.129878	0.149312	0.211631	32.3088
BRWD1	3.04328	7.20471	6.04926	4.20666	5.12598	18.1233
BRWD1-IT2	0.261649	0.27318	0.318054	0.193577	0.261615	9.83747
BRWD3	1.56919	3.87582	2.65196	1.96586	2.51571	20.0948
BSCL2	23.0565	6.8342	15.7615	10.4443	14.0241	25.1357
BSDC1	27.7957	23.6192	25.521	21.8778	24.7034	5.1457
BSG	192.348	88.6952	193.661	219.291	173.499	16.6803
BSN-AS2	0.190976	0.286567	0.196145	0.221632	0.22383	9.81077
BST1	12.8308	19.1001	10.951	6.98142	12.4658	20.2571
BTAF1	3.13617	15.8861	7.0795	7.20093	8.32568	32.3238
BTBD1	13.109	41.7736	26.8434	21.203	25.7323	23.4897
BTBD10	7.63235	15.1911	11.2276	7.97418	10.5063	16.7445
BTBD19	0.935763	3.35322	0.809851	1.78433	1.72079	34.0301
BTBD2	5.8444	3.63418	5.69233	10.0236	6.29863	21.2752
BTBD3	8.23393	27.8995	15.3871	9.81789	15.3346	29.0866
BTBD6	18.4479	15.3785	15.741	31.07	20.1593	18.3577
BTBD7	5.39898	11.202	7.32184	6.59322	7.62901	16.4531
BTBD9	4.18907	2.81333	2.42457	3.24193	3.16723	11.9761
BTD	31.8882	19.5657	27.2788	17.3826	24.0288	14.0321
BTF3	205.256	379.47	335.899	206.459	281.771	15.872
BTF3L4	8.67861	24.918	16.8306	13.7922	16.0549	21.1748
BTG1	30.5116	22.0139	34.6723	13.2546	25.1131	18.9145
BTG2	6.39366	2.60771	2.61718	1.79429	3.35321	30.7666
BTN2A1	12.2767	19.296	10.4962	8.20223	12.5678	19.0388
BTN2A2	4.86185	7.72712	11.6708	11.4565	8.92907	18.2576
BTN2A3P	0.875079	2.49867	1.31202	1.21953	1.47632	23.9452
BTN3A1	8.73201	6.49488	9.14992	6.87565	7.81311	8.46412
BTN3A2	18.4968	17.1274	21.4351	17.5304	18.6474	5.21588
BTN3A3	8.17182	4.75794	7.96803	6.24299	6.78519	11.8253
BTRC	8.07197	7.09427	7.54095	5.88079	7.147	6.53392
BUB3	17.2407	71.4193	25.9569	41.2769	38.9734	30.5378
BUD13	7.53848	13.61	7.88129	11.0037	10.0084	14.3021
BUD31	14.1655	39.4685	25.1172	22.1284	25.2199	20.9437
BVES	7.95939	11.7492	12.5946	10.276	10.6448	9.53755
BYSL	16.6061	18.4082	9.40474	17.5509	15.4925	13.3119
BZW2	49.1856	61.4735	43.3254	41.1413	48.7814	9.34535
C10orf103	0.20309	0.286542	0.338888	0.26226	0.272695	10.3326
C10orf107	0.192867	0.16835	0.159138	0	0.130089	33.7793
C10orf11	14.098	16.1941	16.9736	12.2445	14.8775	7.17333
C10orf111	0.107086	0.233683	0.165673	0.236878	0.18583	16.6607
C10orf114	0.249118	0.422631	0.266951	0.392645	0.332836	13.1506
C10orf116	0.186718	0.646988	0.289424	0.264839	0.346992	29.5013
C10orf12	0.940555	1.75747	1.33781	0.98877	1.25615	15.0535
C10orf125	1.38322	5.88352	4.30738	9.94493	5.37976	33.1722
C10orf137	1.48978	6.03529	3.07413	3.09577	3.42374	27.6964
C10orf140	0.0716536	0.109422	0.140665	0.137585	0.114831	13.9486
C10orf2	16.7775	14.1655	7.55656	10.1213	12.1552	16.9088
C10orf25	0.0985543	0.10315	0.215839	0.138195	0.138935	19.52
C10orf26	15.0845	12.1426	14.2047	14.6542	14.0215	4.64675
C10orf28	4.14846	11.5703	9.353	5.20448	7.56906	23.0366
C10orf46	4.64495	12.3641	8.45246	8.34272	8.45106	18.65
C10orf47	0.361747	0.0991616	0.247468	0.370747	0.269781	23.5069
C10orf57	6.79635	7.80073	10.0107	7.22665	7.95861	8.97513
C10orf58	96.2009	126.168	97.8971	65.5992	96.4663	12.8262
C10orf67	0.098394	0.102175	0.147876	0.0864719	0.108729	12.3895
C10orf76	13.3471	10.6706	10.5325	9.93762	11.122	6.82045
C10orf88	1.71535	6.04376	3.32424	2.47968	3.39076	27.8225
C10orf90	88.9943	43.5083	50.7645	30.5345	53.4504	23.5079
C10orf93	0.0779464	0.294733	0.379	0.311055	0.265684	24.5347
C11orf1	10.9354	15.0691	12.9282	8.19844	11.7828	12.4147
C11orf10	394.727	269.071	450.139	172.501	321.609	19.4303
C11orf2	11.4415	6.41363	9.08691	10.927	9.46726	12.0038
C11orf24	22.8678	26.3515	22.6454	36.8428	27.1769	12.2598
C11orf30	3.17897	6.50229	4.16396	3.76343	4.40216	16.5525
C11orf31	22.2028	39.4889	37.2788	24.1013	30.7679	14.4211
C11orf41	6.4012	3.92484	6.24798	11.2962	6.96756	22.2474
C11orf45	0.910158	0.47141	0.81508	0.296801	0.623362	23.0962
C11orf46	5.34354	17.1015	10.2809	6.64541	9.84284	26.7753
C11orf48	17.4112	33.9788	21.0606	24.9431	24.3484	14.6186
C11orf49	25.7348	12.0292	16.057	13.3494	16.7926	18.4389
C11orf51	11.2887	26.2373	16.2611	13.6166	16.8509	19.5213
C11orf52	0.50387	0.419598	1.03251	0.507567	0.615886	22.7887
C11orf54	2.90336	7.24996	7.3051	4.63238	5.5227	19.4275
C11orf57	6.38707	15.3594	10.3747	6.35574	9.61923	22.1787
C11orf58	19.9164	48.84	31.2204	25.5749	31.3879	19.9384
C11orf61	1.54019	3.60635	2.83228	2.2434	2.55556	17.1653
C11orf63	2.53301	4.55165	4.1373	2.13344	3.33885	17.7417
C11orf65	0.14629	0.2275	0.201177	0.0757976	0.162691	20.617
C11orf66	0.0845488	0.082031	0.314325	0.191895	0.1682	32.7157
C11orf67	62.5668	57.5307	74.7493	34.1884	57.2588	14.8398
C11orf68	22.7173	19.3556	19.7723	28.111	22.4891	8.97232
C11orf70	0.250038	0.250188	0.297176	0.269072	0.266618	4.17188
C11orf71	0.790842	1.18103	2.37979	0.905597	1.31431	27.7309
C11orf73	13.015	26.3769	23.5101	18.3332	20.3088	14.5078
C11orf74	8.81552	15.1106	14.5812	6.13607	11.1608	19.7064
C11orf80	3.03967	4.40712	1.97608	3.42389	3.21169	15.6468
C11orf83	0.49393	0.790968	0.682283	1.7773	0.93612	30.6614
C11orf84	6.58029	5.25627	5.62072	8.52	6.49432	11.2511
C11orf91	0.539766	1.05313	0.954366	0.864367	0.852907	13.046
C11orf92	0.313019	0.105706	0.0978666	0.102241	0.154708	34.1253
C11orf95	8.56913	4.69695	4.70263	4.45433	5.60576	17.6512
C11orf96	2.81727	9.38552	3.82073	9.0479	6.26786	27.3807
C12orf10	21.2187	13.6359	19.1709	24.6077	19.6583	11.696
C12orf11	4.31182	17.6414	11.1327	6.80227	9.97205	29.2725
C12orf23	7.76998	30.1059	14.7977	9.60002	15.5684	32.5613
C12orf24	1.42219	6.11616	2.43318	2.82968	3.2003	31.7504
C12orf26	0.819042	2.43096	1.65279	1.46898	1.59294	20.8219
C12orf29	1.9178	7.90673	3.12764	3.41611	4.09207	32.0698
C12orf32	11.6868	23.2952	12.8444	15.0884	15.7287	16.6519
C12orf34	2.06532	1.01743	2.85442	1.13926	1.76911	24.3529
C12orf39	0.426638	1.15574	0.94293	0.28057	0.701469	29.6002
C12orf4	1.83768	9.60795	4.0434	4.91517	5.10105	32.0703
C12orf41	6.03074	14.701	9.54707	8.73502	9.75346	18.5819
C12orf43	5.76379	8.14014	5.49468	7.30954	6.67704	9.44514
C12orf44	31.3017	27.4282	21.733	36.5513	29.2536	10.6895
C12orf47	2.08504	3.593	3.22576	1.87676	2.69514	15.6309
C12orf49	27.773	28.7249	24.3814	28.2609	27.285	3.61809
C12orf5	4.37752	7.90638	6.24881	4.41742	5.73753	14.7184
C12orf51	7.66813	2.96796	3.66743	4.43274	4.68406	22.1748
C12orf52	6.25288	6.76928	6.31272	11.3132	7.66202	15.9555
C12orf57	17.6879	26.1651	35.9126	42.118	30.4709	17.6531
C12orf60	1.10953	1.69397	2.50384	1.20446	1.62795	19.5833
C12orf61	0.163885	0.184981	0.160982	0.0587869	0.142159	19.9076
C12orf62	25.0826	71.3951	43.6737	48.3225	47.1185	20.2108
C12orf65	3.08434	5.69848	4.78363	4.19697	4.44085	12.3315
C12orf66	1.49035	1.65046	1.32501	2.00728	1.61828	9.0032
C12orf69	0.546093	0.909374	1.03766	0.211152	0.67607	27.6135
C12orf73	1.83586	3.2624	3.0741	1.80692	2.49482	15.6622
C12orf75	8.50013	23.9059	8.92934	12.945	13.5701	26.4384
C12orf76	7.09333	4.41095	8.26775	3.49894	5.81774	19.2084
C12orf77	0.277305	0.292135	0.295092	0.309467	0.2935	2.24636
C13orf27	11.6291	33.9	15.2516	18.886	19.9167	24.5565
C13orf44-AS1	0.393925	0.208517	0.0600434	0.297225	0.239928	29.5558
C14orf1	121.789	52.8828	88.1589	60.8648	80.9239	19.2465
C14orf101	4.80589	6.88405	6.70457	4.69432	5.77221	10.2506
C14orf102	7.29837	6.27968	5.2523	4.11498	5.73633	11.907
C14orf105	0.397012	0.450753	0.376788	0.332991	0.389386	6.27454
C14orf109	23.1692	48.3525	29.2869	35.196	34.0011	15.8141
C14orf118	4.75869	13.8576	5.0001	6.00232	7.40468	29.2755
C14orf119	12.5293	25.2332	19.6813	17.5282	18.743	14.0392
C14orf126	3.449	9.70665	4.79009	3.99645	5.48555	26.1361
C14orf128	3.66589	5.6093	3.19661	3.2897	3.94037	14.3509
C14orf129	5.72761	21.3651	11.3866	9.41619	11.9739	27.9181
C14orf132	14.8559	4.56081	13.0525	7.35055	9.95494	24.1737
C14orf133	18.1819	9.84309	19.5387	10.6882	14.563	17.1835
C14orf135	9.18098	27.3643	20.614	12.8464	17.5014	23.2017
C14orf142	4.11734	9.97693	6.46491	6.63869	6.79947	17.7238
C14orf149	2.10654	6.23888	3.91184	6.51321	4.69262	22.1827
C14orf159	2.36848	0.786083	1.74469	1.01485	1.47853	24.3653
C14orf165	0.111363	0.125698	0.0984508	0.0932088	0.10718	6.76998
C14orf166	60.7723	112.568	96.1867	68.0749	84.4005	14.3373
C14orf167	3.04892	6.66561	5.65743	4.25279	4.90619	16.1527
C14orf169	12.7709	11.4725	6.93764	9.43815	10.1548	12.5352
C14orf176	2.04877	0.584452	0.820008	0.888472	1.08543	30.1862
C14orf178	0.787066	0.753347	0.890639	0.463013	0.723516	12.6625
C14orf182	0.103153	0.208351	0.153588	0.185009	0.162525	13.9975
C14orf2	73.7486	124.71	131.684	72.0657	100.552	15.9398
C14orf21	16.7944	10.3752	7.01639	17.0369	12.8057	19.2916
C14orf28	0.74806	1.54235	1.39981	0.672626	1.09071	20.3591
C14orf33	0.432683	0.693034	0.737709	0.373235	0.559165	16.3555
C14orf34	29.7361	26.4936	13.482	20.0683	22.445	16.04
C14orf37	3.09018	4.61891	6.49031	1.37719	3.89415	27.9805
C14orf38	0.140015	0.434922	0.336685	0.313401	0.306256	20.0327
C14orf43	6.90543	10.3281	4.46828	5.75713	6.86473	18.3138
C14orf45	0.362183	0.960167	0.751215	0.523002	0.649142	20.155
C14orf49	0.991652	1.49769	0.694358	2.65526	1.45974	29.5688
C14orf50	0.493671	0.440709	1.03653	0.555398	0.631577	21.6923
C14orf79	3.06105	2.50787	2.27514	3.36861	2.80317	8.9318
C14orf93	5.15542	3.60369	6.47381	3.01973	4.56316	17.0973
C15orf17	25.9514	18.6389	22.12	20.1983	21.7272	7.26186
C15orf2	0.111591	0.130994	0.100171	0.0855998	0.107089	8.94602
C15orf24	62.8089	91.8151	70.8098	72.7421	74.544	8.24402
C15orf33	0.714356	1.09998	1.11017	0.561042	0.871387	15.8962
C15orf34	3.16162	1.45697	1.65534	1.9788	2.06318	18.4962
C15orf37	1.73455	1.06144	1.94215	0.812455	1.38765	19.3489
C15orf38	13.4627	13.3094	9.82337	15.6921	13.0719	9.27185
C15orf38-AP3S2	1.58037	0.781667	2.49362	3.184	2.00991	26.1128
C15orf39	3.24512	2.03708	2.17775	4.94807	3.10201	21.6589
C15orf40	7.51118	25.3161	12.7682	10.6436	14.0598	27.7697
C15orf41	2.48333	5.52033	2.96368	2.55974	3.38177	21.3084
C15orf44	13.701	23.0915	21.6851	17.324	18.9504	11.2796
C15orf52	22.6338	13.3565	8.70841	8.00193	13.1752	25.5719
C15orf57	5.61116	14.9669	8.4797	7.82608	9.22096	21.8117
C15orf58	1.35102	0.530411	0.830872	1.47072	1.04576	21.123
C15orf59	5.3427	1.36085	6.82886	2.95102	4.12086	29.5653
C15orf61	0.739705	1.53626	1.40052	1.72912	1.3514	15.8912
C15orf62	0.265373	0.545815	0.328446	0.579609	0.429811	18.1727
C16orf13	8.33365	9.0568	11.5885	18.585	11.891	19.661
C16orf3	0.579932	0.423554	0.422217	0.287566	0.428317	13.9527
C16orf42	6.2928	7.81161	8.62473	16.323	9.76304	22.9376
C16orf46	0.799474	0.808298	1.1742	0.815132	0.899276	10.1968
C16orf48	1.56568	1.45939	1.57615	3.31539	1.97915	22.5446
C16orf5	22.8566	8.48733	18.9094	12.9415	15.7987	20.1084
C16orf53	4.69019	3.62488	3.89403	5.41233	4.40536	9.18733
C16orf55	0.617436	0.897565	0.722799	1.72072	0.98963	25.3073
C16orf57	35.7484	23.5564	16.2854	26.8247	25.6037	15.7616
C16orf58	23.5879	12.9065	16.2317	31.929	21.1638	19.9665
C16orf61	22.031	70.8303	48.1368	41.2227	45.5552	22.1123
C16orf62	39.5707	27.2438	27.375	23.1136	29.3258	12.1238
C16orf7	1.52488	1.29327	1.80616	1.85106	1.61884	8.05098
C16orf70	9.88784	6.30995	8.54941	9.0055	8.43817	9.02869
C16orf72	9.40578	19.8825	12.061	8.74275	12.523	20.4085
C16orf74	1.20381	1.34123	2.09413	1.73422	1.59335	12.6295
C16orf79	0.0488815	0.404637	0.259282	0.555245	0.317011	34.0307
C16orf80	10.5397	23.8823	15.8817	21.218	17.8804	16.5468
C16orf86	0.569364	0.656937	1.07941	1.15279	0.864625	17.0074
C16orf87	2.84586	7.14164	5.2844	2.85751	4.53235	22.9851
C16orf88	6.69892	7.47064	6.68979	8.94187	7.45031	7.111
C16orf91	1.02577	3.03839	1.25034	2.66487	1.99484	25.1951
C16orf93	0.378764	1.0599	0.496134	1.01779	0.738147	23.7709
C16orf95	1.64713	3.8531	1.7657	1.82477	2.27268	23.237
C17orf100	0.576789	0.781243	1.27039	0.363856	0.74807	25.9117
C17orf101	3.38537	2.44478	2.049	4.18024	3.01485	15.888
C17orf103	9.52255	1.89606	8.34567	3.23437	5.74966	32.5965
C17orf104	0.102312	0.19564	0.196861	0.138165	0.158245	14.6181
C17orf108	5.62425	3.52071	9.27264	4.53834	5.73898	21.8459
C17orf109	0.166466	0.148355	0.127907	0.148936	0.147916	5.32936
C17orf39	6.82786	4.56441	6.33787	4.82881	5.63974	9.86303
C17orf42	2.69499	10.4202	5.48925	5.02095	5.90635	27.4946
C17orf48	5.57868	8.74607	10.8565	4.41055	7.39795	19.902
C17orf49	15.2076	15.4246	21.8595	15.7071	17.0497	9.42259
C17orf51	3.6817	3.54392	2.26184	5.86268	3.83753	19.4633
C17orf53	2.63293	4.17733	0.912672	5.19168	3.22865	28.9338
C17orf56	2.32886	3.07259	2.44201	3.62462	2.86702	10.4951
C17orf57	0.387151	0.73704	0.419206	0.632918	0.544079	15.5003
C17orf58	2.03973	6.94544	3.60294	4.09897	4.17177	24.5311
C17orf59	3.98734	1.1634	3.87336	3.04997	3.01852	21.6224
C17orf61	21.1643	39.5539	51.8918	24.0406	34.1626	20.952
C17orf61-PLSCR3	13.5874	6.1985	8.80818	8.18828	9.19559	17.0319
C17orf62	16.4877	9.74921	12.1027	14.3422	13.1705	11.0078
C17orf63	21.6322	8.04787	13.1513	9.61647	13.112	23.1389
C17orf65	2.28312	2.46562	1.6694	2.09346	2.1279	8.02078
C17orf69	0.530888	0.825548	0.999535	0.66763	0.7559	13.3735
C17orf75	1.37551	4.26384	2.71906	1.92837	2.57169	24.4124
C17orf76	1.18077	0.626878	0.514686	1.69219	1.00363	27.0816
C17orf76-AS1	533.781	575.867	940.854	363.976	603.62	20.1091
C17orf77	0.0870856	0.117955	0.115483	0.0812195	0.100436	9.44932
C17orf79	43.3292	64.0249	51.8269	56.2221	53.8508	8.02193
C17orf80	3.4227	8.80752	6.37761	4.75143	5.83981	19.8491
C17orf81	14.93	21.7297	15.2445	23.0216	18.7315	11.3254
C17orf85	10.9646	17.444	13.226	8.94489	12.6449	14.4174
C17orf87	0.204163	0.158018	0.183041	0.212183	0.189351	6.39996
C17orf89	21.8395	38.2108	21.566	36.7532	29.5924	15.4267
C17orf96	1.02798	0.685137	0.666844	0.474102	0.713516	16.1423
C17orf97	4.2197	2.12469	1.14755	2.48922	2.49529	25.6801
C18orf10	42.6335	62.1428	51.3442	34.1806	47.5753	12.5861
C18orf18	0.489109	0.833625	0.70265	0.315805	0.585297	19.5623
C18orf25	3.9284	11.5303	5.92869	5.04989	6.60932	25.5794
C18orf32	21.7023	36.8307	22.6587	20.5452	25.4342	15.0322
C18orf45	4.95534	4.73625	2.93334	5.3187	4.48591	11.8432
C18orf55	6.96039	15.9689	7.11624	12.6218	10.6668	20.6598
C18orf56	0.947459	1.87266	2.6617	1.40474	1.72164	21.2511
C18orf8	11.3125	19.0129	11.2199	14.9996	14.1362	13.0767
C19orf10	47.4406	50.4947	37.7208	70.934	51.6475	13.5182
C19orf12	21.7821	16.0943	24.1345	18.8907	20.2254	8.62912
C19orf18	0.09476	0.196803	0.293206	0.0475876	0.158089	34.6351
C19orf2	15.5532	39.3723	25.1086	19.1936	24.8069	21.1196
C19orf22	14.2726	8.73721	11.0628	15.0037	12.2691	11.8631
C19orf23	0.292425	0.591482	0.465337	0.742658	0.522976	18.2597
C19orf29	1.16015	1.2912	1.07443	2.32041	1.46155	19.8239
C19orf38	0.365422	0.0481204	0.127875	0.278544	0.20499	34.9809
C19orf39	0.804064	0.897135	0.870163	1.05424	0.9064	5.84906
C19orf40	1.69147	4.28048	1.31943	3.1357	2.60677	26.15
C19orf42	45.0357	46.594	42.5349	34.7695	42.2335	6.21472
C19orf43	68.6913	80.5798	84.7545	77.3503	77.844	4.37613
C19orf44	1.50104	1.37514	1.29288	1.61069	1.44494	4.83685
C19orf47	2.53796	2.66524	1.96479	4.79336	2.99034	20.7338
C19orf48	5.7663	11.73	4.58675	17.836	9.97976	30.5607
C19orf50	32.0142	41.785	30.2817	51.2329	38.8285	12.4869
C19orf51	0.692962	0.48014	0.412455	0.69403	0.569897	12.7542
C19orf52	6.18968	5.07409	5.8964	4.83358	5.49844	5.88927
C19orf53	16.5287	42.7501	36.2185	42.1463	34.4109	17.8437
C19orf54	11.2178	3.66606	9.14366	4.60415	7.15792	25.2311
C19orf55	2.08748	3.04035	1.27526	3.70667	2.52744	21.1074
C19orf56	76.7062	69.4217	92.0365	93.1174	82.8204	7.03938
C19orf6	7.86224	9.6317	7.36932	16.0284	10.2229	19.5168
C19orf60	1.0601	2.91211	1.96253	3.53393	2.36717	22.9137
C19orf63	44.3511	21.7894	37.5106	35.9001	34.8878	13.5717
C19orf66	21.6302	13.8661	9.38744	9.39027	13.5685	21.2773
C19orf70	4.89819	11.7654	10.8599	22.9107	12.6085	29.7948
C19orf73	0.0249533	0.416848	0.286782	0.366989	0.273893	31.8362
C19orf76	0.0847486	0.271031	0.0842878	0.154533	0.14865	29.6033
C19orf79	100.704	173.011	132.01	85.0768	122.7	15.8124
C1D	9.53413	31.3797	16.4296	10.2132	16.8892	30.0384
C1GALT1C1	7.05497	17.4122	10.2845	14.7146	12.3666	18.6044
C1orf109	3.38912	7.9336	3.7909	3.12802	4.56041	24.8362
C1orf115	0.812982	0.826419	0.70581	0.307339	0.663137	18.3417
C1orf122	20.8099	19.6344	24.1166	20.768	21.3322	4.53415
C1orf123	27.3934	26.3032	30.7483	27.5365	27.9954	3.42228
C1orf124	1.77505	8.483	3.60069	3.58025	4.35975	33.0178
C1orf126	1.90143	0.413972	1.57683	1.13144	1.25592	25.6369
C1orf130	0.193126	0.301067	0.23194	0.26926	0.248848	9.37722
C1orf131	2.25495	8.25343	3.36767	2.57581	4.11296	34.0343
C1orf135	1.01589	2.95182	0.619049	2.7747	1.84036	32.4498
C1orf144	57.1984	52.7481	40.8511	73.4247	56.0556	12.0235
C1orf147	0.400107	0.170967	0.195808	0.26654	0.258355	19.8969
C1orf151	18.348	21.2395	16.1091	13.0441	17.1852	10.0922
C1orf15-NBL1	191.018	259.981	188.583	162.497	200.52	10.3955
C1orf162	0.0755954	0.16212	0.233907	0.24405	0.178918	21.7808
C1orf167	0.245937	0.201418	0.214894	0.13951	0.20044	11.1487
C1orf174	3.25354	12.2134	5.5204	10.259	7.81159	26.492
C1orf182	0.270974	0.856394	0.315779	0.388802	0.457987	29.4776
C1orf190	6.20096	2.80707	3.42896	4.15762	4.14865	17.7809
C1orf192	6.0282	5.77422	6.01894	5.49495	5.82908	2.16065
C1orf198	33.9285	21.1874	20.9178	26.518	25.6379	11.8946
C1orf201	10.2947	5.72735	7.10816	6.33674	7.36674	13.7924
C1orf204	0.445844	0.193348	0.490095	0.515556	0.411211	18.0042
C1orf21	7.54173	11.1652	13.2674	3.90842	8.97069	22.9688
C1orf210	0.302431	0.303432	0.257463	0.365632	0.307239	7.2323
C1orf212	6.62721	8.21191	5.66681	7.68876	7.04867	8.03587
C1orf213	0.245541	0.401394	0.645944	0.260474	0.388338	23.8885
C1orf216	56.1164	24.6207	26.4785	27.3869	33.6506	22.3196
C1orf228	0.0909858	0.106806	0.120655	0.0946482	0.103274	6.49543
C1orf229	0.118087	0.162907	0.185592	0.117663	0.146062	11.5842
C1orf35	1.11671	2.30804	1.87026	4.48196	2.44424	29.5559
C1orf38	23.9653	13.296	24.2627	24.5158	21.5099	12.7397
C1orf43	102.623	141.64	138.111	123.157	126.383	7.02261
C1orf50	3.63294	5.92721	6.35775	4.45445	5.09309	12.4631
C1orf51	3.88129	2.30616	4.11676	2.09309	3.09933	16.8898
C1orf52	1.55504	5.7455	3.49389	2.41209	3.30163	27.4428
C1orf53	0.253179	0.431829	0.497388	0.50454	0.421734	13.8757
C1orf54	3.29564	8.02362	5.18166	3.26219	4.94078	22.6935
C1orf55	3.23331	12.4507	4.20937	4.95556	6.21223	33.9519
C1orf56	1.20976	1.18128	1.13722	0.75814	1.0716	9.84944
C1orf63	4.7125	14.9418	15.375	5.55037	10.1449	28.5949
C1orf74	2.5818	3.25935	2.33073	2.98136	2.78831	7.40205
C1orf85	283.931	101.416	211.969	157.611	188.732	20.6322
C1orf88	0.345998	0.227221	0.458822	0.302382	0.333606	14.5119
C1orf93	28.0049	15.0837	18.9067	29.3982	22.8484	15.2304
C1orf96	0.852298	4.87625	2.97758	1.71737	2.60587	33.5226
C1QBP	55.909	125.019	75.7922	87.0567	85.9442	16.9057
C1QTNF1	7.68013	4.9297	5.63876	4.05839	5.57674	13.8435
C1QTNF2	0.183168	0.34182	0.0971583	0.512489	0.283659	32.2827
C1QTNF3	0.100468	0.246589	0.40505	0.140364	0.223118	30.4918
C1QTNF3-AMACR	0.60509	0.774066	0.761072	0.319174	0.61485	17.2027
C1QTNF6	4.51949	2.87613	3.46968	3.70693	3.64306	9.34375
C1QTNF9B	0.878063	0.838616	0.343345	0.696564	0.689147	17.6562
C1QTNF9B-AS1	1.8016	1.44495	0.586753	1.18078	1.25352	20.4286
C1R	14.807	4.96441	7.13018	3.13946	7.51026	34.1579
C1RL	4.42559	1.9162	3.01174	1.3272	2.67018	25.5155
C2	0.187847	0.330883	0.654593	0.483574	0.414224	24.2197
C20orf108	76.0983	40.9897	41.4251	45.0892	50.9006	16.5998
C20orf11	10.7564	9.12075	10.8351	10.8015	10.3784	4.04241
C20orf111	9.98077	35.8768	19.4486	13.2805	19.6467	29.2915
C20orf112	6.54823	3.02463	6.69462	3.73041	4.99947	18.9605
C20orf118	0.212725	0.248387	0.210758	0.210539	0.220602	4.20422
C20orf132	1.19959	0.77968	0.814428	0.710971	0.876167	12.5466
C20orf134	0.598398	0.183449	0.264509	0.3922	0.359639	25.1482
C20orf165	0.0784938	0.0354392	0.161917	0.178324	0.113544	29.9372
C20orf166-AS1	0.132049	0.149047	0.145924	0.107653	0.133668	7.05156
C20orf177	2.87115	6.33909	5.17149	4.20634	4.64702	15.8207
C20orf194	7.73131	6.07563	6.08712	4.66283	6.13922	10.217
C20orf196	4.21269	1.58179	7.46732	3.11383	4.09391	30.4641
C20orf20	5.42011	9.98818	9.50433	7.68918	8.15045	12.7101
C20orf24	25.1488	51.4601	28.1039	51.2888	39.0004	18.3836
C20orf26	10.6383	9.46599	2.55148	4.65651	6.82807	28.1968
C20orf27	13.6704	11.8821	8.18739	24.3493	14.5223	23.8866
C20orf29	6.88841	6.7814	6.22385	9.20349	7.27429	9.06427
C20orf3	60.6076	49.7566	38.257	54.4325	50.7634	9.30592
C20orf30	75.4525	110.833	89.0898	83.1065	89.6205	8.48202
C20orf4	31.804	21.3844	26.8097	27.3238	26.8305	7.95306
C20orf43	82.8736	62.1097	72.5971	69.2122	71.6981	6.02349
C20orf7	1.79524	6.336	4.21254	4.20314	4.13673	22.4281
C20orf72	18.9295	31.1915	24.6621	17.916	23.1748	13.1919
C20orf94	0.963298	2.25551	1.16849	1.13306	1.38009	21.3915
C20orf96	8.24817	5.73287	10.409	6.34103	7.68277	13.731
C21orf119	0.798989	1.79393	2.30996	1.44076	1.58591	20.0048
C21orf2	3.06824	2.3088	2.27803	2.15118	2.45156	8.49947
C21orf33	34.1905	20.3967	30.2581	27.9442	28.1974	10.2927
C21orf49	0.314005	0.419155	0.324227	0.326525	0.345978	7.09398
C21orf56	3.17151	0.373511	2.72081	2.32111	2.14674	28.6978
C21orf59	14.9955	20.2711	13.16	13.0305	15.3643	11.0388
C21orf62	0.44069	0.587193	0.476696	0.559056	0.515909	6.65335
C21orf63	2.86023	7.22037	2.04631	8.46228	5.1473	30.7861
C21orf67	0.734032	0.457119	0.234509	0.481025	0.476671	21.4352
C21orf7	0.22546	0.173048	0.219252	0.0512204	0.167245	24.1581
C21orf96	0.145339	0.159361	0.0688327	0.0521448	0.106419	25.2668
C22orf13	36.2912	22.8927	29.5105	36.3408	31.2588	10.292
C22orf23	9.33718	3.80965	4.17673	4.35127	5.41871	24.1944
C22orf25	49.8517	25.2949	27.1306	52.3324	38.6524	18.6524
C22orf26	0.37981	0.171481	0.229932	0.171782	0.238251	20.628
C22orf28	86.5166	63.4653	60.4495	60.9651	67.8491	9.22229
C22orf29	3.75484	3.12944	2.4562	4.30784	3.41208	11.7031
C22orf32	5.61869	12.8486	12.8582	8.77258	10.0245	17.5127
C22orf36	0.923477	0.775156	1.86278	1.451	1.2531	19.9233
C22orf39	4.93757	8.31119	7.06389	6.71246	6.75628	10.3095
C22orf40	2.98165	2.29088	2.09026	2.57441	2.4843	7.77893
C22orf43	0.110652	0.233139	0.0760842	0.123485	0.13584	24.9869
C22orf46	9.37974	6.60541	4.14486	4.41216	6.13554	19.7824
C2CD2	1.65513	4.66264	3.42158	1.76397	2.87583	25.0283
C2CD2L	3.26577	3.56119	2.39582	7.84307	4.26646	28.5386
C2CD3	5.01935	4.62146	3.0066	5.18831	4.45893	11.1793
C2orf15	0.428649	0.481346	0.480975	0.382428	0.44335	5.36414
C2orf16	0.575225	0.416953	0.388351	0.197471	0.3945	19.6382
C2orf18	22.0878	11.7428	10.5714	16.9281	15.3325	17.2285
C2orf27A	0.331895	0.671316	0.404911	0.233345	0.410367	22.8617
C2orf28	117.514	93.0983	129.739	87.7177	107.017	9.3157
C2orf29	18.9081	29.5858	21.4161	20.571	22.6202	10.5197
C2orf3	2.27312	8.20779	3.6316	2.90742	4.25498	31.6454
C2orf42	6.16832	4.72285	6.72143	4.7336	5.58655	9.09788
C2orf43	5.89406	11.6309	10.5696	8.62102	9.1789	13.7259
C2orf44	2.65485	6.43906	3.60443	4.76356	4.36547	18.661
C2orf47	3.73962	9.70248	6.66215	5.31768	6.35548	19.9111
C2orf49	5.78058	14.3498	8.35447	5.08123	8.39152	25.1097
C2orf56	4.60315	12.0877	7.38808	4.22691	7.07646	25.6212
C2orf63	0.33004	1.04366	0.621648	0.339218	0.583641	28.718
C2orf65	0.236202	0.101441	0.112048	0.0495966	0.124822	31.6883
C2orf66	0.125402	0.164706	0.181411	0.106322	0.14446	11.9781
C2orf67	2.3373	6.57469	4.71498	3.06209	4.17227	22.5961
C2orf68	4.8777	4.62319	5.32274	3.84094	4.66614	6.65937
C2orf69	2.30957	9.5453	3.38721	3.58543	4.70688	34.7785
C2orf74	11.1743	18.7361	14.6203	4.00189	12.1331	25.7157
C2orf76	3.25131	4.94205	4.19175	2.42973	3.70371	14.7872
C2orf81	0.685397	0.324471	0.835358	0.830663	0.668972	17.9369
C2orf83	0.293918	0.200753	0.119926	0.200048	0.203661	17.4634
C2orf88	1.00678	1.85147	3.92285	1.90339	2.17112	28.5111
C3orf14	7.07188	34.1941	14.7639	21.4766	19.3766	29.6713
C3orf17	5.93126	18.9547	12.3858	7.92431	11.299	25.5477
C3orf18	11.2136	6.03046	7.97238	6.79223	8.00217	14.2783
C3orf19	4.65466	7.53859	5.75968	3.06748	5.2551	17.8974
C3orf21	9.56691	7.04585	8.83395	6.32382	7.94263	9.51761
C3orf23	4.72135	11.7626	8.90063	5.42974	7.70358	21.1888
C3orf27	0.0972927	0.153743	0.119461	0.10276	0.118314	10.7476
C3orf32	0.150727	0.195081	0.115484	0.245103	0.176599	15.8811
C3orf33	1.01433	3.02254	1.14505	0.862042	1.51099	33.5645
C3orf35	0.0921149	0.0775999	0.173234	0.0832314	0.106545	21.0517
C3orf37	37.943	33.7637	29.294	28.5377	32.3846	6.73864
C3orf38	4.17693	14.4673	9.80121	6.27013	8.67889	25.9431
C3orf39	6.36802	4.16798	5.68583	7.55897	5.9452	11.9025
C3orf54	0.435194	0.414804	1.09721	1.3645	0.827927	28.8648
C3orf55	1.27432	3.25301	3.89475	4.2106	3.15817	20.8599
C3orf58	2.21279	6.10846	3.28089	3.7419	3.83601	21.4387
C3orf62	1.74308	1.53624	1.35979	1.27335	1.47812	7.02846
C3orf64	3.20264	10.9305	4.25606	3.17367	5.39072	34.572
C3orf67	0.70045	1.96746	1.39074	1.83088	1.47238	19.3709
C3orf70	2.67515	6.20027	4.07651	3.57537	4.13183	18.1021
C3orf71	0.251327	0.309865	0.320462	0.294731	0.294096	5.16925
C3orf72	0.198419	0.169738	0.135407	0.118624	0.155547	11.4529
C3orf75	17.2644	21.8539	16.532	22.817	19.6168	8.09974
C3orf78	6.8197	13.5825	11.1099	12.5865	11.0246	13.5227
C4orf10	3.30242	2.47614	1.97133	1.9263	2.41905	13.2179
C4orf14	9.81305	8.97278	14.8822	5.31976	9.74695	20.2123
C4orf19	0.613039	1.13438	1.30436	0.702375	0.938538	17.7733
C4orf26	0.361368	0.264672	0.276873	0.25349	0.289101	8.49451
C4orf27	7.9891	22.2251	11.0121	11.1525	13.0947	23.9006
C4orf29	0.857379	2.66701	1.69797	1.15754	1.59497	24.9167
C4orf3	42.9667	52.8429	48.5618	47.4555	47.9567	4.23048
C4orf32	0.673218	1.3123	0.436925	0.695717	0.77954	23.9862
C4orf33	4.37092	13.3234	6.21807	3.40962	6.8305	32.8141
C4orf34	5.2506	7.67401	8.7825	5.19694	6.72601	13.3276
C4orf36	0.210545	0.181476	0.211515	0.116719	0.180064	12.3485
C4orf38	0.252444	0.169423	0.208095	0.0978956	0.181964	18.001
C4orf39	0.102602	0.407648	0.202576	0.255175	0.242	26.297
C4orf41	4.21837	13.0841	9.16742	7.18782	8.41443	22.0967
C4orf42	2.76817	3.033	2.84489	3.16507	2.95278	3.04834
C4orf43	3.41985	11.7453	4.47941	5.172	6.20414	30.3323
C4orf46	1.66359	6.48139	3.09386	5.62975	4.21715	26.4272
C4orf47	0.139999	0.0869172	0.18565	0.213429	0.156499	17.6971
C4orf48	0.0588395	0.0796965	0.156053	0.189956	0.121136	25.6148
C4orf49	0.154339	0.166166	0.19417	0.0425865	0.139315	23.9075
C4orf52	8.0184	19.3554	15.9496	8.17526	12.8747	22.097
C5orf13	1.75234	0.600253	1.0775	2.08255	1.37816	24.1721
C5orf15	14.0005	35.844	29.2626	18.4431	24.3876	20.4422
C5orf22	9.27992	30.6121	15.2125	11.7621	16.7167	28.6473
C5orf24	10.0315	29.4603	18.6197	13.3026	17.8535	23.8295
C5orf25	5.72834	7.18522	5.37226	6.52639	6.20305	6.5563
C5orf27	0.220257	0.195336	0.19472	0.19752	0.201958	3.03483
C5orf28	2.68763	6.15285	3.77833	3.57086	4.04742	18.2974
C5orf30	6.13245	18.5226	8.59489	8.41833	10.4171	26.4894
C5orf32	47.9637	81.6224	68.5477	83.3135	70.3618	11.6007
C5orf35	3.22609	8.72555	10.0539	5.57647	6.8955	22.3608
C5orf4	31.2102	7.10763	25.4313	7.94352	17.9232	34.147
C5orf41	2.13155	5.05227	5.38274	1.44671	3.50332	28.5953
C5orf42	1.14713	4.17543	2.62091	1.52812	2.3679	28.6602
C5orf43	8.42818	25.3977	13.5626	11.231	14.6549	25.4631
C5orf44	2.86241	11.5893	5.65591	4.05597	6.0409	32.0477
C5orf45	19.1959	18.3961	9.3327	13.8579	15.1957	15.0076
C5orf49	0.131143	0.0444072	0.239121	0.147006	0.140419	28.4042
C5orf51	8.42662	20.3757	14.1728	9.68842	13.1659	20.5156
C5orf54	0.833455	2.69484	2.35691	2.69813	2.14583	20.7249
C5orf55	0.532645	1.34165	0.718724	0.848056	0.860269	20.1128
C5orf56	0.704052	0.671841	0.477953	0.672244	0.631522	8.19336
C5orf60	0.14957	0.0675296	0.102177	0.121937	0.110303	15.6433
C5orf62	3.15683	5.42119	2.38813	3.24055	3.55168	18.3582
C5orf63	1.5468	1.99828	2.40493	0.895132	1.71129	18.9103
C6orf1	19.9041	19.3749	21.3517	39.9	25.1327	19.6562
C6orf105	0.143172	0.186341	0.160076	0.108756	0.149586	10.8641
C6orf106	91.6361	38.9387	51.1593	53.5536	58.8219	19.3747
C6orf108	4.55149	9.59031	9.40793	13.7427	9.32311	20.1571
C6orf112	0.374306	0.937521	0.902116	0.473129	0.671768	21.556
C6orf115	39.9621	103.452	61.2909	58.3492	65.7635	20.4062
C6orf120	4.34566	12.8684	6.55472	5.89613	7.41623	25.2884
C6orf123	0.269872	0.432758	0.399008	0.400573	0.375553	9.60589
C6orf124	0.0639536	0.132822	0.0791541	0.155997	0.107982	20.1694
C6orf125	54.3443	116.173	79.3821	80.2796	82.5448	15.4085
C6orf130	14.4751	18.9539	14.7434	10.1804	14.5882	12.2823
C6orf136	7.12991	5.8028	6.48372	7.73748	6.78848	6.13533
C6orf138	3.2992	2.24121	1.65229	0.841035	2.00843	25.7513
C6orf145	8.22044	11.3514	5.43853	11.4185	9.10722	15.7291
C6orf147	0.0543346	0.210971	0.0960696	0.085757	0.111783	30.6246
C6orf162	1.28101	3.33799	1.95489	1.71112	2.07125	21.4667
C6orf163	0.13475	0.459051	0.249082	0.153795	0.24917	29.8174
C6orf164	0.0597119	0.143783	0.290338	0.142794	0.159157	30.1338
C6orf168	0.798127	2.75799	0.977977	1.46536	1.49986	29.4976
C6orf170	0.47305	1.47899	0.827944	0.536523	0.829127	27.7385
C6orf174	0.569249	1.74862	0.605043	0.945055	0.966992	28.3309
C6orf192	152.211	189.177	237.916	84.8263	166.033	19.4298
C6orf203	13.5295	16.519	17.3011	11.0968	14.6116	9.7583
C6orf204	0.694008	2.68634	1.37472	0.828696	1.39594	32.5667
C6orf208	0.342296	0.273026	0.252174	0.253754	0.280312	7.56221
C6orf211	6.78874	16.9824	11.968	8.31388	11.0133	20.5849
C6orf218	39.319	74.6342	29.9088	33.9864	44.4621	23.0314
C6orf225	4.17852	7.25277	7.40016	4.97075	5.95055	13.633
C6orf226	0.464642	1.4335	1.40346	1.22225	1.13096	20.0674
C6orf26	0.326538	1.9647	0.626631	1.38781	1.07642	34.4551
C6orf35	2.71569	4.75558	3.28014	2.79313	3.38613	13.9766
C6orf47	21.4141	10.3219	10.6092	13.6878	14.0083	18.4425
C6orf48	173.073	208.667	239.929	122.892	186.14	13.4948
C6orf57	9.36084	9.83616	10.4279	10.7209	10.0864	3.01296
C6orf62	39.6828	74.4219	51.4992	38.5921	51.049	16.2999
C6orf64	2.66987	3.43191	3.64114	3.52661	3.31738	6.63279
C6orf70	5.12684	9.44391	7.25949	6.25221	7.02061	13.0716
C6orf72	12.1051	26.7687	18.4086	12.8396	17.5305	19.3132
C6orf89	27.9402	20.8433	25.6305	22.6738	24.272	6.47194
C6orf99	0.248382	0.112142	0.0274479	0.178193	0.141541	33.2884
C7orf10	3.80348	3.37752	4.18194	1.81845	3.29535	15.7492
C7orf11	14.5353	18.21	19.7196	14.0874	16.6381	8.30177
C7orf13	0.65921	0.85203	1.54551	1.05945	1.02905	18.5184
C7orf23	9.65247	15.5611	11.9481	10.2375	11.8498	11.2197
C7orf25	4.38083	12.1328	8.31199	6.4362	7.81546	21.0845
C7orf26	21.4938	10.1635	11.944	14.1642	14.4414	17.2363
C7orf28B	1.21374	2.71387	2.39786	1.62601	1.98787	17.3376
C7orf29	0.424093	0.0775013	0.569078	0.536061	0.401683	27.9886
C7orf30	11.9097	37.4961	16.3013	18.4042	21.0278	26.8866
C7orf31	5.77785	2.93026	6.20126	2.03991	4.23732	24.3426
C7orf36	5.25257	19.1178	12.2965	7.7467	11.1034	27.4104
C7orf40	12.2601	32.5922	11.5247	21.1093	19.3716	25.375
C7orf41	15.9275	14.7943	24.9913	17.258	18.2428	12.636
C7orf42	30.3039	33.8398	27.4991	30.5246	30.5418	4.24718
C7orf43	3.55251	4.53523	2.99622	5.24582	4.08244	12.2866
C7orf44	18.9638	38.5336	28.5043	27.2099	28.3029	14.174
C7orf46	0.680125	1.34858	0.995879	0.759923	0.946127	15.8504
C7orf47	1.09507	3.51954	1.96081	4.52063	2.77401	27.7026
C7orf49	25.1724	27.6245	17.8192	22.8664	23.3706	8.94261
C7orf50	1.53282	2.93434	1.95419	5.43965	2.96525	29.5249
C7orf51	0.255376	0.207179	0.126994	0.270522	0.215018	15.0218
C7orf53	0.137985	0.434437	0.658858	0.195783	0.356766	33.467
C7orf55	4.33636	9.07958	11.4622	8.68567	8.39095	17.6878
C7orf57	0.0350729	0.218524	0.0713148	0.178649	0.12589	34.4654
C7orf58	0.413809	0.633021	0.309973	0.114201	0.367751	29.3832
C7orf60	1.54289	4.6695	3.72711	1.69267	2.90804	26.4775
C7orf63	0.144217	0.427746	0.275433	0.19099	0.259597	23.9908
C7orf64	3.4823	9.4615	6.16104	3.39916	5.626	25.4243
C7orf68	4.17984	4.94081	4.58237	6.99238	5.17385	12.0951
C7orf70	4.55201	7.51854	7.69879	7.04118	6.70263	10.8938
C7orf73	14.738	23.3302	19.0426	16.1886	18.3249	10.3298
C7orf74	4.28201	7.28189	4.69452	4.32047	5.14472	13.9646
C8orf33	19.2158	36.3896	20.6781	39.2858	28.8923	18.0218
C8orf37	0.318911	1.10965	0.5244	0.485039	0.6095	28.3118
C8orf38	2.3265	6.68953	3.98965	3.79804	4.20093	21.6361
C8orf40	10.4012	21.968	20.6627	16.8879	17.4799	14.8385
C8orf42	3.22246	6.73166	4.43979	3.04508	4.35975	19.4787
C8orf44	0.740735	0.969149	1.21057	0.530067	0.86263	16.9934
C8orf44-SGK3	0.716635	0.558022	0.855981	0.340284	0.61773	17.9225
C8orf45	0.159762	0.606928	0.333652	0.266225	0.341642	27.9233
C8orf46	2.21898	2.91413	4.20287	2.55391	2.97247	14.6005
C8orf48	1.16089	2.18959	1.64494	1.54114	1.63414	12.9964
C8orf51	0.148978	0.110982	0.309506	0.168334	0.18445	23.5043
C8orf56	0.230728	0.29168	0.244774	0.148981	0.229041	12.9662
C8orf58	7.20861	8.23418	5.51245	10.4266	7.84546	13.093
C8orf59	8.73979	30.9488	16.1926	8.20572	16.0217	33.0744
C8orf73	0.216698	0.24559	0.248263	0.307752	0.254576	7.50723
C8orf75	33.118	16.4034	17.8889	5.67895	18.2723	30.9032
C8orf76	4.56366	14.0561	8.93694	7.44256	8.74981	22.7202
C8orf80	0.215865	0.23787	0.21833	0.212611	0.221169	2.57217
C8orf82	3.54031	3.24612	3.97089	5.48255	4.05997	12.2414
C8orf83	5.31693	12.4613	12.2498	6.88223	9.22757	19.8806
C8orf84	0.0787358	0.137115	0.150815	0.14794	0.128651	13.1346
C8orf85	0.306637	0.334572	0.180723	0.259706	0.270409	12.4439
C8orf86	0.105377	0.220041	0.154294	0.17246	0.163043	14.5351
C9orf100	3.20184	6.85994	3.10393	4.91779	4.52088	19.5526
C9orf103	1.33557	2.49623	1.55994	1.2337	1.65636	17.3954
C9orf114	8.18126	9.6737	7.45025	14.375	9.92005	15.6792
C9orf116	2.99151	2.23148	2.87647	2.2208	2.58006	7.97248
C9orf117	0.550362	0.693348	0.376685	0.821519	0.610479	15.6603
C9orf123	4.32051	7.19509	6.54598	6.11875	6.04508	10.1896
C9orf125	10.3654	7.50394	5.37808	5.49517	7.18565	16.238
C9orf133	1.01762	1.04563	0.713501	0.503486	0.820059	15.8011
C9orf150	0.57998	0.836957	0.553466	1.09271	0.765778	16.4985
C9orf156	3.73786	7.71658	6.03068	5.76544	5.81264	14.0289
C9orf16	2.56788	2.49803	3.06588	5.13738	3.31729	18.6817
C9orf167	1.11217	1.33325	0.667297	0.382687	0.873851	24.5382
C9orf21	6.98163	17.2504	8.90237	7.68826	10.2057	23.3351
C9orf23	8.32052	4.46816	8.86434	5.79279	6.86145	15.1753
C9orf25	18.0742	13.4716	9.07249	12.75	13.3421	13.8523
C9orf3	2.65191	3.78398	1.84194	2.96851	2.81159	14.2856
C9orf30	20.579	73.4479	33.1913	29.3532	39.1429	29.9816
C9orf30-TMEFF1	2.06962	5.25308	4.13113	2.67006	3.53097	20.3611
C9orf37	3.51991	2.66167	2.64407	2.3432	2.79221	9.07291
C9orf38	0.183085	0.141705	0.217351	0.219539	0.19042	9.58815
C9orf40	3.14481	5.72816	3.99617	4.7356	4.40118	12.4712
C9orf41	2.26955	8.17296	2.75207	3.30016	4.12369	33.1276
C9orf46	6.17741	24.0133	12.7227	15.8643	14.6944	25.207
C9orf5	15.1541	31.7122	19.9213	18.8532	21.4102	16.7334
C9orf64	4.14343	7.4105	5.21902	5.93873	5.67792	12.069
C9orf66	0.31313	0.348743	0.327576	0.327607	0.329264	2.22719
C9orf68	0.0798917	0.238751	0.107625	0.118725	0.136248	25.7837
C9orf69	6.53088	4.10504	3.87918	12.2515	6.69165	29.1115
C9orf7	1.66702	1.05547	2.08624	2.49106	1.82495	16.8077
C9orf72	1.70292	5.7852	3.98312	3.13242	3.65091	23.361
C9orf78	25.0715	39.6768	26.2905	21.8859	28.2312	13.9086
C9orf80	5.08374	17.2651	7.16112	8.86889	9.59471	27.8418
C9orf82	3.0779	8.52331	4.89712	4.39718	5.22388	22.298
C9orf85	3.30518	6.92559	4.43111	1.81096	4.11821	26.194
C9orf86	57.2366	29.2962	33.0273	43.8186	40.8447	15.3551
C9orf89	1.74674	4.26384	2.25693	7.09194	3.83986	31.5773
C9orf9	8.84364	1.93734	5.34326	3.10658	4.80771	31.6066
C9orf91	24.6264	12.6908	17.8103	15.9304	17.7645	14.1846
C9orf93	1.40102	3.83774	2.87282	0.963233	2.2687	29.249
C9orf95	4.92223	14.0428	15.3472	7.10957	10.3554	24.7097
C9orf96	0.319216	0.170113	0.268326	0.148295	0.226488	17.8628
CA11	13.2053	5.2399	7.00865	3.74945	7.30082	28.46
CA12	0.320835	0.216467	0.12429	0.102155	0.190937	26.1208
CA13	0.494566	1.30975	0.47801	0.496468	0.694698	29.5177
CA14	228.671	101.653	196.245	80.565	151.784	23.6582
CA5B	2.22427	5.61098	2.70999	2.15852	3.17594	25.8488
CA5BP1	2.66087	2.66454	2.98568	5.94098	3.56302	22.3491
CA8	19.7058	60.6213	23.5439	27.8783	32.9373	28.4715
CAB39	9.01682	26.4162	20.3942	15.9892	17.9541	20.4201
CAB39L	5.2809	10.5665	12.7858	7.70108	9.08357	18.0551
CABIN1	21.2848	8.17799	11.3903	12.5562	13.3523	20.9814
CABLES1	243.443	109.728	224.513	183.72	190.351	15.562
CABLES2	2.98024	3.89054	2.26046	4.14387	3.31878	13.0251
CABP1	0.203651	0.107232	0.134973	0.0365256	0.120595	28.6763
CABP4	0.194216	0.269437	0.190429	0.228001	0.220521	8.32691
CABYR	1.91772	3.48881	2.16596	1.11902	2.17288	22.6532
CACHD1	3.50299	5.21148	3.32358	2.02688	3.51623	18.5935
CACNB1	1.59092	1.57284	1.12095	1.90668	1.54785	10.4421
CACNB2	0.050173	0.231376	0.096617	0.155545	0.133428	29.3232
CACNB3	9.6857	6.98332	6.26745	9.66858	8.15126	10.9555
CACNG8	0.293245	0.318892	0.284334	0.229607	0.281519	6.67469
CACYBP	10.3774	44.2134	16.3285	26.0338	24.2383	30.5255
CAD	20.6986	11.58	6.2057	30.423	17.2268	30.8782
CADM1	10.7496	12.0668	8.15694	13.0306	11.001	9.60827
CADPS2	0.788658	1.99442	2.65233	1.72682	1.79056	21.5824
CAHM	0.454431	0.740399	0.908287	0.432325	0.633861	18.1869
CALCOCO1	55.5059	18.5955	36.1168	17.2331	31.8628	28.1754
CALCOCO2	15.5896	24.0844	24.0809	11.302	18.7642	17.0158
CALD1	24.416	73.1915	50.9321	34.5807	45.7801	23.2524
CALHM2	5.01363	2.23081	2.75839	6.15813	4.04024	22.9866
CALM1	68.1568	143.39	68.9862	113.626	98.5397	18.6104
CALM2	138.787	499.471	202.265	209.274	262.449	30.7038
CALM3	167.674	156.898	126.301	123.404	143.569	7.69215
CALML4	0.967423	2.55088	2.14507	2.13057	1.94849	17.512
CALR	972.751	656.462	695.925	675.219	750.089	9.95305
CALU	95.1472	146.294	80.0955	159.724	120.315	16.0576
CAMK1	3.13858	6.20663	1.48908	3.86912	3.67585	26.6466
CAMK1D	0.547935	0.425295	0.462941	0.713744	0.537479	11.9278
CAMK2D	6.67234	13.0876	8.03248	8.78325	9.14392	15.1493
CAMK2G	7.55422	6.31196	6.12885	4.40974	6.10119	10.5983
CAMK2N1	13.4248	7.72452	8.25898	9.15164	9.63998	13.4387
CAMK2N2	0.0582851	0.389448	0.257628	0.422311	0.281918	29.2996
CAMKK1	1.49743	1.35796	0.706714	2.06138	1.40587	19.7932
CAMKK2	13.3818	11.7093	10.3739	14.5097	12.4937	7.2927
CAMKMT	5.45392	3.56731	5.34259	2.8593	4.30578	15.0376
CAMLG	15.1677	17.6634	24.8308	9.33515	16.7493	19.1626
CAMSAP1	6.05445	6.07732	5.25142	7.4434	6.20665	7.32732
CAMSAP2	5.32933	18.3146	9.58702	5.96223	9.79829	30.5124
CAMTA1	31.8105	42.3327	45.3914	29.5923	37.2817	10.3983
CAMTA2	19.6143	9.83681	11.16	16.1291	14.1851	15.9353
CAND1	11.1032	39.7499	26.7368	21.614	24.801	23.9959
CAND2	0.951276	0.580204	0.855721	0.998007	0.846302	11.0493
CANT1	21.342	13.1714	13.3138	15.7878	15.9037	12.0076
CANX	46.3399	140.848	74.1753	104.653	91.5041	22.1909
CAP1	205.223	281.285	173.431	213.662	218.4	10.3848
CAP2	4.8831	10.9673	6.49439	1.63517	5.99499	32.3798
CAPN1	74.22	40.4066	40.2659	67.9631	55.7139	16.0996
CAPN10	0.593529	1.10249	0.765877	2.0846	1.13662	29.3145
CAPN12	1.96713	1.46228	1.36436	2.61278	1.85164	15.4471
CAPN14	0.320303	0.501103	0.0839619	0.273878	0.294811	29.0641
CAPN2	44.5678	107.648	59.7197	119.678	82.9034	21.9447
CAPN3	478.457	523.722	804.766	393.721	550.167	16.1842
CAPN5	15.4309	5.72804	8.7504	7.06061	9.24249	23.3
CAPN7	3.23285	11.4737	8.35521	5.30838	7.09253	25.3753
CAPNS1	513.11	199.216	315.75	273.164	325.31	20.617
CAPNS2	0.066956	0.226725	0.110987	0.138101	0.135692	24.8352
CAPRIN1	42.5209	78.1303	76.5492	72.5048	67.4263	12.4371
CAPRIN2	4.88327	10.9208	8.64515	6.47527	7.73112	16.9871
CAPS	0.0959077	0.174614	0.186593	0.25114	0.177064	17.9859
CAPS2	0.0697826	0.242597	0.200498	0.110139	0.155754	25.5578
CAPZA1	21.3656	98.9321	45.2222	47.8309	53.3377	30.603
CAPZA2	14.1889	60.2504	30.7255	20.563	31.432	32.4248
CAPZB	164.292	155.838	153.15	113.115	146.599	7.78374
CARD14	0.0980137	0.108172	0.0961681	0.292631	0.148746	32.2927
CARD6	1.95221	4.40545	1.79471	2.68189	2.70857	22.068
CARD8	6.77587	14.0532	10.8704	8.91517	10.1537	15.2213
CARHSP1	34.8018	27.0093	15.6446	26.0613	25.8792	15.1995
CARKD	12.3113	15.1166	12.8858	11.9376	13.0628	5.4492
CARM1	29.768	15.7841	19.4443	27.384	23.0951	14.2351
CARS	18.8987	16.1279	15.7678	16.8756	16.9175	4.13498
CARS2	20.2288	17.3892	17.3445	35.6747	22.6593	19.3766
CASC2	0.152942	0.404685	0.251695	0.27308	0.270601	19.1387
CASC3	45.5631	26.2726	25.1018	26.8353	30.9432	15.7923
CASC4	5.97541	21.7274	9.81307	6.16193	10.9195	33.9703
CASD1	4.89836	12.4225	10.1086	6.64326	8.51818	19.8742
CASK	2.08557	4.61275	3.07965	2.64797	3.10649	17.4397
CASKIN1	1.38653	0.631543	0.925292	1.07746	1.00521	15.6411
CASKIN2	1.58065	1.17242	1.25515	1.91866	1.48172	11.4881
CASP1	24.4613	45.6987	11.3929	18.096	24.9122	29.8034
CASP10	0.25476	0.101758	0.162576	0.280284	0.199844	20.6801
CASP2	21.9532	14.0599	12.8283	20.7519	17.3983	13.2761
CASP4	23.6507	66.9268	29.5251	25.5359	36.4096	28.1404
CASP6	4.10631	10.631	7.83715	5.14545	6.92998	21.1086
CASP7	4.30547	11.026	7.23517	7.65873	7.55634	18.2098
CASP8	3.36055	6.91613	5.3947	4.76196	5.10834	14.435
CASP9	5.32376	5.57772	5.74015	4.91151	5.38828	3.35076
CASQ2	0.755207	0.776921	1.03008	0.301858	0.716017	21.158
CAST	27.5581	71.8566	36.2459	34.9758	42.6591	23.2523
CAT	19.9232	34.2245	33.7801	16.9868	26.2286	17.2669
CATSPER2	0.18346	0.29246	0.350623	0.390842	0.304346	14.8094
CATSPER2P1	0.391661	0.48839	0.354494	0.287674	0.380555	11.0078
CATSPER3	0.0231728	0.204014	0.0819441	0.166245	0.118844	34.3648
CAV1	61.4681	83.6198	109.072	71.6684	81.4571	12.5927
CAV2	7.45646	17.3119	14.0887	7.77151	11.6571	20.8123
CBFA2T2	6.92248	4.48669	5.35212	4.53545	5.32418	10.6784
CBFB	9.03072	35.4515	12.3901	24.4565	20.3322	29.6599
CBL	15.4041	9.0008	8.48795	9.37739	10.5676	15.3531
CBLB	6.71967	5.04838	4.15303	1.90423	4.45633	22.5132
CBLL1	8.19262	13.8602	9.042	7.56748	9.66558	14.7998
CBLN3	0.792649	0.42888	0.52834	0.379106	0.532244	17.3188
CBR1	67.1417	88.7557	77.1459	98.5658	82.9023	8.24857
CBR3	19.2626	38.9282	20.2107	25.6317	26.0083	17.4151
CBR4	6.30035	9.50579	12.3335	4.85266	8.24808	20.2859
CBWD1	3.80834	5.10184	2.59323	2.61558	3.52975	16.8836
CBWD2	1.9843	3.42239	2.85889	1.63502	2.47515	16.4579
CBWD5	0.512207	1.66771	0.648752	0.784397	0.903266	28.8731
CBX1	48.6234	67.7371	50.212	35.8589	50.6078	12.9453
CBX3	64.1679	206.743	90.0938	61.9658	105.743	32.4062
CBX3P2	0.198	0.442008	0.573751	0.213072	0.356708	25.6176
CBX4	13.5577	5.55384	7.45213	7.88796	8.61291	20.0209
CBX5	4.86113	19.1215	8.78213	14.5662	11.8327	26.5581
CBX6	9.63759	6.30786	4.84815	20.6022	10.3489	34.4156
CBX7	3.12865	1.69086	2.00552	1.76632	2.14784	15.5387
CBX8	2.07848	1.71362	1.79755	2.4312	2.00521	8.07965
CBY1	23.9787	14.6354	18.2629	17.4031	18.57	10.5652
CC2D1A	4.00016	2.90913	3.07352	5.82115	3.95099	16.9082
CC2D1B	14.1328	7.82865	9.8056	13.598	11.3413	13.3679
CC2D2A	12.0064	16.6446	13.2488	12.8647	13.6911	7.43669
CCBL1	5.81025	3.52578	3.69883	6.88494	4.97995	16.4716
CCBL2	11.4749	19.369	11.0066	9.78557	12.909	16.9073
CCBP2	0.327587	0.353199	0.285282	0.306923	0.318248	4.55692
CCDC101	4.06951	2.76244	5.06946	4.8795	4.19523	12.5023
CCDC102A	1.1204	0.412881	0.829873	0.477929	0.710271	23.1677
CCDC103	8.17207	2.11083	3.23294	2.61895	4.0337	34.6679
CCDC104	8.23264	28.8967	14.5617	8.39585	15.0217	32.3123
CCDC106	2.48561	1.83297	1.79123	4.42561	2.63385	23.4655
CCDC107	1.65058	2.46457	1.78031	3.34718	2.31066	16.8312
CCDC11	0.141404	0.0826199	0.198544	0.0805598	0.125782	22.3061
CCDC110	0.2651	0.505857	0.375028	0.127389	0.318344	25.2725
CCDC111	1.39197	7.3233	2.99954	3.7194	3.85855	32.4782
CCDC112	1.92837	4.21828	2.20443	0.802139	2.2883	31.0808
CCDC113	0.122307	0.145113	0.0874377	0.189797	0.136164	15.7554
CCDC114	0.352961	0.145238	0.6063	0.38624	0.372685	25.3232
CCDC115	14.9348	11.9015	16.9383	16.8571	15.1579	7.78522
CCDC117	3.57815	10.4766	5.71061	5.53289	6.32456	23.1777
CCDC12	13.4749	15.1822	10.84	11.9975	12.8737	7.29866
CCDC120	2.90235	1.01152	1.76136	1.04321	1.67961	26.3647
CCDC121	0.343567	1.48916	1.3356	0.589785	0.939528	29.7333
CCDC122	0.3882	0.879713	1.04937	0.334736	0.663005	26.8231
CCDC124	6.34543	9.85746	7.01221	20.5882	10.9508	30.1482
CCDC125	0.564752	1.18931	0.700029	0.660159	0.778563	17.9595
CCDC126	1.87665	5.02474	3.50713	1.99607	3.10115	23.8883
CCDC127	13.5747	13.1833	13.098	11.5672	12.8558	3.4373
CCDC13	0.179599	0.0602361	0.179189	0.182227	0.150313	19.9804
CCDC130	3.31213	5.5385	3.2618	6.31277	4.6063	16.8901
CCDC132	2.27681	9.55767	5.20157	3.97281	5.25221	29.6132
CCDC134	4.07762	5.20579	1.85233	5.0496	4.04634	19.0973
CCDC136	1.75542	1.60744	1.44546	0.569263	1.3444	19.7871
CCDC137	5.55977	7.63913	4.28981	11.2353	7.181	21.1325
CCDC14	6.9862	26.3318	14.2127	9.32379	14.2136	30.3287
CCDC142	1.93246	1.78323	1.44191	1.89136	1.76224	6.31681
CCDC146	0.314375	0.795237	1.25066	0.492784	0.713264	28.7108
CCDC148	0.282235	0.693166	0.260252	0.274343	0.377499	27.8995
CCDC149	9.98445	6.55023	5.34915	4.75089	6.65868	17.5712
CCDC151	0.158287	0.0528219	0.124724	0.0765278	0.10309	23.0013
CCDC153	0.0957357	0.172895	0.0740563	0.154535	0.124306	18.8893
CCDC154	0.0406896	0.214328	0.224824	0.199474	0.169829	25.5312
CCDC157	0.0914705	0.134762	0.121298	0.141606	0.122284	9.08018
CCDC159	12.3455	8.37849	10.1305	8.97499	9.95737	8.78917
CCDC160	0.184588	0.216684	0.277417	0.0485564	0.181811	26.6259
CCDC163P	1.13678	1.2674	2.00325	0.779553	1.29675	19.8251
CCDC165	2.45106	1.06426	1.62869	2.75831	1.97558	19.5475
CCDC167	6.81813	26.8587	13.1979	23.6226	17.6243	26.2898
CCDC169	1.14305	1.43371	1.53851	0.689245	1.20113	15.8206
CCDC19	0.211738	0.378566	0.0973379	0.176209	0.215963	27.4298
CCDC22	3.79085	2.8909	3.40483	6.91787	4.25111	21.3551
CCDC23	4.96799	13.0688	11.2908	3.52343	8.21275	28.4633
CCDC24	0.727799	0.608865	0.685999	0.633473	0.664034	4.01414
CCDC25	6.57674	15.608	13.381	8.6853	11.0628	18.7825
CCDC28A	7.94732	9.73788	12.6134	5.19647	8.87377	17.5525
CCDC28B	3.56393	3.69727	5.31019	5.73848	4.57747	12.1091
CCDC30	0.190904	0.40573	0.288144	0.212117	0.274224	17.7051
CCDC36	0.60562	0.424783	0.461306	1.45284	0.736137	32.8837
CCDC39	0.299036	0.65339	0.505882	0.290017	0.437081	20.0553
CCDC40	0.701758	0.508724	0.883988	0.55427	0.662185	12.7813
CCDC43	11.0366	29.0065	15.6951	14.4844	17.5556	22.4568
CCDC47	19.0872	49.7589	20.4109	23.4073	28.1661	25.7548
CCDC50	7.92132	27.6156	15.246	10.3575	15.2851	28.6763
CCDC51	9.42835	10.7892	9.68474	14.2557	11.0395	10.0727
CCDC53	19.9747	43.1098	34.2423	17.7457	28.7681	20.9159
CCDC56	30.7049	53.3241	47.3787	46.8736	44.5703	10.8778
CCDC57	1.20615	1.85587	0.838112	2.06808	1.49205	19.0899
CCDC58	5.45283	22.0032	8.19271	7.94613	10.8987	34.434
CCDC6	4.97018	11.656	9.51768	7.38324	8.38178	17.0984
CCDC61	1.47967	1.09216	0.767966	2.01573	1.33888	20.05
CCDC64	0.135828	0.0782421	0.157345	0.136087	0.126876	13.3808
CCDC65	0.234202	0.302114	0.358637	0.231028	0.281495	10.8333
CCDC69	0.662155	0.375123	1.0906	0.452347	0.645056	24.8686
CCDC7	0.117379	0.472075	0.343824	0.186569	0.279962	28.4525
CCDC71	6.58666	5.72062	5.68963	8.48583	6.62068	9.9015
CCDC72	130.791	283.532	199.747	136.884	187.738	18.926
CCDC73	0.972355	3.49291	2.56478	1.79088	2.20523	24.4167
CCDC74A	0.623742	1.18472	1.03629	1.35016	1.04873	14.8265
CCDC74B	0.606214	1.17163	0.62995	0.480687	0.72212	21.2392
CCDC76	1.2471	4.12145	2.52116	1.79431	2.42101	25.774
CCDC78	0.172388	0.592384	0.190501	0.532484	0.371939	29.7687
CCDC80	42.7142	25.0854	42.6738	18.096	32.1424	19.466
CCDC84	1.86327	4.46836	3.33028	2.51365	3.04389	18.4535
CCDC85A	0.370841	0.262416	0.441329	0.269884	0.336118	12.766
CCDC85C	2.8938	4.01653	3.19009	4.18996	3.57259	8.79707
CCDC86	15.9676	10.7937	7.12721	19.5532	13.3604	20.5649
CCDC9	4.91112	4.19441	2.26938	3.7374	3.77808	14.7666
CCDC90A	5.59266	12.4657	5.53794	7.99056	7.89672	20.6007
CCDC90B	9.35381	26.982	14.5386	10.087	15.2404	26.7583
CCDC91	2.96565	11.414	4.98645	3.35698	5.68077	34.5116
CCDC92	18.9278	10.8085	17.1568	14.0992	15.2481	11.7031
CCDC93	3.48449	7.63446	5.15038	5.37484	5.41104	15.7579
CCDC94	11.408	7.61879	7.16955	7.58867	8.44625	11.7515
CCDC96	0.802003	0.393311	0.632613	0.748972	0.644225	14.0961
CCDC97	11.2407	6.36093	7.78643	8.11699	8.37626	12.2729
CCHCR1	4.82498	4.03103	2.76889	5.37741	4.25058	13.3141
CCL16	0.125058	0.169387	0.198083	0.201866	0.173598	10.2135
CCL17	0.131141	0.266439	0.318823	0.0352808	0.187921	34.2887
CCL18	26.0926	4.74016	15.5957	24.6885	17.7792	27.7279
CCL22	0.233356	0.21744	0.2063	0.153165	0.202565	8.57864
CCL27	0.0556793	0.226248	0.172283	0.179753	0.158491	22.8972
CCL28	7.04566	19.1857	12.2045	13.2922	12.932	19.2566
CCL5	1.68108	0.984319	1.15527	1.17777	1.24961	12.0172
CCM2	11.2226	9.79365	9.07666	17.4376	11.8826	16.0286
CCNB1IP1	30.5343	59.5426	56.2921	18.4105	41.1949	24.248
CCNB3	0.472206	0.40644	0.702152	0.382013	0.490703	14.8788
CCNC	6.73255	30.2206	14.3456	11.879	15.7944	32.0584
CCND1	185.834	221.034	36.4483	236.705	170.005	26.9238
CCND3	30.8749	23.2965	21.4754	53.2395	32.2216	22.6419
CCNDBP1	20.3992	27.0443	40.7511	20.4573	27.163	17.6355
CCNE1	5.31115	4.2339	4.51766	7.01883	5.27039	11.874
CCNF	3.65342	5.74711	2.09486	8.15901	4.9136	26.769
CCNG1	62.8397	123.264	166.454	34.4793	96.7593	30.7007
CCNG2	7.53786	6.94738	15.5668	3.80085	8.46322	29.6089
CCNH	9.38891	26.0281	20.9718	13.2891	17.4195	21.4975
CCNI	117.868	139.345	169.29	92.1021	129.651	12.6228
CCNJ	1.10923	5.46657	2.20639	2.07359	2.71394	34.9878
CCNJL	7.95775	3.88217	5.5625	4.67616	5.51964	15.9826
CCNK	38.6185	24.7273	22.7913	22.1818	27.0797	14.3441
CCNL2	13.8631	39.1994	19.7806	18.9843	22.9568	24.2658
CCNT1	3.73927	17.3765	6.77774	7.03162	8.73128	34.0982
CCNY	15.9732	15.5972	16.3895	14.7598	15.6799	2.21154
CCNYL1	2.63725	7.59938	2.51022	4.20934	4.23905	27.9516
CCPG1	6.77514	19.6905	10.3368	7.37605	11.0446	27.0288
CCR6	0.196847	0.254504	0.219507	0.243927	0.228696	5.64055
CCS	10.8548	8.69217	10.7112	10.2334	10.1229	4.89047
CCT2	41.6416	174.594	68.8246	82.3209	91.8453	31.4124
CCT3	125.704	182.083	168.515	165.261	160.391	7.55808
CCT4	45.5431	107.218	76.8536	77.2513	76.7165	16.4125
CCT5	43.4117	116.881	54.486	94.3453	77.281	22.1811
CCT6A	42.0099	129.509	68.8307	80.2175	80.1418	22.8358
CCT6B	0.345729	1.15028	1.40022	0.543798	0.860007	28.886
CCT6P3	0.667146	1.70288	1.02776	0.717931	1.02893	23.1664
CCT7	230.96	189.315	138.729	198.701	189.426	10.0872
CCT8	57.6931	148.174	98.2425	98.0181	100.532	18.4234
CCZ1	1.24615	3.16194	1.79571	1.44531	1.91228	22.5785
CD101	0.270066	0.243864	0.35813	0.153264	0.256331	16.4476
CD109	14.1578	34.4851	13.6449	49.2739	27.8904	30.9172
CD14	0.301328	0.242333	0.0824976	0.380127	0.251571	25.0546
CD151	114.685	72.0157	62.9119	143.271	98.2209	19.1241
CD164	46.3814	85.3527	71.8151	62.6642	66.5534	12.2923
CD200	16.8222	29.0161	14.9629	8.02574	17.2067	25.3844
CD226	0.0442894	0.244954	0.183536	0.117166	0.147486	29.2736
CD27	0.857278	0.68143	0.811254	0.688654	0.759654	5.80717
CD274	0.336683	0.608036	0.277119	0.34149	0.390832	18.8998
CD276	52.8243	22.1866	27.1862	68.4589	42.664	25.5644
CD2AP	3.731	13.2191	5.67959	3.49899	6.53217	34.9343
CD2BP2	38.2127	24.7297	21.5782	27.6471	28.0419	12.8722
CD300LG	0.22441	0.212063	0.198391	0.177844	0.203177	4.91046
CD302	3.17793	6.70771	5.72669	4.02152	4.90846	16.3071
CD320	8.17841	12.7142	12.9975	22.5798	14.1175	21.4565
CD3EAP	0.791365	1.64066	0.523742	1.86162	1.20435	26.8645
CD3G	0.073035	0.131898	0.134515	0.0960601	0.108877	13.6133
CD44	444.864	299.025	476.983	294.995	378.967	12.6071
CD46	16.7284	45.5673	33.2229	26.1461	30.4162	19.9764
CD47	9.28996	22.6546	15.8621	19.3623	16.7922	17.0288
CD55	4.07175	12.1966	6.74821	6.35815	7.34368	23.4483
CD59	131.885	191.884	181.119	224.474	182.341	10.5177
CD63	2831.16	2072.68	2650.43	1867.23	2355.38	9.74049
CD68	86.6141	91.9789	55.798	178.291	103.171	25.4708
CD72	0.310807	0.126746	0.283634	0.0539462	0.193783	31.8862
CD81	549.4	272.473	342.127	481.347	411.337	15.3814
CD82	26.736	11.8375	15.6221	19.5455	18.4353	17.2659
CD84	0.257854	0.269268	0.294639	0.300764	0.280631	3.63611
CD9	90.3429	74.2334	82.8046	110.832	89.5532	8.73118
CD97	14.7452	9.63224	6.70515	12.6603	10.9357	16.075
CD99L2	77.0427	28.9221	41.6597	48.6995	49.081	20.7401
CDADC1	1.53079	3.37196	2.49098	2.28596	2.41992	15.6445
CDAN1	2.36394	2.71798	2.00695	3.64924	2.68453	13.1423
CDC123	25.797	55.9132	26.2495	26.9372	33.7242	21.9428
CDC14B	4.43719	6.75136	7.74361	4.16027	5.77311	15.188
CDC16	37.4526	88.6504	59.4764	51.1398	59.1798	18.2862
CDC23	13.9089	17.0558	14.4499	15.4557	15.2176	4.54395
CDC25B	52.5336	39.9574	34.0386	68.2566	48.6966	15.5553
CDC26	21.3217	28.4789	24.5919	18.0027	23.0988	9.70487
CDC34	15.7552	10.8538	13.4869	18.2515	14.5869	10.8287
CDC37	62.6445	67.9796	50.1842	77.9865	64.6987	8.94841
CDC37L1	2.87719	10.9012	5.59751	3.82093	5.79921	30.8958
CDC40	2.81023	10.4904	6.18325	4.07327	5.88929	28.5963
CDC42	77.434	127.292	92.9886	86.7018	96.1041	11.3166
CDC42BPA	6.59973	17.4631	8.0057	6.54531	9.65346	27.193
CDC42BPB	44.9114	25.0818	28.4012	31.2589	32.4133	13.4297
CDC42BPG	0.458084	0.363542	0.392396	0.282709	0.374183	9.71326
CDC42EP1	5.67189	6.52461	3.30638	12.6339	7.0342	28.245
CDC42EP2	0.583892	0.568327	0.335191	1.30836	0.698943	30.1814
CDC42EP3	13.8996	22.0337	19.0849	20.6232	18.9104	9.38885
CDC42EP4	9.45626	3.66459	8.23856	4.4899	6.46233	21.8093
CDC42EP5	2.99218	0.933871	2.17479	2.19706	2.07448	20.4907
CDC42SE1	73.4549	83.0604	46.4799	60.811	65.9515	12.0237
CDC42SE2	4.66121	12.7312	9.2022	7.10742	8.42551	20.284
CDC5L	8.97855	29.723	16.2798	12.1653	16.7867	27.1865
CDCA7L	7.73967	19.9075	18.8047	17.2101	15.9155	17.4732
CDH19	4.71469	13.2718	3.34683	6.05133	6.84616	32.3084
CDH2	7.68108	7.17554	3.78872	7.01182	6.41429	13.8239
CDH23	0.117452	0.248585	0.186187	0.20963	0.190464	14.4539
CDH24	0.404044	1.09109	0.37655	0.833314	0.676249	25.6367
CDH3	136.756	49.1714	82.6533	88.0033	89.146	20.2438
CDHR3	0.201185	0.20679	0.190157	0.373884	0.243004	18.0093
CDIPT	34.8172	20.3572	31.4152	39.8062	31.5989	13.0523
CDK10	11.409	11.79	8.45179	17.7551	12.3515	15.7842
CDK11A	13.8984	9.08745	5.81557	5.56005	8.59037	22.6188
CDK11B	10.5118	8.5546	5.80309	7.14477	8.00357	12.5849
CDK12	12.6268	14.9096	9.34546	8.85041	11.4331	12.5078
CDK13	6.5627	9.36072	9.56132	6.72043	8.05129	10.1297
CDK15	1.27658	1.47292	1.78242	0.719586	1.31288	17.0232
CDK16	43.7683	31.8801	29.3834	38.9067	35.9846	9.13076
CDK17	4.27684	14.6133	8.27513	6.97036	8.53391	25.6713
CDK19	5.4695	14.5623	11.6468	4.55916	9.05944	26.6819
CDK2	293.877	287.324	207.498	249.985	259.671	7.6623
CDK20	2.5844	2.15572	2.21056	3.25361	2.55107	9.90974
CDK2AP1	128.323	175.732	119.333	150.523	143.478	8.77606
CDK2AP2	7.56389	8.0582	10.2587	23.3938	12.3186	30.3433
CDK3	0.740876	1.76419	1.19367	1.39746	1.27405	16.7456
CDK4	132.009	129.238	111.31	148.241	130.2	5.80929
CDK5	26.2045	15.3855	21.5031	18.073	20.2915	11.5069
CDK5R1	14.3094	14.7863	6.56015	10.9743	11.6575	16.2894
CDK5RAP1	13.3907	15.3016	10.3156	12.3539	12.8405	8.09704
CDK5RAP2	16.0104	22.8929	12.1717	13.1682	16.0608	15.0565
CDK5RAP3	29.5087	50.0612	34.9332	40.1274	38.6576	11.3195
CDK7	6.25001	19.4423	9.95291	6.88776	10.6332	28.6417
CDK8	4.33094	11.9655	9.3817	5.38953	7.76692	22.8189
CDK9	18.2281	12.1087	11.0381	13.7506	13.7814	11.4917
CDKAL1	2.98226	6.22663	3.33152	4.75168	4.32302	17.1398
CDKL1	0.221582	1.00667	0.330565	1.01838	0.644299	33.1786
CDKL2	0.976801	1.89488	0.921645	0.627909	1.10531	24.7986
CDKL3	0.409076	0.671393	0.815139	0.265193	0.5402	23.0236
CDKL5	1.46568	2.4603	1.64091	1.13239	1.67482	16.8536
CDKN1A	93.9839	86.0921	22.659	74.162	69.2243	23.1819
CDKN1C	11.4893	3.59001	10.2032	4.02168	7.32605	27.9983
CDKN2A	6.51677	5.53264	3.67475	3.48588	4.80251	15.2979
CDKN2AIP	2.12992	9.31921	5.33326	4.14977	5.23304	28.9333
CDKN2AIPNL	9.41963	18.037	11.629	14.9472	13.5082	13.9855
CDKN2B-AS	0.148364	0.212675	0.124604	0.16498	0.162656	11.4462
CDKN2D	4.15274	13.4283	6.13348	12.4152	9.03243	25.3637
CDNF	0.227375	0.437645	0.280359	0.133073	0.269613	23.6471
CDON	6.73841	7.15124	5.04579	5.6761	6.15288	7.84025
CDR1	0.701436	1.83348	1.31093	1.7392	1.39626	18.4786
[truncated: 10,663 more rows]

## Sheet: Sheet 3 - Transcript Expression
Total Gene & Transcript Expression in Human Epidermal Melanocytes
Tracking ID	Gene ID	Size (bp)	HEM-D1 (FPKM)	HEM-D2 (FPKM)	HEM-L1 (FPKM)	HEM-L2 (FPKM)	HEM Average FPKM		Sheet 1 - Gene Expression
NR_039978.1	1/2-SBSRNA4	957	0.375794	0.686747	0.632805	0.5392	0.558636		Sheet 2 - Gene Expression (Low Variability)
XM_003403461.1	61E3.4	4896	1.66285	3.45037	3.55833	4.33089	3.25061		Sheet 3 - Transcript Expression
NM_130786.3	A1BG	1766	0.0517623	0.338858	0.240238	0.711732	0.335648
NR_015380.1	A1BG-AS1	2130	0.727625	1.3698	0.773936	1.09614	0.991875
NM_014576.3	A1CF	9269	0.00880589	0.00794032	0.00382733	0.00895155	0.00738127
NM_138932.2	A1CF	9293	0.000112792	0.000113045	0.000114806	0.000112854	0.000113374
NM_001198818.1	A1CF	9362	0	0	0	0	0
NM_001198819.1	A1CF	9529	0	0	0	0	0
NM_001198820.1	A1CF	9412	0	0	0	0	0
NM_138933.2	A1CF	9364	0	0	0	0	0
NM_001195087.1	A2LD1	2663	1.24155	3.05556	1.92575	1.07652	1.82484
NM_033110.2	A2LD1	2678	0.0187052	0.194241	0.0360603	0.0612302	0.0775592
NM_000014.4	A2M	4653	493.196	113.929	188.811	37.1251	208.265
NM_144670.3	A2ML1	5190	0.0621594	0.0756517	0.0609255	0.0697995	0.067134
NR_040112.1	A2MP1	1201	0.0135155	0	0.00597422	0	0.00487243
NM_017436.4	A4GALT	2092	0	0	0	0.00256017	0.000640043
NM_016161.2	A4GNT	1771	0.128989	0.0116474	0.0494144	0.0215923	0.0529108
NR_037584.1	AA06	608	0	0	0	0	0
NR_015356.2	AAA1	1409	0	0	0	0	0
NR_033664.1	AAA1	4859	0	0	0	0	0
NR_033665.1	AAA1	4709	0	0	0	0	0
NM_015665.5	AAAS	1837	23.5916	22.7608	17.3074	32.0442	23.926
NM_001173466.1	AAAS	1738	0	0.502216	0.329944	0.63982	0.367995
NM_023928.3	AACS	3321	32.6825	12.7318	10.9209	21.9893	19.5811
NR_024035.1	AACSP1	2175	0	0	0	0.00245236	0.00061309
NM_001086.2	AADAC	1606	0	0	0	0	0
NM_207365.3	AADACL2	1500	0	0	0	0	0
NM_001103169.1	AADACL3	3832	0.00742782	0	0	0.00133171	0.00218988
NM_001103170.1	AADACL3	4049	5.17128e-07	0	0	5.65464e-07	2.70648e-07
NM_001013630.1	AADACL4	1575	0.0491429	0	0.00434451	0.00352559	0.0142533
NM_182662.1	AADAT	2108	0.730075	3.70806	3.22822	2.77915	2.61138
NM_016228.3	AADAT	2326	1.28173	2.08297	1.59454	1.34909	1.57708
NM_024666.3	AAGAB	2846	12.8681	22.4218	16.8951	16.334	17.1298
NM_014911.3	AAK1	21265	1.94695	2.41061	1.76873	2.15804	2.07108
NM_001087.3	AAMP	1793	41.1289	35.8942	29.4593	45.8719	38.0886
NM_001166579.1	AANAT	1913	0.0236542	0	0	0.00544261	0.0072742
NM_001088.2	AANAT	1026	0	0	0	0.000444957	0.000111239
NM_001605.2	AARS	3344	169.661	59.0114	85.4452	82.8979	99.2539
NM_020745.2	AARS2	4782	4.53584	4.38548	2.79603	6.4955	4.55321
NM_025267.3	AARSD1	1790	17.8584	14.437	10.2183	15.1525	14.4166
NM_001142653.1	AARSD1	1907	0	0.675594	0.326605	0	0.25055
NM_001142654.1	AARSD1	1892	0.503548	0.00104222	0.0027369	0.381314	0.22216
NM_001136042.2	AARSD1	2174	0	0	0	0	0
NM_181806.2	AASDH	3562	2.14686	5.42619	4.71648	3.1394	3.85723
NM_015423.2	AASDHPPT	2861	9.26568	28.4913	18.1112	13.2074	17.2689
NM_005763.3	AASS	5871	5.29302	13.8285	8.86886	4.74576	8.18403
NM_012138.3	AATF	2141	78.8258	44.3332	31.1101	40.7075	48.7441
NM_004920.2	AATK	5090	0.253726	0.137957	0.321833	0.423133	0.284162
NM_001080395.2	AATK	5312	0	0.082427	0	0.0873242	0.0424378
NR_027255.1	AATK-AS1	1577	0	0	0.00867675	0.0140818	0.00568964
NM_020686.5	ABAT	4814	8.76338	3.89722	11.6531	1.73113	6.51121
NM_000663.4	ABAT	5586	0.0524148	0.0315545	0.00771933	0.0125367	0.0260563
NM_001127448.1	ABAT	4908	0	0	0	0	0
NM_005502.3	ABCA1	10503	1.81735	2.62813	0.632131	1.6741	1.68793
NM_080282.3	ABCA10	6331	0.204535	0.494585	0.483773	0.210637	0.348382
NR_002451.2	ABCA11P	1895	0.656075	2.85958	1.2456	0.674257	1.35888
NM_173076.2	ABCA12	9100	0.185729	0.243451	0.0646598	0.0418354	0.133919
NM_015657.3	ABCA12	8085	0.0382742	1.53142e-05	0.107646	2.72905e-06	0.0364846
NM_152701.3	ABCA13	17184	0.0253948	0.0770337	0.0550737	0.0372912	0.0486983
NR_003574.1	ABCA17P	4188	0	0.0137437	0.00149507	0.0109193	0.00653952
NM_001606.4	ABCA2	8154	2.75596	2.17558	1.9539	6.55357	3.35975
NM_212533.2	ABCA2	8146	8.13137e-05	6.96437e-05	8.58977e-05	9.35443e-05	8.25999e-05
NM_001089.2	ABCA3	6623	0.0230918	0.0559196	0.025054	0.12726	0.0578314
NM_000350.2	ABCA4	7326	0.00378408	0.000854236	0.00585434	0.00407213	0.0036412
NM_172232.2	ABCA5	8177	1.92764	5.52196	4.64662	1.77393	3.46754
NM_018672.3	ABCA5	9249	0.840899	2.64092	2.1037	1.29106	1.71914
NM_080284.2	ABCA6	5296	0.0291096	0.127842	0.118145	0.0522091	0.0818264
NM_019112.3	ABCA7	6819	1.76816	0.824978	1.21829	1.11213	1.23089
NM_007168.2	ABCA8	5721	0.0122123	0.0330825	0.0161946	0.0657098	0.0317998
NM_080283.3	ABCA9	6301	0.18565	0.188593	0.319457	0.20216	0.223965
NM_000927.4	ABCB1	4716	0.603273	0.92903	0.327389	0.749896	0.652397
NM_012089.2	ABCB10	3857	3.26087	10.4973	4.38452	4.58088	5.68089
NM_003742.2	ABCB11	4775	0.00294795	0	0.00130308	0	0.00106276
NM_000443.3	ABCB4	3967	5.04609	0.472417	0.914852	3.03768	2.36776
NM_018850.2	ABCB4	3826	1.82969	0.875135	1.17331	2.51278	1.59773
NM_018849.2	ABCB4	3988	1.58837	0.732815	1.02403	1.19975	1.13624
NM_001163942.1	ABCB5	2247	74.4325	155.181	71.3378	68.1466	92.2745
NM_001163993.1	ABCB5	1724	47.2282	104.496	60.3834	47.1905	64.8245
NM_178559.5	ABCB5	4375	6.06175	32.6318	15.1764	11.41	16.32
NM_001163941.1	ABCB5	5401	0.861555	1.04511	0.0432178	0.118119	0.517
NM_005689.2	ABCB6	3018	23.0235	10.5354	11.21	24.381	17.2875
NM_004299.3	ABCB7	2387	4.1172	10.3729	11.8581	4.66311	7.75283
NM_007188.3	ABCB8	4683	2.21426	2.72884	2.36446	5.06885	3.0941
NM_019625.3	ABCB9	3530	2.16585	1.45798	1.10834	1.89638	1.65714
NM_203444.2	ABCB9	3798	0.403148	0.515544	0.178339	0.424236	0.380317
NM_019624.3	ABCB9	3401	0.0669589	0.02165	0.0493736	0.0418293	0.044953
NM_019900.2	ABCC1	6369	8.99234	2.50499	3.15321	2.27908	4.2324
NM_019899.2	ABCC1	6219	2.99616	2.78173	2.65129	3.26916	2.92458
NM_004996.3	ABCC1	6564	0	0.476258	0.231117	4.14276	1.21253
NM_019862.2	ABCC1	6387	1.29342	0.110683	0.0746489	0.494915	0.493417
NM_019898.2	ABCC1	6396	0	0	0.368126	0.151394	0.12988
NM_001198934.1	ABCC10	5028	5.65247	3.0963	3.23297	5.18195	4.29092
NM_033450.2	ABCC10	5088	2.86787	1.50464	1.91063	1.70261	1.99644
NM_032583.3	ABCC11	4576	0.123283	2.31411e-06	2.30454e-06	2.29622e-06	0.0308225
NM_145186.2	ABCC11	4462	2.6233e-06	0.0257162	0.0657442	0.0306476	0.0305277
NM_033151.3	ABCC11	4862	0	0	0	0	0
NM_033226.2	ABCC12	5168	0	0	0	0	0
NR_003087.1	ABCC13	2839	0.0306832	0.0300152	0.0452095	0.0201782	0.0315215
NR_003088.1	ABCC13	826	0	0	0	0	0
NM_000392.3	ABCC2	5051	35.991	24.1058	29.4746	22.1915	27.9407
NM_001144070.1	ABCC3	1885	0	0.00314902	0.00708665	0.0284453	0.00967024
NM_003786.3	ABCC3	5166	0.00543131	0.0185506	0	0.0117942	0.00894403
NM_005845.3	ABCC4	5843	5.64105	9.47958	3.96152	7.99475	6.76922
NM_001105515.1	ABCC4	3063	0.0817994	0.0438033	0.0490859	0.118608	0.0733242
NM_005688.2	ABCC5	5845	12.3521	8.87801	8.02209	8.0224	9.31865
NM_001023587.1	ABCC5	1973	7.19154	7.6323	7.86428	5.27236	6.99012
NM_001171.5	ABCC6	5117	0.0122643	0.0123832	0.0169732	0.0157415	0.0143406
NM_001079528.3	ABCC6	718	0.0138534	0	0.034764	0	0.0121544
NR_003569.1	ABCC6P1	2728	0	0	0.0117994	0.00574517	0.00438614
NR_023387.1	ABCC6P2	706	0.0268422	0	0.0830549	0	0.0274743
NM_000352.3	ABCC8	4978	0	0	0	0.00101249	0.000253123
NM_020297.2	ABCC9	8325	0.290376	0.604566	0.352791	0.280934	0.382167
NM_005691.2	ABCC9	4670	0	0	0	0	0
NM_000033.3	ABCD1	3664	6.45323	3.01379	1.96422	7.4418	4.71826
NM_005164.3	ABCD2	5341	0.0393471	0.198966	0.0881222	0.0376377	0.0910182
NM_002858.3	ABCD3	3616	8.34265	31.7058	21.315	13.5583	18.7304
NM_001122674.1	ABCD3	967	0.681176	3.59186	1.07791	1.5859	1.73421
NM_005050.3	ABCD4	3157	5.94402	6.46894	7.76518	7.67042	6.96214
NR_003256.2	ABCD4	3029	2.06249	2.19898	1.80742	0.829669	1.72464
NM_002940.2	ABCE1	4194	6.47801	46.7683	11.2637	19.8585	21.0921
NM_001040876.1	ABCE1	4191	0.837656	2.86654	1.08272	1.64569	1.60815
NM_001025091.1	ABCF1	3464	60.371	42.1484	30.1568	37.3581	42.5086
NM_001090.2	ABCF1	3350	0.336413	0	0.130185	0.208974	0.168893
NM_005692.3	ABCF2	2250	25.3946	16.4367	12.2127	18.1705	18.0536
NM_007189.1	ABCF2	3547	12.5084	17.9919	10.6636	21.1543	15.5796
NM_018358.2	ABCF3	2572	38.075	17.4628	19.5895	27.3013	25.6072
NM_207629.1	ABCG1	2923	0.00989713	0.0198103	0.00876256	0.0273441	0.0164535
NM_004915.3	ABCG1	2995	0	0.00467863	0	0.0124118	0.00427261
NM_207628.1	ABCG1	3037	0	0	0	0.00588595	0.00147149
NM_016818.2	ABCG1	2959	7.93328e-06	0	0	0	1.98332e-06
NM_207174.1	ABCG1	2960	6.51709e-06	0	0	0	1.62927e-06
NM_207627.1	ABCG1	3119	0	0	0	2.9628e-06	7.407e-07
NM_004827.2	ABCG2	4431	0.168956	0.666389	0.0760926	0.510005	0.355361
NM_001142505.1	ABCG4	3612	0.593093	0.20708	0.599481	0.263806	0.415865
NM_022169.4	ABCG4	3836	0	0	0	0	0
NM_022436.2	ABCG5	2740	0.0053135	0.014394	0.0211385	0.0324019	0.018312
NM_022437.2	ABCG8	2665	0	0.0024721	0.0024203	0.00785632	0.00318718
NM_032604.3	ABHD1	1446	0.18444	0.132257	0.134281	0.105078	0.139014
NM_018394.2	ABHD10	2644	6.47244	16.2394	12.2496	11.7472	11.6772
NM_148913.2	ABHD11	1446	1.24081	5.77523	2.36917	5.09227	3.61937
NR_026912.1	ABHD11	1638	0.734678	1.81511	0.491062	1.32865	1.09238
NM_001145364.1	ABHD11	1299	2.35596	0.0342428	0.325017	1.29013	1.00134
NM_148912.2	ABHD11	1467	0	0	4.46832e-05	0.000324417	9.22751e-05
NR_026910.1	ABHD11	1462	0	0	0	0	0
NR_026690.1	ABHD11-AS1	473	0.400728	0.384465	0.287841	0.377328	0.362591
NM_001042472.2	ABHD12	2123	25.2079	20.3419	20.8505	36.3152	25.6789
NM_015600.4	ABHD12	1724	24.4244	9.65264	12.1651	8.80352	13.7614
NM_181814.1	ABHD12B	1477	0.148193	0.439679	0.142231	0.132895	0.215749
NM_001206673.1	ABHD12B	1708	0	0	0.0261465	0	0.00653662
NM_032859.2	ABHD13	5302	2.08021	6.47052	3.37192	2.61023	3.63322
NM_015407.4	ABHD14A	1108	2.62101	3.24841	5.34102	5.56171	4.19304
NR_037192.1	ABHD14A-ACY1	1879	1.38883	2.25434	2.24516	3.69932	2.39691
NR_027476.1	ABHD14B	2004	50.6174	13.3812	39.3556	25.5646	32.2297
NM_032750.2	ABHD14B	2437	4.20905	2.54787	3.49689	4.29737	3.6378
NM_001146314.1	ABHD14B	2243	0	0.10083	0.084112	0.257541	0.110621
NM_198147.2	ABHD15	3365	7.7585	3.43745	4.02492	5.84743	5.26708
NM_021160.2	ABHD16A	2019	11.1979	9.92064	9.79721	15.777	11.6732
NR_033488.1	ABHD16A	2270	0.882712	0.288747	0.244393	0.150154	0.391502
NM_001177515.1	ABHD16A	2146	0.4328	0.246013	0.444642	0.304588	0.357011
NR_033489.1	ABHD16A	1895	0	0.909435	0.147507	0.0835235	0.285116
NM_080622.3	ABHD16B	1776	0.120006	0.150935	0.0909363	0.451996	0.203468
NM_152924.4	ABHD2	8735	26.6604	17.277	12.79	20.4333	19.2902
NM_007011.7	ABHD2	9133	0.0806809	0.510723	0.0943932	0.117825	0.200906
NM_138340.4	ABHD3	2064	5.65806	16.4231	6.29578	10.031	9.60199
NM_022060.2	ABHD4	2509	50.7784	12.3841	27.3759	29.6181	30.0391
NM_016006.4	ABHD5	5353	1.12532	3.14414	2.3564	1.99202	2.15447
NM_020676.5	ABHD6	2393	19.6739	17.4844	16.8105	21.6905	18.9148
NM_024527.4	ABHD8	2090	0.371528	0.380643	0.530575	0.5869	0.467411
NM_001012752.2	ABI1	3629	3.43383	16.6633	7.15157	4.1815	7.85755
NM_001012750.2	ABI1	3644	7.46764	6.85323	11.1897	3.30361	7.20355
NM_001178119.1	ABI1	3641	6.01282	6.73152	8.67849	4.03487	6.36442
NM_001012751.2	ABI1	3557	1.69924	1.31145	2.41159	0.398249	1.45513
NM_001178121.1	ABI1	3539	0.594747	3.21249	1.14057	0.617461	1.39132
NM_001178120.1	ABI1	3554	1.34853	1.26666	1.83387	0.485282	1.23359
NM_005470.3	ABI1	3725	0.0294081	0.400184	0.136727	0.339179	0.226375
NM_001178122.1	ABI1	3467	0	0.249831	0.272253	0.170571	0.173164
NM_001178116.1	ABI1	3689	0.0626943	0.0806744	0.114324	0.0665794	0.081068
NM_001178124.1	ABI1	3365	0	0.219792	0	0.0386716	0.0646159
NM_001178123.1	ABI1	3380	0	0.0803899	0	0.0300956	0.0276214
NM_001178125.1	ABI1	3188	0	0	0.0680364	0	0.0170091
NM_005759.4	ABI2	6480	6.09127	12.4227	10.7406	7.92741	9.2955
NM_001135186.1	ABI3	2091	0.0142402	0	0.00311421	0	0.0043386
NM_016428.2	ABI3	2109	4.13292e-05	0	4.19054e-05	0	2.08086e-05
NM_015429.3	ABI3BP	4473	0.018939	0.0598553	0.0711582	0.030571	0.0451309
NM_007313.2	ABL1	5881	25.5165	10.4716	13.0954	12.5338	15.4043
NM_005157.4	ABL1	5388	7.59538	5.0238	7.12348	14.3799	8.53064
NM_001168239.1	ABL2	11568	11.0305	67.8159	12.3291	10.1053	25.3202
NM_005158.4	ABL2	11940	10.7046	38.2215	6.94454	8.16285	16.0084
NM_001136000.2	ABL2	11631	0.00302464	23.907	0.275777	0.889606	6.26885
NM_001136001.1	ABL2	2140	0.544997	3.68991	0.106441	0.205096	1.13661
NM_007314.3	ABL2	12227	0.109435	0.0199974	0.0526707	0.0811711	0.0658186
NM_001168236.1	ABL2	12164	0	0	0.0432017	0	0.0108004
NM_001168237.1	ABL2	11918	0	0.0103137	0.00196604	0.00811166	0.00509785
NM_001168238.1	ABL2	11855	0	0	0.00157687	0	0.000394217
NM_002313.5	ABLIM1	7586	0.973896	0.921598	0.502041	2.0277	1.10631
NM_006720.3	ABLIM1	6839	0.553262	0.908161	0.725963	1.18535	0.843184
NM_001003407.1	ABLIM1	7609	9.88301e-05	0.270572	9.87846e-05	9.88009e-05	0.0677171
NM_001003408.1	ABLIM1	7693	0	0	0	0	0
NM_001130088.1	ABLIM2	2577	0.0293013	0	0.0151754	0.0558397	0.0250791
NM_032432.4	ABLIM2	3389	0.00775898	0.00379495	3.53604e-07	0.0205933	0.0080369
NM_001130087.1	ABLIM2	3419	2.52292e-05	2.51338e-05	0.0073254	2.50599e-05	0.00185021
NM_001130083.1	ABLIM2	3761	0	0	0	0	0
NM_001130084.1	ABLIM2	3659	0	0	0	0	0
NM_001130085.1	ABLIM2	3542	0	0	0	0	0
NM_001130086.1	ABLIM2	3503	0	0	0	0	0
NM_014945.2	ABLIM3	4335	41.6517	15.4387	5.30608	23.3946	21.4478
NM_020469.2	ABO	1579	0	0	0	0	0
NM_001091.2	ABP1	2428	0	0	0.00267821	0.0130403	0.00392963
NM_001092.3	ABR	5046	67.3964	35.5195	66.1018	72.6771	60.4237
NM_021962.2	ABR	5251	20.3043	3.99517	10.5277	14.5948	12.3555
NM_001159746.1	ABR	5603	9.88516	5.58759	6.49322	10.5229	8.12222
NM_139166.4	ABRA	2754	0	0.00477165	0.00467165	0.00379106	0.00330859
NM_013375.3	ABT1	2264	3.25101	5.4666	3.89764	5.21606	4.45783
NM_172027.2	ABTB1	1976	3.46312	0.944468	3.71214	3.722	2.96043
NR_033429.1	ABTB1	1941	2.25689	1.39498	1.64208	1.63704	1.73275
NM_032548.3	ABTB1	1987	1.17644	0.640216	0.690764	0.564482	0.767976
NM_145804.2	ABTB2	4903	4.3703	3.78445	4.90681	2.51401	3.89389
NM_001607.3	ACAA1	1819	30.0804	12.3207	18.6022	26.5916	21.8987
NR_024024.1	ACAA1	1944	1.16025	2.96245	2.2249	2.40394	2.18789
NM_001130410.1	ACAA1	1540	0.201735	0.260086	0.157208	0.379286	0.249579
NM_006111.2	ACAA2	1934	25.4545	48.734	44.5933	28.7389	36.8802
NM_198836.1	ACACA	9556	41.2771	21.5183	19.8783	31.8794	28.6383
NM_198834.1	ACACA	9989	2.06703	1.47813	0.51542	1.96179	1.50559
NM_198838.1	ACACA	9737	2.14235	1.17185	0.969699	1.19831	1.37055
NM_198839.1	ACACA	10663	0.936927	0.646815	0.709416	0.86544	0.78965
NM_198837.1	ACACA	9626	0	0	0	0	0
NM_001093.3	ACACB	9250	7.55833	2.87582	3.70183	2.46116	4.14928
NM_025247.5	ACAD10	4014	12.8073	4.44061	6.76542	8.15042	8.04094
NM_001136538.1	ACAD10	4107	1.95691	1.16608	0.61117	1.1339	1.21701
NM_032169.4	ACAD11	3556	4.33201	7.9549	5.95282	4.46787	5.6769
NM_014384.2	ACAD8	2204	11.6761	11.6323	12.5411	11.1342	11.7459
NM_014049.4	ACAD9	2575	9.29604	11.7438	9.58593	16.2876	11.7283
NR_033426.1	ACAD9	2751	1.75284	5.5612	1.07621	2.82676	2.80425
NM_001608.3	ACADL	2492	0.0235578	0.114338	0.0208264	0.0464769	0.0512998
NM_000016.4	ACADM	2603	13.9027	38.6417	24.9447	16.4255	23.4786
NM_001127328.1	ACADM	2615	0.42398	0.322238	0.44016	0.462557	0.412234
NM_000017.2	ACADS	1917	2.87121	2.65302	4.85756	2.18683	3.14216
NM_001609.3	ACADSB	5941	3.29302	9.41583	4.90256	3.06598	5.16935
NM_000018.2	ACADVL	2288	74.5811	63.8716	48.3162	53.7753	60.136
NM_001033859.1	ACADVL	2222	10.0933	22.2008	8.90552	16.7951	14.4987
NM_001135.3	ACAN	8543	0	0	0.00285642	0.013331	0.00404686
NM_013227.3	ACAN	8840	0	0	6.69072e-07	6.70142e-07	3.34804e-07
NM_014716.3	ACAP1	2508	0.0292427	0.0343273	0.0387783	0.0629375	0.0413214
NM_012287.5	ACAP2	7170	4.59035	19.6053	9.2381	7.29414	10.182
NM_030649.2	ACAP3	3759	3.50617	4.1911	3.37443	8.45712	4.8822
NM_000019.3	ACAT1	2138	29.7231	48.6455	55.5319	26.3548	40.0638
NM_005891.2	ACAT2	1551	45.4968	120.129	73.6402	81.2837	80.1374
NM_022735.3	ACBD3	3565	12.3445	28.0462	19.7104	17.6604	19.4404
NM_001135707.1	ACBD4	1500	1.42676	1.33578	1.44859	1.47938	1.42263
NM_001135706.1	ACBD4	1905	0.797369	0.799384	1.12762	0.535011	0.814846
NM_001135704.1	ACBD4	2030	0.572927	0.383642	0.344	0.425427	0.431499
NM_024722.2	ACBD4	2021	0.233382	0.223662	0.0993841	0.235031	0.197865
NM_001135705.1	ACBD4	1867	0.000117107	0	3.55251e-05	0	3.8158e-05
NM_001042473.2	ACBD5	3860	6.9763	16.79	11.6396	8.97772	11.0959
NM_145698.3	ACBD5	3985	0	0.539365	0.236945	0.626825	0.350784
NR_024150.1	ACBD5	3739	0.20287	0.253124	0.633984	0.124701	0.30367
NM_032360.3	ACBD6	1616	15.1451	19.0141	18.4469	13.9462	16.6381
NM_001039844.2	ACBD7	3370	0.421362	1.24329	0.442117	0.340459	0.611807
NM_001094.4	ACCN1	2691	0	0	0	0	0
NM_183377.1	ACCN1	3443	0	0	0	0	0
NM_001095.2	ACCN2	3778	5.30486	1.37059	3.05314	1.96936	2.92449
NM_020039.2	ACCN2	3916	0.0616756	0.175109	0.0931058	0.228972	0.139716
NM_004769.2	ACCN3	2068	0.0939443	0.29558	0.169326	0.156936	0.178947
NM_020322.2	ACCN3	2009	0	0.00147777	0	0.00128578	0.000690888
NM_020321.2	ACCN3	2088	3.35423e-05	0	3.34392e-05	0	1.67454e-05
NM_182847.2	ACCN4	2844	0	0.00229949	0.0022515	0.00365715	0.00205203
NM_018674.4	ACCN4	2901	0	0	0	0	0
NM_017419.2	ACCN5	1692	0	0	0	0	0
NM_001127219.1	ACCS	1877	2.12572	2.76106	3.29202	1.19795	2.34419
NM_032592.3	ACCS	2173	0.411161	1.00337	0.990241	0.533597	0.734592
NM_001031854.2	ACCSL	1820	0.808834	0.696478	1.12787	0.349957	0.745785
NM_001082486.1	ACD	2066	2.12668	2.6365	1.9013	6.63536	3.32496
NM_022914.2	ACD	2057	0.000955626	0.216957	0.0754371	8.83284e-05	0.0733595
NM_001082487.1	ACD	2018	0	0	0.0530963	0.0370114	0.0225269
NM_000789.3	ACE	4969	0.0158232	0.00997647	0.0362507	0.10352	0.0413926
NM_152830.2	ACE	3264	0.0414146	1.01364e-06	0	0.0453264	0.0216855
NM_001178057.1	ACE	3141	0	0.000384721	0	0.00041973	0.000201113
NM_021804.2	ACE2	3507	0	0	0.0126232	0.0043902	0.00425335
NM_133492.2	ACER1	1088	0.0152431	0	0.0134758	0.0109356	0.00991362
NM_001010887.2	ACER2	2852	0.325681	0.834002	0.296918	0.558566	0.503792
NM_018367.5	ACER3	4387	2.50624	10.2537	5.49643	4.65104	5.72685
NM_000665.3	ACHE	2204	0.0651348	0.084158	0.0813997	0.106353	0.0842614
NM_015831.2	ACHE	2957	0.0358903	0.0162072	0.00793579	0.0386163	0.0246624
NM_001164815.1	ACIN1	4818	16.5755	14.2719	10.3817	9.556	12.6963
NM_001164817.1	ACIN1	2519	16.0628	10.2668	13.247	6.90406	11.6202
NM_001164816.1	ACIN1	2457	6.02671	11.404	15.2412	8.34471	10.2542
NM_001164814.1	ACIN1	4899	12.4546	9.45795	10.5328	6.25514	9.67512
NM_014977.3	ACIN1	4938	12.4467	0.386116	9.40522	2.17097	6.10225
NM_198830.1	ACLY	4323	100.448	51.1542	54.9863	38.0397	61.157
NM_001096.2	ACLY	4353	32.4312	35.2769	26.7029	82.3056	44.1791
NM_138326.2	ACMSD	1252	0.0257156	0.0174155	0.0056835	0.00922437	0.0145097
NM_020186.2	ACN9	2057	2.59611	6.76018	5.63489	3.81366	4.70121
NM_002197.2	ACO1	3550	21.2516	17.3824	21.6412	21.0405	20.3289
NM_001098.2	ACO2	2741	49.5448	27.9556	36.8479	43.1043	39.3631
NM_001037161.1	ACOT1	1603	2.37908	14.4464	1.99254	2.24231	5.26508
NM_147161.3	ACOT11	3181	0.21274	0.121897	0.169281	0.447219	0.237784
NM_015547.3	ACOT11	2015	0	0.0112612	0.024315	0.0441974	0.0199434
NM_130767.2	ACOT12	1989	0.00754903	0.0306748	0.0367057	0.00812369	0.0207633
NM_018473.3	ACOT13	4106	2.47973	5.90431	4.4065	2.69479	3.87133
NM_001160094.1	ACOT13	4395	0.0962629	0.338459	0.158193	0.0571956	0.162528
NM_006821.4	ACOT2	1767	13.3629	9.03816	10.2321	10.097	10.6825
NM_152331.3	ACOT4	1632	0.896446	0.89468	1.10117	2.63004	1.38058
NM_001037162.1	ACOT6	1004	0.0168436	0.0608378	0.0223361	0.0483355	0.0370883
NM_181866.2	ACOT7	1414	33.8979	50.0003	29.0474	55.1523	42.0245
NM_181864.2	ACOT7	1625	15.203	13.7568	11.6829	10.7913	12.8585
NM_007274.3	ACOT7	1805	0	0.278624	0.0296172	1.23523	0.385868
NM_181865.2	ACOT7	1430	0.38333	0	0	0	0.0958325
NM_005469.3	ACOT8	1171	7.87315	8.32354	12.2562	13.1961	10.4122
NM_001037171.1	ACOT9	1727	25.0079	44.6593	24.371	27.1426	30.2952
NM_001033583.2	ACOT9	1700	2.60762	2.03	2.98403	1.43686	2.26463
NM_004035.6	ACOX1	7585	4.70522	7.82973	7.22448	5.27964	6.25977
NM_007292.5	ACOX1	7585	0.79482	1.4809	1.47564	0.749773	1.12528
NM_001185039.1	ACOX1	7759	0.145086	0.174961	0	0	0.0800117
NM_003500.3	ACOX2	2309	0.0128029	0.0722547	0.0311258	0.0229625	0.0347865
NM_003501.2	ACOX3	2874	6.94139	3.05101	5.40297	4.30621	4.92539
NM_001101667.1	ACOX3	2806	4.68471	3.1308	2.02374	3.40196	3.3103
NM_001142807.1	ACOXL	2373	0.0186377	0	0.0109845	0.00891397	0.00963404
NM_004300.3	ACP1	1552	12.5628	32.2246	15.4598	12.2815	18.1322
NM_007099.3	ACP1	1552	4.95825	8.85943	7.22929	12.2614	8.32709
NR_024080.1	ACP1	1581	3.9865	4.32056	6.21694	4.20861	4.68315
NM_001040649.2	ACP1	658	0.8568	3.16305	0.890586	0.931188	1.46041
NM_001610.2	ACP2	2203	22.764	12.7081	15.2076	21.0235	17.9258
NM_001131064.1	ACP2	730	0	0.120731	0.092751	0.26129	0.118693
NM_001611.3	ACP5	1474	239.844	38.2841	144.156	75.4277	124.428
NM_001111036.1	ACP5	1558	0.154528	0.280209	0.273757	0.616775	0.331317
NM_001111034.1	ACP5	1608	0.590017	0.133542	0.174072	0.106608	0.25106
NM_001111035.1	ACP5	1631	0	0	0	0	0
NM_016361.3	ACP6	1808	8.87973	9.40263	5.77809	6.67783	7.68457
NM_001037172.1	ACPL2	3007	0.858827	1.43171	2.34996	1.46745	1.52699
NM_152282.3	ACPL2	3181	0.399915	0.57093	0.068292	0.246837	0.321493
NM_001099.4	ACPP	3219	0.0402241	0.179333	0.0513649	0.025651	0.0741432
NM_001134194.1	ACPP	1827	0	0.0716992	0	0	0.0179248
NM_033068.2	ACPT	1347	0	0	0	0.0084577	0.00211443
NM_001097.2	ACR	1370	0.0577829	0.0260884	0.0561916	0.149236	0.0723247
NM_032489.2	ACRBP	1886	0.0240339	0.0434043	0.0424946	0.00574743	0.0289201
NM_052957.4	ACRC	3178	0.253733	0.357994	0.735031	0.256796	0.400888
NM_001612.5	ACRV1	1175	0	0.216002	0	0.143588	0.0898975
NM_020069.4	ACRV1	1118	0.0442272	0.109995	0	0.105409	0.0649078
NM_020108.4	ACRV1	965	0	0	0.0313077	0.0268222	0.0145325
NM_020107.4	ACRV1	1010	0	0	0	0	0
NM_015162.4	ACSBG1	2980	0.000136376	0.979273	1.24406	0.000137631	0.555902
NM_001199377.1	ACSBG1	2968	0.497133	0.103821	1.47227	0.0942954	0.54188
NM_030924.3	ACSBG2	2712	0.0161185	0.0266835	0.0166246	0.0231273	0.0206385
NM_025149.4	ACSF2	2239	54.2378	24.0932	42.0485	25.0967	36.3691
NR_023316.1	ACSF3	1593	8.70745	3.25521	6.08766	6.30588	6.08905
NM_001127214.1	ACSF3	2284	0.0793003	0.152054	0.482927	1.8904	0.65117
NM_174917.2	ACSF3	3625	0.272561	0.236199	0.182347	0.4584	0.287377
NM_001995.2	ACSL1	3805	41.4879	54.3898	37.1904	54.4972	46.8913
NM_203372.1	ACSL3	4254	31.6993	81.9099	28.5867	27.4556	42.4129
NM_004457.3	ACSL3	4361	6.14476	36.0991	17.6092	14.592	18.6113
NM_004458.2	ACSL4	5023	5.71871	26.4627	10.9021	9.14284	13.0566
NM_022977.2	ACSL4	5335	0.341036	2.4971	1.03624	1.34034	1.30368
NM_203379.1	ACSL5	3215	0.049227	0.258629	0.126605	0.0642116	0.124668
NM_016234.3	ACSL5	3354	9.63174e-07	0	0	9.90799e-07	4.88493e-07
NM_203380.1	ACSL5	3381	0	0	0	0	0
NM_001205247.1	ACSL6	6434	0.0259503	0.0908146	0	0	0.0291912
NM_001205251.1	ACSL6	6301	0	0	0.0595922	0.0482843	0.0269691
NM_001205248.1	ACSL6	6526	3.7864e-06	0	7.09157e-07	0.0211118	0.00527907
NM_001205250.1	ACSL6	6536	0	0	0	0.000241827	6.04567e-05
NM_015256.3	ACSL6	6539	1.09824e-06	3.86956e-06	0	6.33572e-05	1.70812e-05
NM_001009185.2	ACSL6	6539	0	0	0	6.33572e-05	1.58393e-05
NM_052956.2	ACSM1	2051	0	0	0	0	0
NM_001010845.2	ACSM2A	2964	0	0.00661288	0.0107905	0.0157618	0.0082913
NM_001105069.1	ACSM2B	2409	0	0	0	0.00437137	0.00109284
NM_182617.3	ACSM2B	2444	0	0	0	1.26487e-05	3.16217e-06
NM_202000.2	ACSM3	1569	0.174842	0.176847	0.128637	0.0393339	0.129915
NM_005622.3	ACSM3	2133	0.0718721	0.101939	0.146734	0.120006	0.110138
NM_001080454.1	ACSM4	1743	0	0.0039531	0	0.0094222	0.00334382
NM_017888.2	ACSM5	2428	0.266592	0.120364	0.305316	0.143443	0.208929
NM_032501.2	ACSS1	4473	18.3487	7.72133	15.8585	10.3036	13.058
NM_001242393.1	ACSS2	2855	63.2827	14.1962	35.0988	23.9963	34.1435
NM_018677.3	ACSS2	2979	3.91936	1.46755	3.24935	3.08127	2.92938
NM_001076552.2	ACSS2	3018	0	0.254462	0.166545	0.192775	0.153446
NM_024560.2	ACSS3	3033	0.0142896	0.0408601	0.0252655	0.046132	0.0316368
NM_001100.3	ACTA1	1493	0	0.0377584	0.0739341	0.0449984	0.0391727
NM_001613.2	ACTA2	1399	110.663	8.43914	27.2618	9.41751	38.9454
NM_001141945.1	ACTA2	1758	6.21819	0.545589	1.55052	1.06911	2.34585
NM_001101.3	ACTB	1812	801.444	929.168	501.414	1178.17	852.549
NM_001017992.2	ACTBL2	2794	0.036419	0.0869121	0.073592	0.00746502	0.051097
NM_005159.4	ACTC1	3693	0	0	0	0.00277077	0.000692693
NM_001614.3	ACTG1	1986	1491.81	1732.85	1368.25	1424.02	1504.23
NR_037688.1	ACTG1	1837	34.358	78.375	48.3614	68.8634	57.4895
NM_001199954.1	ACTG1	2105	0	0.63136	0.241057	0.722669	0.398772
NM_001615.3	ACTG2	1331	0.104478	1.36063	0.163818	0.538322	0.541812
NM_001199893.1	ACTG2	1202	0.0305385	0.164285	2.31927e-05	0.200919	0.0989414
NM_177989.2	ACTL6A	1714	12.2659	41.6069	16.5803	23.2943	23.4368
NM_004301.3	ACTL6A	1858	0.655791	6.02203	1.48619	5.93792	3.52548
NM_178042.2	ACTL6A	1906	0	0	0	0.0398101	0.00995253
NM_016188.4	ACTL6B	1537	0	0	0.00893672	0.00362609	0.0031407
NM_006687.2	ACTL7A	1433	0.0109642	0.00495022	0	0	0.0039786
NM_006686.3	ACTL7B	1408	0	0	0	0	0
NM_030812.2	ACTL8	1672	0.0183583	0	0	0	0.00458958
NM_178525.3	ACTL9	1422	0	0	0	0	0
NM_001102.3	ACTN1	3725	51.6504	66.134	22.328	68.7835	52.224
NM_001130005.1	ACTN1	3710	1.18931	2.44773	0.854814	1.75804	1.56247
NM_001130004.1	ACTN1	3791	0.369848	2.40794	0	0.207686	0.746368
NM_001103.2	ACTN2	4528	0.0280471	0.043617	0.0399478	0.122964	0.058644
NM_001104.1	ACTN3	2857	0.0152375	0.00917278	0.0112257	0.0109316	0.0116419
NM_004924.4	ACTN4	3954	55.8802	38.1352	25.3709	62.8691	45.5639
NM_018477.2	ACTR10	2442	16.895	37.7481	24.7489	22.5287	25.4802
NM_005736.3	ACTR1A	2873	132.065	78.0461	91.6171	102.788	101.129
NM_005735.3	ACTR1B	2258	14.4656	15.7013	15.4766	24.7281	17.5929
NM_005722.3	ACTR2	3919	56.6207	167.946	74.5428	85.9355	96.2613
NM_001005386.2	ACTR2	3934	0	0.1468	0.0869072	0	0.0584268
NM_005721.3	ACTR3	2712	35.6648	124.964	55.2506	69.1448	71.2561
NM_020445.4	ACTR3B	2199	0.578165	1.01024	1.05985	1.02306	0.917829
NM_001040135.1	ACTR3B	1989	0.206857	0.489861	5.29707e-05	0.0453471	0.18553
NR_027714.1	ACTR3BP2	1338	0.0237654	0	0.010505	0.0127872	0.0117644
NM_001164458.1	ACTR3C	1281	0.100092	0.010965	0.288135	0.068388	0.116895
NM_001164459.1	ACTR3C	1219	0	0.0123408	0.0815712	0.160779	0.0636728
NM_024855.3	ACTR5	2479	2.01978	3.24115	2.26734	3.35059	2.71971
NM_022496.3	ACTR6	1755	7.55851	20.1225	12.8958	10.5803	12.7893
NM_022899.4	ACTR8	3629	7.09752	12.7699	10.3806	9.06461	9.82816
NM_138289.3	ACTRT1	1442	0	0	0	0.011713	0.00292825
NM_080431.4	ACTRT2	1422	0	0	0	0	0
NM_001111067.2	ACVR1	2864	16.2055	19.354	14.5052	12.4903	15.6387
NM_001105.4	ACVR1	3045	0	0	0.031935	0.104529	0.034116
NM_020327.3	ACVR1B	4516	11.1053	4.84939	6.43449	4.91282	6.8255
NM_004302.4	ACVR1B	4564	0.211017	0.323672	0.0849284	0.431407	0.262756
NM_020328.3	ACVR1B	4687	0.0722796	0.187254	0.167012	0.278395	0.176235
NM_001111031.1	ACVR1C	8761	0.32443	0.770107	0.653891	0.170587	0.479754
NM_145259.2	ACVR1C	8876	0.118062	0.156564	0	4.52308e-06	0.0686576
NM_001111032.1	ACVR1C	8636	0	0.0425336	0.0154655	0	0.0144998
NM_001111033.1	ACVR1C	8405	0	0.0138886	0.0237628	0	0.00941285
NM_001616.3	ACVR2A	5244	0.660392	2.54339	1.37564	0.664622	1.31101
NM_001106.3	ACVR2B	11373	1.3428	1.33073	1.64682	0.968542	1.32222
NM_001077401.1	ACVRL1	4126	0.69746	0.21717	0.364489	0.221838	0.375239
NM_000020.2	ACVRL1	4263	0	0	0	0	0
NM_000666.2	ACY1	1678	0.0004181	8.6885	2.26317	8.65697	4.90226
NM_001198895.1	ACY1	1673	9.82301	1.45484	5.39765	0	4.16887
NM_001198898.1	ACY1	1573	2.21885	0.858823	1.31071	0.360223	1.18715
NM_001198896.1	ACY1	1462	0.146254	0	0.0457514	0	0.0480013
NM_001198897.1	ACY1	1483	0.0582319	0.047769	0.0271018	0.0337003	0.0417008
NM_080658.1	ACY3	1300	0	0.00555092	0	0	0.00138773
NM_001107.3	ACYP1	611	10.5409	15.9103	15.4669	8.72771	12.6615
NM_203488.1	ACYP1	690	0.765673	3.55005	1.05537	2.28833	1.91486
NM_138448.3	ACYP2	1224	2.14014	2.98822	2.63946	1.54958	2.32935
NM_000022.2	ADA	1532	3.89638	3.30304	4.14431	3.11926	3.61575
NM_001159285.1	ADAD1	1905	0	0	0.00350045	0.00568199	0.00229561
NM_001159295.1	ADAD1	2002	0	0	8.74078e-07	9.11576e-07	4.46413e-07
NM_139243.3	ADAD1	2016	0	0	2.73944e-07	2.68553e-07	1.35624e-07
NM_001145400.1	ADAD2	2058	0	0	0	0	0
NM_139174.3	ADAD2	2304	0	0	0	0	0
NM_001159280.1	ADAL	3514	1.33337	3.69167	2.3374	1.82848	2.29773
NM_001012969.2	ADAL	1617	0.79604	2.56398	2.22608	0.796638	1.59568
NR_036636.1	ADAM1	2840	0.31694	1.41941	0.811202	1.0177	0.891313
NM_001110.2	ADAM10	3927	21.854	52.9899	47.9324	23.7422	36.6296
NM_002390.4	ADAM11	4402	0.231111	0.149271	0.192965	0.428324	0.250418
NM_003474.4	ADAM12	6093	0.530581	0.773128	1.05182	1.92722	1.07069
NM_021641.3	ADAM12	3418	0.0172777	0.0314901	0.0112635	0.106754	0.0416963
NM_207191.1	ADAM15	2750	24.5409	18.898	13.44	31.6199	22.1247
NM_003815.3	ADAM15	2820	0.191574	1.99039	0.866911	2.34301	1.34797
NM_207196.1	ADAM15	2964	0	0.0823074	0	0.173168	0.0638689
NM_207197.1	ADAM15	2967	0	0.00223872	0.0765077	0.164227	0.0607434
NM_207195.1	ADAM15	2892	0	0.0503459	0.00156808	0	0.0129785
NM_207194.1	ADAM15	2895	0	0	0.000495289	0	0.000123822
NM_003183.4	ADAM17	3572	3.83687	13.835	6.90782	7.3724	7.98802
NM_001190956.1	ADAM18	1446	0	0	0.00479575	0	0.00119894
NM_014237.2	ADAM18	2399	0	0	0	0	0
NM_033274.3	ADAM19	6481	2.62546	0.820939	0.533293	0.500534	1.12006
NM_001464.3	ADAM2	2643	0	0	0	0.0019818	0.00049545
NM_003814.4	ADAM20	2792	0.0104135	0.0423143	0.0230153	0.0242801	0.0250058
NM_003813.3	ADAM21	2664	0.104076	0.0989243	0.0799022	0.110033	0.0982339
NR_003951.1	ADAM21P1	2049	0.0219106	0.00659494	0.0258269	0.015719	0.0175129
NM_021721.3	ADAM22	2772	0.337137	0.686324	0.301854	0.309787	0.408776
NM_016351.4	ADAM22	9226	0.25503	0.376286	0.501719	0.413716	0.386688
NM_021722.4	ADAM22	9313	0	0.432595	0.254309	0.179469	0.216593
NM_021723.3	ADAM22	9334	0	0.0671839	0.0293612	0	0.0241363
NM_004194.3	ADAM22	2880	0	0.00175878	0	0	0.000439695
NM_003812.2	ADAM23	3056	48.7266	36.7719	18.5562	27.6644	32.9298
NM_021777.3	ADAM28	2108	0.00707722	0	0	0.00253865	0.00240397
NM_014265.4	ADAM28	3220	0	0	0	0.00160265	0.000400662
NM_001130705.1	ADAM29	3138	0	0.00207057	0	0.00164446	0.000928757
NM_001130704.1	ADAM29	3219	0	2.57923e-06	0	2.5462e-06	1.28136e-06
NM_001130703.1	ADAM29	3244	0	3.39562e-07	0	3.58104e-07	1.74417e-07
NM_014269.4	ADAM29	3325	0	0	0	0	0
NM_021794.3	ADAM30	2992	0.00966647	0	0.0085457	0.00866859	0.00672019
NM_145004.5	ADAM32	2727	0.0160226	0.0651066	0.14401	0.0268214	0.0629901
NM_153202.1	ADAM33	3441	0.0083218	0.0206704	0.040478	0.0149285	0.0210997
NM_025220.2	ADAM33	3519	3.75732e-06	3.72109e-06	3.76729e-06	3.79033e-06	3.75901e-06
NR_001569.2	ADAM3A	2387	0	0.00835898	0.00545526	0	0.00345356
NR_024106.1	ADAM3A	2482	0	1.69978e-06	1.69684e-06	0.00212111	0.000531127
NR_024107.1	ADAM3A	2633	0	0	0	7.07409e-07	1.76852e-07
NR_001448.1	ADAM5P	1718	0	0	0	0	0
NR_002224.1	ADAM6	1842	0.016453	0	0.010909	0.00885273	0.00905368
NM_003817.2	ADAM7	2600	0	0	0	0	0
NM_001164489.1	ADAM8	3134	0	0.047727	0.0264267	0.0461916	0.0300863
NM_001164490.1	ADAM8	3028	0.0190851	0	0	0	0.00477128
NM_001109.4	ADAM8	3301	0	0	0	0	0
NM_003816.2	ADAM9	4099	25.6504	64.8666	34.0847	30.0879	38.6724
NR_027878.1	ADAM9	3993	0.16605	0.278152	0.35876	0.212465	0.253857
NR_027638.1	ADAM9	3957	0	0.360143	0.140019	0.147053	0.161804
NR_027639.1	ADAM9	3912	0	0.0554658	0.0558888	0	0.0278386
NM_001145271.1	ADAMDEC1	2438	0	0	0	0	0
NM_001145272.1	ADAMDEC1	2229	0	0	0	0	0
NM_014479.3	ADAMDEC1	2348	0	0	0	0	0
NM_006988.3	ADAMTS1	4651	1.6484	7.61611	1.16663	3.26299	3.42353
NM_030957.2	ADAMTS10	4237	0.0033412	0.00452556	0.0974758	0.0299629	0.0338264
NM_030955.2	ADAMTS12	4955	0.00567252	0.125493	0.00877595	0.0427303	0.0456679
NM_139026.3	ADAMTS13	4673	0.211431	0.263252	0.201712	0.296123	0.243129
NR_024514.1	ADAMTS13	2972	0.15519	0.1439	0.162801	0.0248191	0.121678
NM_139025.3	ADAMTS13	4934	0	0.0233481	0	0	0.00583703
NM_139027.3	ADAMTS13	4766	0	0	0	0	0
NM_080722.3	ADAMTS14	5260	0.00210256	0.0127771	0.632523	0.0100521	0.164364
NM_139155.2	ADAMTS14	5269	0.000561607	0.000458336	0.00010528	0.000463241	0.000397116
NM_139055.2	ADAMTS15	5676	0.0123128	0	0.00326555	0.0185501	0.00853211
NM_139056.2	ADAMTS16	4974	0.0621492	0.0216825	0.0986484	0.0233067	0.0514467
NM_139057.2	ADAMTS17	6331	0.351887	0.151517	0.398108	0.348696	0.312552
NM_199355.2	ADAMTS18	5913	0	0	0	0.00169333	0.000423333
NM_133638.3	ADAMTS19	5089	0.00275846	0.014945	0.0109739	0.000989481	0.00741671
NM_014244.4	ADAMTS2	6754	2.36952	0.0220783	5.16429	1.73632	2.32305
NM_021599.2	ADAMTS2	2047	0.469517	0.03377	1.34128	0.624521	0.617272
NM_025003.3	ADAMTS20	5733	0	0	0.0010773	0.00087423	0.000487882
NM_014243.2	ADAMTS3	5822	0.223066	0.386604	0.401827	0.405239	0.354184
NM_005099.4	ADAMTS4	4332	0.910743	0.365503	0.939339	0.26346	0.619761
NM_007038.3	ADAMTS5	9663	0.00427374	0.0135068	0.00566734	0.00613209	0.00739499
NM_197941.2	ADAMTS6	7268	0.0324287	0.114546	0.0354144	0.018475	0.050216
NM_014272.3	ADAMTS7	5490	0.548078	0.573168	0.502561	0.641007	0.566203
NM_007037.4	ADAMTS8	3663	0.00389565	0.00175885	0.00172199	0.0027948	0.00254282
NM_182920.1	ADAMTS9	7313	0.669111	1.22037	0.872215	0.976379	0.934519
XR_132711.1	ADAMTS9-AS1	1727	0.00884767	0.00399463	0.0307743	0.0158686	0.0148713
XR_110020.2	ADAMTS9-AS1	3331	0	0	0.0021547	0.00772883	0.00247088
NR_038264.1	ADAMTS9-AS2	2228	0.053261	0.0450878	0.0470857	0.0835849	0.0572548
NM_001040272.5	ADAMTSL1	7843	0.0194039	0.00510597	0.00399872	0.0454383	0.0184867
NM_052866.4	ADAMTSL1	1883	0	0.00575724	0.00309231	0.0120618	0.00522784
NM_001145320.1-2	ADAMTSL2	4068	0.139493	0.0834484	0.106364	0.0900673	0.104843
NM_014694.3-2	ADAMTSL2	3726	0	0	0	0	0
XM_003403574.1-1	ADAMTSL2	2159	0	0	0	0	0
NM_207517.2	ADAMTSL3	7336	0.0226726	0.00767734	0.00751645	0.00406642	0.0104832
NM_019032.4	ADAMTSL4	4202	0.192496	0.21839	0.22504	0.235987	0.217978
NM_025008.3	ADAMTSL4	2893	0.0144684	0.0101486	0.0176091	0.0194305	0.0154142
NM_213604.2	ADAMTSL5	2857	2.80878	1.21539	0.936222	1.16786	1.53206
NM_006869.2	ADAP1	2322	0	0.0890458	0.435899	0.362862	0.221952
NM_018404.2	ADAP2	2749	0.0158841	0.00478102	0.0140425	0.0132948	0.0120006
NM_001025107.2	ADAR	6541	112.325	54.5135	47.272	55.3034	67.3535
NM_015841.3	ADAR	6537	2.62851	4.12042	3.15444	4.85313	3.68912
NM_001193495.1	ADAR	6710	3.05481	2.61476	2.52269	2.16834	2.59015
NM_015840.3	ADAR	6594	6.07387	0	0.00169398	0.346154	1.60543
NM_001111.4	ADAR	6672	0	0	0	0	0
NM_015834.3	ADARB1	3372	5.60442	6.34932	3.45337	3.50795	4.72877
NM_015833.3	ADARB1	6811	7.50837	3.85622	2.39909	2.60716	4.09271
NR_027673.1	ADARB1	5056	0.646438	1.55191	0.449803	0.428401	0.769138
NM_001112.3	ADARB1	6907	0	0	0.322462	0.458451	0.195228
NR_027672.1	ADARB1	4003	0.539811	0.186213	0.00463469	0.0185454	0.187301
NM_001160230.1	ADARB1	3468	0	0	0.056331	0.0930022	0.0373333
NR_027674.1	ADARB1	4938	0	0	0	0	0
NM_018702.3	ADARB2	8426	0.0458894	0.0384774	0.0253555	0.0176367	0.0318397
NR_033387.1	ADARB2-AS1	644	0	0	0	0	0
NM_012091.3	ADAT1	3545	7.7219	14.3053	8.49869	10.3783	10.226
NR_036460.1	ADAT1	3603	0.612249	0.83965	0.471344	0.276573	0.549954
NM_182503.2	ADAT2	6253	1.00913	2.66226	1.55088	1.6445	1.71669
NM_138422.1	ADAT3	1580	0.00979287	0.0353711	0.0129862	0.119434	0.044396
NM_052998.2	ADC	2182	3.42666	1.79009	2.96612	1.46865	2.41288
NM_020421.3	ADCK1	2234	7.42038	3.67305	4.6513	6.32526	5.5175
NM_001142545.1	ADCK1	2030	3.79401	2.15704	3.67876	1.50497	2.7837
NM_052853.3	ADCK2	2364	5.7768	4.45585	3.39181	9.85965	5.87103
NM_020247.4	ADCK3	2924	8.41695	2.74668	6.94178	5.13748	5.81072
NM_024876.3	ADCK4	2443	4.1687	2.11717	3.49311	6.98869	4.19192
NM_001142555.2	ADCK4	2075	3.04886	1.06924	3.29472	2.53364	2.48662
NM_174922.3	ADCK5	1965	0.535634	0.773867	0.534413	1.35319	0.799276
NM_021116.2	ADCY1	12499	3.49399	8.37689	1.52458	2.81801	4.05337
NM_018417.4	ADCY10	5421	0	1.62416e-07	0.00799172	1.60533e-07	0.00199801
NM_001167749.1	ADCY10	4966	0	0.00255499	3.61564e-07	0.00101486	0.000892553
NM_020546.2	ADCY2	6553	1.33499	3.27239	1.76655	2.50246	2.2191
NM_004036.3	ADCY3	4397	12.0418	13.4004	5.12676	22.3895	13.2396
NM_139247.3	ADCY4	3415	0.078279	0.0116363	0.0281741	0.0141288	0.0330546
NM_001198568.1	ADCY4	3720	0	0	0	0.015892	0.003973
NM_001198592.1	ADCY4	3419	0.00145326	0.00162451	0.00150381	0.0015849	0.00154162
NM_001199642.1	ADCY5	5123	0.397049	0.0988672	0.546725	0.143292	0.296483
NM_183357.2	ADCY5	6098	0.0138536	0.00625799	0.0550699	0.0149068	0.0225221
NM_020983.2	ADCY6	5877	8.65478	5.23168	6.97307	6.57985	6.85984
NM_015270.3	ADCY6	6566	6.98609	5.39117	4.62472	6.36646	5.84211
NM_001114.3	ADCY7	6138	0.265687	0.994498	0.315184	0.500956	0.519081
NM_001115.2	ADCY8	4101	0.0311203	0	0.00305689	0.00372103	0.00947456
NM_001116.3	ADCY9	7727	26.2821	9.98505	11.5264	11.9829	14.9441
NM_001117.3	ADCYAP1	3159	0	0	0.00198827	0.00488021	0.00171712
NM_001099733.1	ADCYAP1	3187	0	0	2.71605e-05	2.67473e-05	1.34769e-05
NM_001199637.1	ADCYAP1R1	6428	0.00215385	0	0	0	0.000538463
NM_001199636.1	ADCYAP1R1	6572	0	0	0	0.000379792	9.4948e-05
NM_001199635.1	ADCYAP1R1	6575	0	0	0	0.000379078	9.47695e-05
NM_001118.4	ADCYAP1R1	6491	1.10563e-05	0	0	0	2.76407e-06
NM_001119.3	ADD1	3941	89.1921	53.4929	68.9246	65.8387	69.3621
NM_014189.2	ADD1	4034	18.5756	11.7666	11.397	13.1253	13.7161
NM_014190.2	ADD1	3975	3.07041	2.76967	1.15064	2.87534	2.46652
NM_176801.1	ADD1	4068	0.678782	0.640569	0.203496	0.602841	0.531422
NM_001185054.1	ADD2	3787	0.00376043	0	0.00166198	0.00131784	0.00168506
NM_017482.3	ADD2	3816	0	0	0	3.09518e-05	7.73795e-06
NM_001617.3	ADD2	4033	3.82027e-07	0	3.65619e-07	0	1.86912e-07
NM_017488.3	ADD2	4119	0	0	2.18526e-08	0	5.46315e-09
NM_001185055.1	ADD2	3697	0	0	0	0	0
NM_019903.3	ADD3	4185	28.8469	81.5642	57.4191	20.6559	47.1215
NM_001121.2	ADD3	4348	4.55609	14.1994	7.68044	5.12922	7.89129
NM_016824.3	ADD3	4444	0.783348	7.85766	1.42423	0.757179	2.7056
NM_000667.3	ADH1A	1500	0	0	0	0.00745923	0.00186481
NM_000668.4	ADH1B	2682	0	0	0	0	0
NM_000669.3	ADH1C	1473	0	0.0143825	0	0	0.00359562
NM_000670.3	ADH4	1980	0.0303491	0.0171279	0.0234765	0.0108865	0.02046
NM_000671.3	ADH5	2644	32.0861	71.3755	58.8555	46.1748	52.123
NM_000672.3	ADH6	1400	0	0.122083	0.0448218	0.0242487	0.0477884
NM_001102470.1	ADH6	2803	0	0	0	0	0
NM_000673.4	ADH7	2289	0	0	0	0	0
NM_001166504.1	ADH7	2102	0	0	0	0	0
NM_144650.2	ADHFE1	1895	1.37061	1.6226	2.441	0.334435	1.44216
NM_018269.3	ADI1	1676	71.7965	129.732	104.568	91.5229	99.4048
NM_001018082.1	ADIG	770	0	0	0	0	0
NM_004797.3	ADIPOQ	4578	0.104733	0.137689	0.111653	0.0917095	0.111446
NM_001177800.1	ADIPOQ	4629	1.18163e-05	1.19025e-05	1.18885e-05	1.18894e-05	1.18742e-05
NM_015999.3	ADIPOR1	2136	70.0101	59.9167	49.6486	61.9189	60.3736
NM_001127687.1	ADIPOR1	2128	43.5572	45.2958	32.0973	31.5185	38.1172
NM_024551.2	ADIPOR2	3965	73.3085	75.698	100.053	49.0725	74.533
NM_006721.3	ADK	2041	3.22003	12.0127	6.55478	7.18372	7.24281
NM_001123.3	ADK	2280	0.409092	1.27401	0.372998	0.677893	0.683498
NM_001202450.1	ADK	1870	0	0.0330134	0.294703	0.0948413	0.105639
NM_001202449.1	ADK	2226	0	0.069302	0	0	0.0173255
NM_001124.1	ADM	1449	1.02821	2.49217	1.06687	1.21519	1.45061
NM_024866.4	ADM2	4246	0.36338	0.267919	0.359563	0.168614	0.289869
NM_181442.1	ADNP	4538	20.2652	20.9233	33.4359	18.2076	23.208
NM_015339.2	ADNP	4713	5.48413	17.8532	9.3542	9.10164	10.4483
NM_014913.3	ADNP2	5388	2.63055	8.79602	3.95712	4.84667	5.05759
NM_032804.5	ADO	3724	12.809	10.7626	11.6234	8.81447	11.0024
NM_001048230.1	ADORA1	2764	0.021054	0.0332703	0.0023259	0.0188805	0.0188827
NM_000674.2	ADORA1	2919	7.31169e-07	7.22582e-07	7.50884e-07	7.37326e-07	7.3549e-07
NM_000675.4	ADORA2A	2566	0.0399345	0.0798473	0.143739	0.0920881	0.0889022
NM_000676.2	ADORA2B	1885	0.793591	1.36443	0.644886	1.41632	1.05481
NM_001081976.1	ADORA3	1163	0.0281021	0.558263	0.0496871	0.00504008	0.160273
NM_000677.3	ADORA3	2245	0	0.00298082	0.0145915	0.0071047	0.00616926
NM_020683.6	ADORA3	2150	0	0	4.03698e-07	1.11494e-07	1.28798e-07
NM_031284.4	ADPGK	2559	15.8687	20.4603	13.5295	17.1994	16.7645
NR_023319.1	ADPGK	2273	4.31018	7.17173	2.87692	5.14403	4.87571
NR_023318.1	ADPGK	2772	0.24596	0.137519	0.0543616	0.0853495	0.130798
NM_001125.2	ADPRH	3439	5.5733	1.29576	5.74646	6.19031	4.70146
NM_199162.1	ADPRHL1	1872	0	0.0672997	0.074006	0.202931	0.0860592
NM_138430.3	ADPRHL1	1705	0.0807961	0.042755	0.0328391	0.148039	0.0761073
NM_017825.2	ADPRHL2	1691	15.1605	14.197	11.0034	19.006	14.8417
NM_033303.3	ADRA1A	2304	0.218167	0.272324	0.207054	0.172629	0.217544
NM_000680.2	ADRA1A	2281	0	0	0	0	0
NM_033302.2	ADRA1A	2089	0	0	0	0	0
NM_033304.2	ADRA1A	2001	0	0	0	0	0
NM_000679.3	ADRA1B	2254	0.170903	0.16916	0.653745	1.46187	0.613919
NM_000678.3	ADRA1D	2666	0.0109464	0	0.0217738	0.00588985	0.00965251
NM_000681.3	ADRA2A	3876	0.00733936	0.0149114	0.00973261	0.0092144	0.0102994
NM_000682.5	ADRA2B	3266	0.083614	0.00993444	0.0136167	0	0.0267913
NM_000683.3	ADRA2C	1958	0	0.00346855	0.00339586	0.300377	0.0768104
NM_000684.2	ADRB1	2862	0	0	0.0112046	0.00363702	0.0037104
NM_000024.5	ADRB2	2042	1.13636	12.2504	0.207402	2.19326	3.94686
NM_000025.2	ADRB3	2647	0	0	0	0.00593566	0.00148391
NM_001619.3	ADRBK1	3444	10.2935	8.26015	7.4675	14.9006	10.2304
NM_005160.3	ADRBK2	9056	2.93036	7.7581	8.26167	2.06188	5.253
NM_007002.2	ADRM1	1405	6.9234	16.104	6.14046	27.2116	14.0949
NM_175573.1	ADRM1	1401	14.1496	4.77214	8.96119	5.36146	8.3111
NM_000026.2	ADSL	1565	26.1507	49.5557	46.1012	31.1813	38.2472
NM_001123378.1	ADSL	1388	1.74959	2.65644	2.4652	1.91562	2.19671
NM_001126.3	ADSS	2782	16.8517	33.6783	20.5792	18.6632	22.4431
NM_152328.3	ADSSL1	1755	9.84344	1.72983	7.68831	2.218	5.36989
NM_199165.1	ADSSL1	1812	0	0	0	0.148157	0.0370393
NM_001129.3	AEBP1	4081	210.203	75.8121	66.5585	165.718	129.573
NM_153207.4	AEBP2	5660	2.80333	5.68488	3.44681	1.98037	3.47885
NM_001114176.1	AEBP2	5099	0.555921	1.22151	0.898916	0.59014	0.816622
NM_022767.3	AEN	3116	16.2515	25.2066	6.9709	18.0829	16.628
NM_001130.5	AES	1676	151.715	77.3235	103.47	100.826	108.334
NM_198970.1	AES	1673	6.68627	3.26115	3.2261	4.00641	4.29498
NM_198969.1	AES	1743	2.37112	2.20545	0.842385	2.13292	1.88797
NM_198595.2	AFAP1	7518	6.34938	4.92792	4.75631	6.21485	5.56212
NM_001134647.1	AFAP1	7770	0.0938391	0.0383398	0.0406156	0.0319365	0.0511827
NR_026892.1	AFAP1-AS1	6795	0.00408894	0.0147689	0.0253039	0.00806703	0.0130572
NM_152406.2	AFAP1L1	4213	9.55927	10.5971	6.57858	11.2311	9.49151
NM_001146337.1	AFAP1L1	4084	0	0.09561	0.0632556	0.0384933	0.0493397
NM_001001936.1	AFAP1L2	3976	0.317953	0.332305	0.582081	1.91998	0.78808
NM_032550.2	AFAP1L2	3964	0.186348	0.100271	0.242982	0.318435	0.212009
NM_001166693.1	AFF1	9285	9.73435	8.82815	7.53457	9.66556	8.94066
NM_005935.2	AFF1	9378	1.73753	1.89187	0.964745	1.6271	1.55531
NM_001169125.1	AFF2	13629	0.117094	0.00979534	0	0.0885501	0.0538599
NM_001170628.1	AFF2	12280	0	0.0131131	0.02638	0	0.00987328
NM_001169122.1	AFF2	13641	0	0	0.0350266	1.06481e-05	0.00875931
NM_001169124.1	AFF2	13641	0.0013451	1.64932e-06	0.0175013	1.06481e-05	0.00471467
NM_001169123.1	AFF2	13716	0	0.0172687	0	0	0.00431718
NM_002025.3	AFF2	13746	0	0	8.37334e-06	0	2.09333e-06
NM_001025108.1	AFF3	8121	0.22777	1.14156	1.35541	0.548296	0.818259
NM_002285.2	AFF3	8138	0.526807	0.348495	1.2323	0.113283	0.555221
NM_014423.3	AFF4	9580	12.0092	40.6489	25.4181	17.9405	24.0042
NR_003227.1	AFG3L1P	2929	2.0133	4.81228	2.68441	2.62832	3.03458
NR_003226.1	AFG3L1P	3168	1.39703	4.39525	2.01526	2.81697	2.65613
NR_003228.1	AFG3L1P	1941	0.0431808	0.270444	0.161371	0.29182	0.191704
NM_006796.2	AFG3L2	3209	40.035	54.3822	47.3297	39.864	45.4027
NM_001133.2	AFM	1997	0	0	0	0	0
NM_001010982.4	AFMID	1730	2.35682	4.4751	3.43701	4.11361	3.59564
NM_001145526.2	AFMID	1745	0.931181	1.5865	0.638068	1.90077	1.26413
NR_027083.1	AFMID	623	1.11298	0.924351	0.516963	0.580426	0.78368
NM_001134.1	AFP	2032	0	0	0	0.0026442	0.00066105
NM_017657.4	AFTPH	4040	2.68908	4.92987	4.52335	3.45006	3.89809
NM_001002243.2	AFTPH	4037	0.947655	3.11373	2.27462	1.36763	1.92591
NM_203437.3	AFTPH	4121	0.488252	1.10103	0.73316	0.438668	0.690277
NM_000027.3	AGA	2103	2.67606	7.64233	4.96743	5.88784	5.29342
NM_001171988.1	AGA	2073	0.667305	1.28469	1.1819	1.53769	1.1679
NR_033655.1	AGA	2027	0.401469	0.366654	0.230091	0.0642597	0.265618
NM_014914.3	AGAP1	4371	3.00223	3.27396	2.43432	3.01835	2.93221
NM_001037131.1	AGAP1	4530	1.63096	1.75453	0.791675	2.21112	1.59707
XM_001714786.3	AGAP10	2638	0.127332	0.182465	0.117463	0.11518	0.13561
NM_133447.1	AGAP11	3155	0.0754119	0.0767528	0.0360172	0.0546375	0.0607048
XR_108380.1	AGAP1-IT1	664	0.175757	0.251284	0.0388449	0.0735531	0.13486
NM_001122772.1	AGAP2	4920	0.0682332	0.0309587	0.0242494	0.0317731	0.0388036
NM_014770.2	AGAP2	3938	0.000432283	0.0130376	0.0172283	0	0.00767455
NM_031946.4	AGAP3	3232	13.2898	9.43741	9.25536	17.3903	12.3432
NM_001042535.1	AGAP3	2045	8.00477	4.82773	4.31244	9.64058	6.69638
NM_133446.2	AGAP4	2431	0.0302538	0.180303	0.0588413	0.0803068	0.0874262
NM_001144000.1	AGAP5	2426	0.127352	0.284752	0.222492	0.306723	0.23533
NM_001077665.2	AGAP6	2772	0.613933	1.70101	0.853558	0.99759	1.04152
NM_001077685.1	AGAP7	2420	0	0	0.0376303	0.00436245	0.0104982
NM_001077686.1	AGAP8	2420	0.0608079	0.0878533	0.112891	0.146142	0.101924
NM_001190810.1	AGAP9	2387	0	0	0	0	0
NM_152336.2	AGBL1	3493	0.00819402	0.0258966	0.00362199	0.0132267	0.0127348
NM_024783.3	AGBL2	3593	0.0755462	0.0987348	0.0896353	0.0527718	0.079172
NM_178563.3	AGBL3	3533	0.0202389	0.137065	0.0626231	0.050819	0.0676865
NM_032785.3	AGBL4	2988	0.00484018	0.00874117	0.0192554	0.00173621	0.00864324
NM_001035507.2	AGBL5	2437	18.502	11.2432	19.0007	8.31617	14.2655
NM_021831.5	AGBL5	3237	2.07908	2.09885	1.59415	1.27039	1.76062
NR_038190.1	AGER	1673	0.406122	0.873004	0.722329	0.565676	0.641783
NM_001206934.1	AGER	1493	0.196763	0.386656	0.283733	0.132268	0.249855
NM_001206954.1	AGER	1303	0.0356029	0.320502	0	0	0.0890262
NM_172197.2	AGER	1335	0	0.0666238	0	0	0.0166559
NM_001206932.1	AGER	1448	0	0	0	0.0469125	0.0117281
NM_001206936.1	AGER	1393	0	0	0	0.0355142	0.00887855
NM_001206966.1	AGER	1347	0	0	0.0336166	0	0.00840415
NM_001136.4	AGER	1490	0	0	0	0	0
NM_001206929.1	AGER	1538	0	0	0	0	0
NM_001206940.1	AGER	1445	0	0	0	0	0
NM_004504.4	AGFG1	8666	4.41244	13.5248	6.24083	8.42297	8.15026
NM_001135188.1	AGFG1	8660	0.889869	2.77688	1.66988	1.37981	1.67911
NM_001135187.1	AGFG1	8732	0.170161	0.117592	0.058824	0.022918	0.0923738
NM_001135189.1	AGFG1	8546	0	0	0.0771151	0	0.0192788
NM_006076.4	AGFG2	4811	3.30515	2.45626	2.10095	4.9826	3.21124
NM_018046.4	AGGF1	4509	4.10982	13.6544	6.65784	5.11768	7.38494
NM_018238.3	AGK	2925	10.4245	14.9804	11.6916	10.5501	11.9116
NM_000643.2	AGL	7169	1.41928	4.69435	1.16999	1.20747	2.12277
NM_000644.2	AGL	7109	0.602974	1.84312	3.51649	1.02937	1.74799
NM_000642.2	AGL	7371	0.129314	1.10553	0.492118	0.610212	0.584294
NM_000646.2	AGL	7182	0.242631	0.264109	0.134827	0	0.160392
NM_000028.2	AGL	7449	0	0.0869971	0.0212802	0.0345699	0.0357118
NM_000645.2	AGL	7182	0	0	0.0353173	0	0.00882933
NM_024758.4	AGMAT	3154	0.50246	0.451649	0.411897	0.430928	0.449234
NM_001004320.1	AGMO	2475	1.18671	1.19748	0.645205	0.166015	0.798852
NM_032741.4	AGPAT1	2042	206.851	93.284	112.869	124.088	134.273
NM_006411.3	AGPAT1	2257	1.50604	3.09316	2.43726	10.7476	4.44602
NM_006412.3	AGPAT2	1548	7.80282	5.98198	8.14263	11.6933	8.40518
NM_001012727.1	AGPAT2	1452	0.0728208	0.0414276	0.0891368	0.141792	0.0862943
NM_001037553.1	AGPAT3	6435	19.4885	11.8615	13.9016	19.1463	16.0995
NM_020132.4	AGPAT3	6555	0.225637	0.152969	0.0500652	0.404545	0.208304
NM_020133.2	AGPAT4	7879	0.990222	0.879882	0.596801	1.30114	0.942011
NR_024277.1	AGPAT4-IT1	1869	0.113303	0.17539	0.100167	0.191602	0.145116
NM_018361.3	AGPAT5	5522	4.38105	15.0918	5.84212	9.61815	8.73328
NM_178819.3	AGPAT6	6310	209.345	109.653	120.919	150.181	147.524
NM_032717.3	AGPAT9	2534	0.0289164	0.556163	0.132931	0.769642	0.371913
NM_001083612.1	AGPHD1	848	1.96317	2.52913	3.7638	1.07723	2.33333
NM_001013619.2	AGPHD1	1235	0.368234	1.07559	0.554915	0.65389	0.663157
NM_003659.3	AGPS	7665	5.06964	14.7534	9.77001	9.79746	9.84763
NM_006408.3	AGR2	983	0	0	0	0	0
NM_176813.3	AGR3	750	0	0	0	0	0
NM_198576.2	AGRN	7319	3.86166	1.72811	1.23313	2.83835	2.41531
NM_001138.1	AGRP	764	0	0.0325915	0.0425446	0.0258938	0.0252575
NR_026811.1	AGSK1	2561	0.0285852	0.0335554	0.0252709	0.0225582	0.0274924
NM_000029.3	AGT	2584	0	0.00255624	0.0575613	0.678329	0.184612
NM_015239.2	AGTPBP1	4419	1.97251	9.22611	4.48811	3.1559	4.71066
NM_000685.4	AGTR1	2356	0.0500884	0.0310952	0	0.02898	0.0275409
NM_004835.3	AGTR1	2330	0	0	0	0.0343177	0.00857942
NM_032049.2	AGTR1	2230	0	2.69277e-06	0	8.01947e-06	2.67806e-06
NM_031850.2	AGTR1	2414	4.51786e-06	0	0	0	1.12947e-06
NM_009585.3	AGTR1	2272	0	0	0	0	0
NM_000686.4	AGTR2	2899	0	0	0	0	0
NM_020350.4	AGTRAP	1183	6.13689	4.54194	7.15877	13.0115	7.71227
NM_001040194.1	AGTRAP	1162	0.521068	1.39672	1.04908	4.07594	1.7607
NM_001040197.1	AGTRAP	1280	0.857165	0.473656	0.824267	1.32173	0.869205
NM_001040196.1	AGTRAP	1259	0.0720665	0.13907	0.117656	0.405694	0.183622
NM_001040195.1	AGTRAP	1127	0	0.14032	0.12185	0	0.0655425
NM_000030.2	AGXT	1598	0	0	0	0	0
NM_031900.3	AGXT2	2406	0.0122389	0	0.00270497	0	0.00373597
NM_001146590.1	AGXT2L1	2107	0	0.086276	0	0	0.021569
NR_027475.1	AGXT2L1	2006	0.007451	0	0.0363326	0.00802021	0.012951
NM_001146627.1	AGXT2L1	2028	2.64919e-05	0	2.64678e-05	2.65186e-05	1.98696e-05
NM_031279.3	AGXT2L1	2125	0	4.18321e-05	0	0	1.0458e-05
NR_027474.1	AGXT2L1	2147	0	0	0	0	0
NM_153373.2	AGXT2L2	2013	4.46933	3.66913	4.60307	4.08811	4.20741
NM_015446.4	AHCTF1	8633	2.57064	16.1592	4.58476	4.11853	6.85828
NM_000687.2	AHCY	2207	118.349	64.2068	102.257	90.3904	93.8008
NM_001161766.1	AHCY	2371	0	0	0	0	0
NM_001242674.1	AHCYL1	3685	24.7706	35.0213	26.7186	29.0004	28.8777
NM_006621.5	AHCYL1	3943	21.4866	24.4467	13.4524	18.0521	19.3594
NM_001242673.1	AHCYL1	4314	0.0263992	0.0359333	0.0342861	0.0289637	0.0313956
NM_001242675.1	AHCYL1	4039	0	0	0	0.0683573	0.0170893
NM_001242676.1	AHCYL1	4028	0	0.0353453	0.0171998	0	0.0131363
NM_001130722.2	AHCYL2	4920	21.6431	12.9847	20.3112	7.69264	15.6579
NM_001130720.2	AHCYL2	5062	1.90105	0.98088	0.87047	0.70767	1.11502
NM_015328.3	AHCYL2	5065	0.372476	0.501276	0.213118	0.242455	0.332331
NM_001130723.2	AHCYL2	5065	0.0932653	0.208963	0.041148	0.133721	0.119274
NM_001029882.2	AHDC1	6496	1.30211	0.671043	1.30733	1.24144	1.13048
NM_001134830.1	AHI1	5501	1.02365	4.33989	1.24125	0.920275	1.88127
NM_001134832.1	AHI1	3658	0.683456	3.99839	1.30343	0.894957	1.72006
NM_001134831.1	AHI1	5648	0	2.91262	0.535285	1.08509	1.13325
NM_017651.4	AHI1	5563	0.237422	0.000128074	8.41457e-05	0.44996	0.171899
NM_001620.1	AHNAK	18815	548.528	90.13	187.527	252.107	269.573
NM_024060.2	AHNAK	1090	2.36183	1.02944	3.9747	2.13627	2.37556
NM_138420.2	AHNAK2	18317	0.262613	0.101773	0.0924055	2.88475	0.835385
NM_001621.4	AHR	6247	3.11512	12.8564	4.99436	6.31178	6.81942
NM_001242412.1	AHRR	5607	16.7198	12.7803	10.0243	12.3876	12.978
NM_020731.4	AHRR	5661	0	0	0	0.083396	0.020849
NM_012111.2	AHSA1	1400	61.9668	81.1955	53.1088	72.9926	67.3159
NM_152392.3	AHSA2	3031	2.62637	7.45386	6.39249	3.1922	4.91623
NM_001622.2	AHSG	1573	0	0	0	0	0
NM_016633.2	AHSP	506	0	0	0.0394445	0.0160047	0.0138623
NM_020661.2	AICDA	2794	0.770003	0.434561	0.977393	1.26719	0.862287
NM_022831.2	AIDA	3006	15.0092	58.2439	29.6245	33.9094	34.1967
NM_004847.3	AIF1	1491	0.0209401	0	0.0121045	0.0147145	0.0119398
NM_032955.1	AIF1	503	0	0	0.00766017	0.00132692	0.00224677
NM_001623.3	AIF1	639	0	0	0	0	0
NM_031426.3	AIF1L	3437	25.8553	13.6898	90.8986	19.082	37.3814
NM_001185096.1	AIF1L	3366	0	0.140786	1.00809	0.227451	0.344082
NR_033701.1	AIF1L	3459	0	0	0.699865	0.305263	0.251282
NM_001185095.1	AIF1L	3515	0.0841172	0	0.254204	0.0693087	0.101907
NM_004208.3	AIFM1	2268	51.5708	34.037	34.9435	32.7078	38.3148
NM_001130846.2	AIFM1	1925	0.651609	0.943925	0.984847	0.67165	0.813008
NM_145813.2	AIFM1	1407	0	0.0709444	0.429649	0	0.125148
NM_145812.2	AIFM1	2256	0.115325	0.0449954	0.101619	0	0.0654848
NM_001130847.3	AIFM1	2471	0	0.0306317	0	0.0389251	0.0173892
NM_032797.5	AIFM2	3247	10.3242	4.74808	3.64997	7.68235	6.60115
NM_001198696.1	AIFM2	3250	0.00678147	4.20062	2.07728	3.33492	2.4049
NM_001018060.2	AIFM3	2344	7.93986e-06	0.281249	0.1385	0.18617	0.151482
NR_027464.1	AIFM3	2301	0.257026	0.136561	0.0602952	0.122193	0.144019
NM_144704.2	AIFM3	2365	0	0	3.2677e-05	0.0370503	0.00927074
NM_001146288.1	AIFM3	2429	0	0	0	0	0
NM_016108.2	AIG1	1385	21.6444	21.8986	18.2573	14.3247	19.0312
NM_001624.2	AIM1	7553	0.0348383	0.0389089	0.034041	0.0414367	0.0373062
NM_001039775.3	AIM1L	5245	0	0	0.00118158	0.0047943	0.00149397
NM_004833.1	AIM2	1484	0.0421093	0.632147	0.0279202	0.0226574	0.181208
NM_001142416.1	AIMP1	2585	5.658	23.7631	8.8032	6.59315	11.2044
NM_004757.3	AIMP1	3146	0.0927419	0.500546	0.334035	0.529462	0.364196
NM_001142415.1	AIMP1	2524	0	0.429975	0	0	0.107494
NM_006303.3	AIMP2	1219	6.54497	11.5601	7.54846	14.0437	9.92431
NM_003977.2	AIP	1233	24.0035	22.0235	25.2607	29.9456	25.3083
NM_001033054.1	AIPL1	2782	0.344751	0.365559	0.318616	0.352262	0.345297
NM_001033055.1	AIPL1	2791	0.000226301	0.000226183	0.000225778	0.000226456	0.000226179
NM_014336.3	AIPL1	2971	0	0	0	0	0
NM_000658.2	AIRE	1963	0.0229818	0.0345869	0.00677225	0.032975	0.024329
NM_000383.2	AIRE	2257	0	0	1.39406e-07	0	3.48515e-08
NM_018836.3	AJAP1	2923	0.00495589	0.00895013	0.00219064	0.0177771	0.00846844
NM_001042478.1	AJAP1	2070	0	0	0	0	0
NM_000476.2	AK1	2266	16.0237	13.5131	14.8446	17.7451	15.5316
NM_013411.4	AK2	3671	30.4966	24.7162	21.2816	30.4066	26.7252
NM_001625.3	AK2	2759	21.1499	21.4474	15.208	15.5288	18.3335
NM_001199199.1	AK2	3647	5.10295	10.3942	5.13922	9.54249	7.54472
NR_037591.1	AK2	3789	5.26003	4.68694	5.78163	4.68637	5.10374
NR_037592.1	AK2	2877	2.02677	2.31183	2.67999	1.26385	2.07061
NM_001199854.1	AK3	4177	7.43982	17.937	14.322	7.80892	11.8769
NM_001199853.1	AK3	4025	6.15758	10.3754	10.8762	2.51022	7.47985
NM_001199856.1	AK3	4098	0	2.03108	1.22264	1.44445	1.17454
NM_001199852.1	AK3	4206	0.0400553	0.0374383	0.0574573	0.122943	0.0644735
NM_001199855.1	AK3	4032	0.00173907	0.00226689	0.00458286	0.00207052	0.00266483
NM_016282.3	AK3	4326	0	0	0	0	0
NM_013410.3	AK4	6881	1.02179	2.54632	2.41444	2.55714	2.13492
NM_203464.2	AK4	6887	0.0114829	0.0286129	0.027133	0.00119558	0.0171061
NM_001005353.2	AK4	6998	0	0	0	0	0
NM_174858.2	AK5	3325	10.1562	6.61471	3.38182	20.6406	10.1983
NM_012093.3	AK5	3936	0.0385877	0.0874975	0	0.0966198	0.0556763
NM_152327.2	AK7	2648	1.17989	0.49786	0.52642	0.638811	0.710745
NM_152572.2	AK8	2106	0.120439	0.0447811	0.187897	0.11436	0.116869
NM_003488.3	AKAP1	3968	6.05018	7.28887	5.07349	9.83619	7.06218
NM_001242902.1	AKAP1	4014	0	0.225133	0.224899	0.771236	0.305317
NM_001242903.1	AKAP1	4287	0	0.0186023	0.0365463	0.0432196	0.024592
NM_007202.2	AKAP10	2917	3.60096	13.6231	6.62817	6.61347	7.61643
NM_016248.3	AKAP11	9920	5.76533	15.0018	10.1288	6.89075	9.44667
NM_144497.2	AKAP12	8230	23.0064	35.1293	38.8154	18.0672	28.7546
NM_005100.3	AKAP12	8434	8.34211	18.2069	21.1409	3.59101	12.8202
NM_144767.3	AKAP13	8081	7.81476	5.60305	8.25672	7.432	7.27663
NM_007200.3	AKAP13	13290	7.93441	4.11027	4.55767	4.2824	5.22119
NM_006738.4	AKAP13	13302	2.64657	0.423439	1.09269	1.23809	1.3502
NM_001008534.1	AKAP14	661	0	0	0	0	0
NM_001008535.1	AKAP14	472	0	0	0	0	0
NM_178813.5	AKAP14	841	0	0	0	0	0
NM_005088.2-1	AKAP17A	3210	0	0	0	0	0
NM_005088.2-2	AKAP17A	3210	0	0	0	0	0
NR_027383.1-1	AKAP17A	3274	0	0	0	0	0
NR_027383.1-2	AKAP17A	3274	0	0	0	0	0
NM_001136562.2	AKAP2	6802	19.5723	24.6988	15.8914	16.0857	19.062
NM_001004065.4	AKAP2	6964	0.00529998	0.526811	0.0638588	0.351485	0.236864
NM_001198656.1	AKAP2	7003	0.118554	0.0478791	0.0320148	0	0.049612
NM_006422.2	AKAP3	3020	0.344533	0.0950602	0.378618	0.338146	0.289089
NM_003886.2	AKAP4	2881	0	0	0	0	0
NM_139289.1	AKAP4	2845	0	0	0	0	0
NM_004857.3	AKAP5	6487	0.130826	0.264348	0.149786	0.166942	0.177976
NM_004274.4	AKAP6	10387	1.05599	2.05883	1.15349	1.71833	1.49666
NM_016377.3	AKAP7	2934	1.62456	5.12113	2.77527	2.69301	3.05349
NM_004842.3	AKAP7	2464	0.0230697	0	0.0105368	0	0.00840162
NM_138633.2	AKAP7	2533	0	0	0	0	0
NM_005858.3	AKAP8	3543	7.82111	10.2236	5.82613	7.3626	7.80836
NM_014371.2	AKAP8L	2114	41.5115	18.5764	30.474	13.2835	25.9613
NM_005751.4	AKAP9	12463	2.25008	8.32119	2.70133	0.901504	3.54353
NM_147185.2	AKAP9	12439	0.325981	1.40812	1.08189	0.000242055	0.704058
NM_145025.4	AKD1	2558	0.822824	2.06024	2.38676	0.549484	1.45483
NM_001145128.2	AKD1	6326	0.108422	0.262194	0.179734	0.114798	0.166287
NM_020642.3	AKIP1	1308	3.00779	7.87308	4.9059	6.16694	5.48843
NM_001206646.1	AKIP1	1227	4.57254	3.78569	3.78358	4.66106	4.20072
NM_001206647.1	AKIP1	1227	0.0658619	0.114959	0.0406731	0.10896	0.0826135
NM_001206648.1	AKIP1	1146	0.0776864	0.0292988	0.0181748	0.0511618	0.0440805
NM_182901.3	AKIP1	1528	0	0.0206579	0	0.0550772	0.0189338
NM_001206645.1	AKIP1	1447	0	0.00674753	0	0.0305151	0.00931566
NM_024595.2	AKIRIN1	2726	14.267	38.7035	22.7304	15.4217	22.7807
NM_001136275.1	AKIRIN1	2591	0.13988	0.394652	0.418286	0.242033	0.298713
NM_018064.3	AKIRIN2	1932	10.1297	11.1467	12.3573	8.26578	10.4749
NR_002767.1	AKIRIN2-AS1	914	1.30953	3.60742	2.16439	1.20498	2.07158
NM_030767.4	AKNA	7387	1.57769	1.35263	0.972688	1.44813	1.33778
NM_152763.3	AKNAD1	3050	0.0378779	0.0299276	0.0209289	0.0135871	0.0255804
NM_001202413.1	AKR1A1	1363	23.6498	18.7247	20.3078	12.898	18.8951
NM_001202414.1	AKR1A1	1491	12.631	11.4523	8.05405	6.58319	9.68013
NM_153326.2	AKR1A1	1452	1.15698	2.52839	1.65268	1.48048	1.70463
NM_006066.3	AKR1A1	1580	0.825551	1.88567	0.843656	0.93856	1.12336
NM_001628.2	AKR1B1	1398	160.695	95.0532	107.398	77.8149	110.24
NM_020299.4	AKR1B10	1596	0.154885	0.100523	0.106974	0.0902824	0.113166
NM_001080538.2	AKR1B15	1625	0	0.00428137	0.00419164	0.00680307	0.00381902
NM_001353.5	AKR1C1	1379	0.791296	3.74866	1.50555	0.139865	1.54634
NM_001135241.1	AKR1C2	945	0	0.400155	0.0688606	0	0.117254
NM_205845.1	AKR1C2	1490	0.0943029	0.152622	0.0761134	0.0563783	0.0948541
NM_001354.4	AKR1C2	1590	9.00675e-07	0	0	9.02941e-07	4.50904e-07
NM_003739.4	AKR1C3	1224	0.105686	0.0477161	0.11679	0.108992	0.094796
NM_001818.3	AKR1C4	1192	0	0	0	0	0
NR_027916.1	AKR1CL1	2127	0	0	0	0	0
NM_001190906.1	AKR1D1	2587	0.118737	0.0842389	0.0849729	0.107493	0.0988605
NM_001190907.1	AKR1D1	2627	1.04737e-05	1.05324e-05	1.04492e-05	1.04756e-05	1.04827e-05
NM_005989.3	AKR1D1	2710	0	0	0	0	0
NM_001040177.1	AKR1E2	1610	0.718794	2.08564	0.830327	1.17917	1.20348
NM_003689.2	AKR7A2	1362	36.9456	26.6416	34.416	26.0629	31.0165
NR_002796.2	AKR7A2P1	1324	0.0120314	0.0923435	0.0584995	0.0388412	0.0504289
NM_012067.2	AKR7A3	1241	0.103953	0.123201	0.0746692	0.111867	0.103423
XR_132482.1	AKR7L	996	0.476385	0.0614523	0.0526439	0.0183089	0.152198
NM_001014431.1	AKT1	2774	73.6526	61.5656	49.646	107.266	73.0326
NM_005163.2	AKT1	2989	0.627875	4.05189	1.71978	3.65291	2.51311
NM_001014432.1	AKT1	2858	0	0	0	0.104787	0.0261968
NM_032375.3	AKT1S1	2375	16.2399	5.21081	6.43086	5.80083	8.4206
NM_001098633.1	AKT1S1	1775	11.6515	3.64319	4.20648	7.84746	6.83716
NM_001098632.1	AKT1S1	2019	0.550478	2.67412	2.7815	5.26238	2.81712
NM_001626.3	AKT2	5263	19.8517	12.3048	12.8994	18.5367	15.8982
NM_005465.4	AKT3	7082	7.74605	22.3334	12.8642	14.0603	14.251
NM_001206729.1	AKT3	1575	4.2188	11.1929	2.09241	4.27244	5.44414
NM_181690.2	AKT3	1734	0	0.0757196	0.0340492	0.148748	0.0646292
NM_022476.2	AKTIP	2193	2.18825	6.98042	4.20208	3.64652	4.25432
NM_001012398.1	AKTIP	2222	0	0	0.226686	0.144851	0.0928843
NM_000031.5	ALAD	3183	45.1611	30.1517	39.2531	25.4499	35.004
NM_199166.1	ALAS1	2258	37.5745	27.1547	23.7818	24.695	28.3015
NM_000688.4	ALAS1	2407	3.08597	4.28647	3.13369	3.11794	3.40602
NM_001037967.3	ALAS2	1916	0.00786984	0.00710611	0.0139156	0.00282233	0.00792847
NM_001037968.3	ALAS2	2023	5.94195e-07	6.44693e-07	5.91894e-07	5.60587e-07	5.97842e-07
NM_000032.4	ALAS2	2027	4.21273e-07	4.59888e-07	4.10938e-07	4.11622e-07	4.2593e-07
NM_000477.5	ALB	2247	0	0.0029779	0.00291549	0.00709779	0.00324779
NM_001627.2	ALCAM	4741	6.39747	24.4199	7.71294	11.1865	12.4292
NM_001145396.1	ALDH16A1	2953	2.58815	2.54165	1.96306	4.29201	2.84622
NM_153329.3	ALDH16A1	3106	0	0.0787263	0	0.314835	0.0983903
NM_002860.3	ALDH18A1	3463	44.4061	18.2164	28.596	25.6325	29.2127
NM_001017423.1	ALDH18A1	3457	8.47191	5.9639	7.02899	7.94448	7.35232
NM_000689.4	ALDH1A1	2369	1.05809	2.07385	3.09235	0.337124	1.64035
NM_170697.2	ALDH1A2	3207	0	0.00810356	0	0.0144863	0.00564746
NM_170696.2	ALDH1A2	3489	0.0123042	0	0.00725095	0	0.00488879
NM_003888.3	ALDH1A2	3603	1.7532e-06	1.23593e-07	1.7822e-06	0	9.14748e-07
NM_001206897.1	ALDH1A2	3700	0	0	0	0	0
NM_000693.2	ALDH1A3	3496	3.04949	9.63105	2.10788	6.82165	5.40252
NM_000692.3	ALDH1B1	3025	9.5104	11.9132	5.08644	6.59845	8.27712
NM_012190.2	ALDH1L1	3125	0.055358	0.0187452	0.0774876	0.0529529	0.0511359
NM_001034173.3	ALDH1L2	7539	14.6522	14.5539	16.8716	17.1123	15.7975
NR_027752.1	ALDH1L2	7491	0.187193	0.334865	0.896163	0.494909	0.478282
NM_001204889.1	ALDH2	1919	10.5963	4.42631	10.9254	0.0817342	6.50744
NM_000690.3	ALDH2	2060	2.493	1.4726	4.39112	0	2.08918
NM_001135167.1	ALDH3A1	1774	0	0.0150385	0.0185096	0.00253398	0.00902052
NM_000691.4	ALDH3A1	1779	0	0.000460275	0.000458125	0.000543008	0.000365352
NM_001135168.1	ALDH3A1	1929	0	0	0	0	0
NM_000382.2	ALDH3A2	3702	7.92735	12.4641	13.1992	10.754	11.0862
NM_001031806.1	ALDH3A2	3823	0.447308	1.46353	1.44093	0.95563	1.07685
NM_001030010.1	ALDH3B1	2705	6.78988	1.91706	3.92341	3.25847	3.9722
NM_000694.2	ALDH3B1	2815	0.122733	0.277094	0.29416	1.03273	0.431679
NM_001161473.1	ALDH3B1	2857	0	0	0.140676	0.22619	0.0917165
NM_001031615.1	ALDH3B2	2494	0.00588362	0.00265599	0.00780239	0.00211005	0.00461301
NM_000695.3	ALDH3B2	2650	6.30461e-07	6.69156e-07	6.42685e-07	6.47554e-07	6.47464e-07
NM_001161504.1	ALDH4A1	3243	6.00942	6.21761	5.07999	8.49515	6.45054
NM_003748.3	ALDH4A1	3383	0.133823	0.123268	0.217115	0.170273	0.16112
NM_170726.2	ALDH4A1	2370	0.156388	0.0920568	0.0391911	0.138171	0.106452
NM_001080.3	ALDH5A1	5131	0.464933	0.417146	0.648442	0.675941	0.551616
NM_170740.1	ALDH5A1	5170	7.46311e-06	0.22931	0.308997	0	0.134579
NM_005589.2	ALDH6A1	2183	13.0324	8.4479	14.772	6.73626	10.7471
NM_001182.4	ALDH7A1	4936	20.3519	20.6944	16.1809	9.86846	16.7739
NM_001202404.1	ALDH7A1	4744	0.035832	0	0.0133826	0	0.0123037
NM_001193480.1	ALDH8A1	2408	0.0917085	0.000108395	0.217345	2.28779e-06	0.077291
NM_170771.2	ALDH8A1	2396	0	0.0914817	0.0372722	0.0705612	0.0498288
NM_022568.3	ALDH8A1	2558	0	0	0.0426616	0	0.0106654
NM_000696.3	ALDH9A1	2500	45.7306	58.0483	58.9512	45.0497	51.9449
NM_184041.1	ALDOA	1523	201.538	128.509	146.212	314.325	197.646
NM_001127617.1	ALDOA	1451	171.248	82.2705	121.168	122.752	124.36
NM_184043.1	ALDOA	1545	84.0284	47.275	34.6905	76.5324	60.6316
NM_000034.2	ALDOA	2304	9.63481	3.31235	3.04175	5.07327	5.26555
NM_000035.3	ALDOB	2426	0.0424506	0.030118	0.0509318	0.0304547	0.0384888
NM_005165.2	ALDOC	1651	23.5882	14.8711	18.6017	13.6022	17.6658
NM_019109.4	ALG1	3934	10.5814	6.47186	6.01065	8.92264	7.99664
NM_032834.3	ALG10	3128	0.460843	1.91213	0.590746	1.54067	1.1261
NM_001013620.3	ALG10B	10074	0.412308	1.60511	0.768233	0.810011	0.898915
NM_001004127.2	ALG11	2565	4.29411	10.2475	4.47545	4.70739	5.93111
NR_036571.2	ALG11	1406	0.0274383	0.0519949	0.082901	0.0106928	0.0432567
NM_024105.3	ALG12	2375	3.48824	4.39124	4.85342	8.5473	5.32005
NM_001099922.2	ALG13	4165	1.97045	2.75969	2.84218	2.04198	2.40358
NM_018466.4	ALG13	2993	0.625924	1.90585	0.804107	1.04646	1.09559
NR_033131.1	ALG13	4001	0.663901	1.53321	0.956055	0.956124	1.02732
NM_001168385.1	ALG13	3031	0.245224	0.958245	0.223286	0.439849	0.466651
NR_033128.1	ALG13	3897	0.141214	0.39543	0.429653	0.293177	0.314868
NR_033124.1	ALG13	3824	5.00165e-05	0.276648	0.44063	0.218873	0.23405
NR_033134.1	ALG13	3066	0	0.769533	0	0.0758708	0.211351
NM_001039210.3	ALG13	2934	0	0.0932478	0.380031	0.0230365	0.124079
NR_033132.1	ALG13	2981	0	0.356937	0.0828584	0	0.109949
NR_033127.1	ALG13	4179	0	0.189835	0	0.0244895	0.0535811
NR_033129.1	ALG13	2962	0	0.114061	0	0.0131422	0.0318008
NR_033125.1	ALG13	2927	0	0.0340531	0	0.00361128	0.0094161
NM_144988.3	ALG14	1057	8.04072	17.4526	16.1721	9.92777	12.8983
NM_001195223.1	ALG1L	921	0.372188	0.224735	0.163802	0.224765	0.246372
NM_001015050.2	ALG1L	810	0.360128	0.00980408	0.209178	0.26049	0.2099
NM_001136152.1	ALG1L2	969	0.704569	0.206769	0.140148	0.398057	0.362386
NM_033087.3	ALG2	2830	6.92274	10.3239	7.64599	8.03399	8.23165
NR_024532.1	ALG2	2989	1.18496	3.2043	1.79456	1.80205	1.99647
NM_005787.5	ALG3	1533	20.7693	13.5851	9.60729	25.1149	17.2691
NR_024534.1	ALG3	1496	9.83396	5.46839	6.88009	11.2897	8.36803
NM_001006941.2	ALG3	1606	5.85983	1.88791	1.92372	3.99893	3.4176
NR_024533.1	ALG3	1433	0	0	0.0688034	0	0.0172009
NM_013338.4	ALG5	1214	10.5135	34.4922	16.982	20.7905	20.6945
NM_001142364.1	ALG5	1124	1.08349	2.04198	2.03548	1.42754	1.64712
NM_013339.3	ALG6	3371	6.30141	12.0524	7.09797	8.03414	8.37148
NM_024079.4	ALG8	1668	51.9282	40.7943	26.7428	47.4076	41.7182
NM_001007027.2	ALG8	1743	3.7757	4.92688	1.55555	1.95399	3.05303
NM_001077690.1	ALG9	6138	2.54464	2.9036	1.88449	2.79666	2.53235
NM_001077692.1	ALG9	6414	1.78825	2.40478	2.12368	2.20685	2.13089
NM_024740.2	ALG9	6159	1.41585	1.03731	1.03175	1.347	1.20798
NM_001077691.1	ALG9	6435	1.01988	0.898231	1.19487	1.09682	1.05245
NM_004304.4	ALK	6265	0.449095	0.229864	0.447145	0.0478497	0.293488
NM_006020.2	ALKBH1	2585	3.16361	5.19209	4.11015	3.43082	3.97417
NM_001145374.1	ALKBH2	1197	3.55609	6.58113	3.5233	6.55245	5.05324
NM_001205180.1	ALKBH2	848	1.75629	1.48416	1.30464	2.42435	1.74236
NM_001001655.2	ALKBH2	1047	8.33675e-05	0.476124	0.968074	1.33519	0.694868
NM_001205179.1	ALKBH2	895	0	0.543615	0.0736374	0	0.154313
NM_001145375.1	ALKBH2	944	0	0	0	0	0
NM_139178.3	ALKBH3	1569	8.38115	14.8909	9.98393	11.8272	11.2708
NM_017621.3	ALKBH4	2121	4.69553	2.23423	4.09207	3.76199	3.69595
NM_017758.3	ALKBH5	3434	3.86884	3.48977	3.36389	6.55557	4.31952
NM_032878.3	ALKBH6	977	5.40647	4.13452	3.05791	4.96692	4.39146
NM_198867.1	ALKBH6	938	4.16459	2.39265	1.11293	1.70998	2.34504
NM_032306.3	ALKBH7	1331	1.50652	0.874514	2.06119	2.41464	1.71422
NM_138775.2	ALKBH8	4067	1.22088	4.53888	1.78244	2.32609	2.46707
NM_018436.3	ALLC	1445	0	0	0.00479961	0	0.0011999
NM_015120.4	ALMS1	12922	0.620885	2.6071	1.26218	2.22868	1.67971
NR_003683.2	ALMS1P	1597	0.0386934	0.0742462	0.0855179	0.121447	0.0799761
NM_000697.2	ALOX12	2358	0.281512	0.40107	0.215689	0.168301	0.266643
NM_001139.2	ALOX12B	2502	0	0	0.00259197	0.00420679	0.00169969
NR_002710.2	ALOX12P2	2068	0	0.00326386	0.00639092	0.00259313	0.00306198
NM_001140.3	ALOX15	2684	0.0597683	0.00981266	0.0120088	0.0331336	0.0286808
NM_001039131.1	ALOX15B	2494	0	0	0.00520107	0.0105528	0.00393847
NM_001039130.1	ALOX15B	2629	0.00555438	0	9.27034e-07	8.47427e-07	0.00138904
NM_001141.2	ALOX15B	2716	2.25488e-06	0	0	0	5.6372e-07
NM_000698.2	ALOX5	2554	0	0.00258887	0.00253462	0.00205685	0.00179508
NM_001629.3	ALOX5AP	906	0	0.0433317	0	0	0.0108329
NM_001204406.1	ALOX5AP	1227	0	0	0	0	0
NM_021628.2	ALOXE3	3233	0.00444785	0.0120504	0.0157307	0.00319073	0.00885492
NM_001165960.1	ALOXE3	3397	7.91773e-07	7.88963e-07	7.9157e-07	7.78965e-07	7.87818e-07
NM_001631.3	ALPI	2550	0	0	0	0.00412072	0.00103018
NM_025144.3	ALPK1	5422	3.25117	3.75864	2.85972	1.66356	2.88327
NM_001102406.1	ALPK1	5370	0.000106275	1.03199	1.5436	1.51871	1.0236
NM_052947.3	ALPK2	7303	0.00379634	0	0	0.000680887	0.00111931
NM_020778.4	ALPK3	10917	0.0415083	0.00851844	0.0461476	0.0198525	0.0290067
NM_000478.4	ALPL	2596	0	0	0.021142	5.58905e-07	0.00528564
NM_001177520.1	ALPL	2315	0.0127654	0	0.00143798	0	0.00355084
NM_001127501.2	ALPL	2431	1.06307e-06	0	0	0.0130221	0.00325579
NM_001632.3	ALPP	2867	0.0050601	0.05483	0.0290772	0.0471925	0.0340399
NM_031313.2	ALPPL2	2494	0.0058843	0	0	0.00422149	0.00252645
NM_020919.3	ALS2	6918	8.2852	9.89901	9.30121	8.25093	8.93409
NM_001135745.1	ALS2	2893	0.55061	3.58539	0.880944	1.06826	1.5213
NM_182775.2	ALS2CL	3324	0.479138	0.114203	0.102366	0.227828	0.230884
NR_033815.1	ALS2CL	5224	0.069955	0.0335253	0.0443502	0.107977	0.0639519
NM_147129.3	ALS2CL	4938	0	0.0228343	1.73569e-06	0.0467654	0.0174004
NM_001190707.1	ALS2CL	5044	0	2.93711e-06	0	0	7.34278e-07
NM_152525.5	ALS2CR11	2115	0.0384289	0.479292	0.152447	0.173356	0.210881
NM_001168217.1	ALS2CR11	3259	0.0100639	0.393045	0.170386	0.146355	0.179962
NM_001168221.1	ALS2CR11	5706	0.030047	0.0797051	0.0332343	0.0579482	0.0502337
NM_001168216.1	ALS2CR11	1771	0	0	0	0	0
NM_001127391.1	ALS2CR12	1944	0.441423	0.52913	1.05033	0.173263	0.548536
NM_139163.2	ALS2CR12	2013	0	0.0762305	0.0499576	0.100543	0.0566828
NM_001104586.1	ALS2CR8	5171	0.633921	1.47131	1.69329	0.644998	1.11088
NM_024744.14	ALS2CR8	5929	0.172606	0.329212	0.283999	0.169032	0.238712
NM_006982.2	ALX1	1294	23.847	20.417	27.1968	18.2656	22.4316
NM_006492.2	ALX3	1478	1.8298	0.754508	0.953759	1.4607	1.24969
NM_021926.3	ALX4	5466	0	0.00231238	0	0.00551153	0.00195598
NM_014324.5	AMACR	3352	2.74081	2.99085	4.9113	2.71349	3.33911
NM_001167595.1	AMACR	2603	0.181293	0.162325	0.125719	0.143557	0.153224
NM_203382.2	AMACR	3191	0	0	0	0	0
NM_016519.4	AMBN	1977	0.0228004	0	0.0470325	0.00272622	0.0181398
NM_001633.3	AMBP	1434	0	0	0.0145276	0.00392974	0.00461433
NM_017749.2	AMBRA1	5023	29.1061	11.0391	19.2608	14.2681	18.4185
NM_001634.4	AMD1	3421	26.8454	97.7298	67.3553	67.7757	64.9265
NM_001033059.1	AMD1	3103	0	0.138063	0.225363	0.0416766	0.101276
NM_152435.2	AMDHD1	2136	0.0627719	0.0220429	0.0924897	0.257692	0.108749
NM_015944.3	AMDHD2	1585	0.770836	1.29532	0.953974	6.21541	2.30889
NM_001145815.1	AMDHD2	2077	0	0.009643	0.00895789	0.0340707	0.0131679
NM_001142.2	AMELX	793	0	0	0	0	0
NM_182680.1	AMELX	835	0	0	0	0	0
NM_182681.1	AMELX	745	0	0	0	0	0
NM_001143.1	AMELY	802	0	0	0	0	0
NM_001144.4	AMFR	3594	21.9655	22.25	24.7637	14.8801	20.9648
NM_000479.3	AMH	2018	0	0.0167691	0.00328354	0.00532921	0.00634546
NM_001164690.1	AMHR2	1859	0.0236648	0	6.36914e-08	0.0164605	0.0100313
NM_001164691.1	AMHR2	1578	0	0	0.00433488	0.000352148	0.00117176
NM_020547.2	AMHR2	1863	0.000759382	0	5.51269e-08	0.000768877	0.000382079
NM_001098526.1	AMICA1	1957	0	0.0034703	0.00339755	0	0.00171696
NM_153206.2	AMICA1	2195	0	1.9693e-07	2.18903e-07	0	1.03958e-07
NM_020703.2	AMIGO1	2471	1.8783	0.424017	0.66999	0.16844	0.785187
NM_001143668.1	AMIGO2	3058	0.0141644	0.0511606	0.00626106	0.0287916	0.0250944
NM_181847.4	AMIGO2	3849	0	0	0	0	0
NM_198722.2	AMIGO3	2972	0.111968	0.162646	0.0903782	0.223519	0.147128
NM_015365.2	AMMECR1	5417	1.66209	6.41812	2.80732	2.95421	3.46044
NM_001025580.1	AMMECR1	5306	0	0.289277	4.92367e-05	0.0937174	0.0957609
NM_001171689.1	AMMECR1	5604	0	0	0	0	0
NM_031445.2	AMMECR1L	4648	29.5539	24.8002	19.0924	20.9745	23.6052
NM_001199140.1	AMMECR1L	4676	2.43862	3.95961	1.33633	4.27925	3.00345
NM_030943.3	AMN	1557	0	0	0	0	0
NM_001113402.1	AMN1	2110	1.92298	4.17556	2.95007	1.60868	2.66432
NR_004854.1	AMN1	2090	0	1.11562	1.46537	0.42713	0.75203
NM_001113490.1	AMOT	6945	5.98147	4.12749	4.52245	2.18042	4.20296
NM_133265.2	AMOT	6514	2.13067	1.9367	2.54	1.05495	1.91558
NM_130847.2	AMOTL1	8999	11.8051	10.0157	11.1705	15.0625	12.0134
NM_016201.2	AMOTL2	4984	14.4758	21.6703	9.14638	7.36368	13.164
NM_001172626.1	AMPD1	2395	0	0	0	0.00209156	0.00052289
NM_000036.2	AMPD1	2407	0	0	0	0.000113928	2.8482e-05
NM_203404.1	AMPD2	3394	11.374	6.23191	6.38916	8.28321	8.06957
NM_139156.2	AMPD2	3732	0.489371	0.780453	0.81347	2.6475	1.1827
NM_004037.6	AMPD2	3903	2.16124	0.795697	0.374197	0.764456	1.0239
NM_001172431.1	AMPD3	3994	0.353958	0.146077	0.269703	0.0775888	0.211832
NM_001025390.1	AMPD3	4473	0.0771123	0	0.0682146	0	0.0363317
NM_001172430.1	AMPD3	4298	0.0559838	0	0.0298023	0	0.0214465
NM_001025389.1	AMPD3	4334	2.23485e-05	0	2.19432e-05	0.0142353	0.0035699
NM_000480.2	AMPD3	4371	0	0	0	0	0
NM_139316.2	AMPH	3300	0.0391703	0.748691	0.307822	0.398117	0.37345
NM_001635.3	AMPH	3426	1.34975e-06	0	0	0	3.37438e-07
NR_028435.1	AMT	2188	0.915469	2.06292	1.92983	1.2919	1.55003
NM_001164711.1	AMT	2034	1.05982	0.89914	1.43863	0.403149	0.950185
NM_001164712.1	AMT	1955	0.0494939	0.137948	0.0494271	0.0300182	0.0667218
NM_000481.3	AMT	2202	0	0	0	0	0
NM_001164710.1	AMT	2070	0	0	0	0	0
NM_212557.2	AMTN	996	0	0	0	0	0
NM_001008221.1	AMY1A	1781	0	0	0	0	0
NM_004038.3	AMY1A	1862	0	0	0	0	0
NM_001008218.1	AMY1B	1838	0	0	0	0	0
NM_001008219.1	AMY1C	1860	0	0	0	0	0
NM_000699.2	AMY2A	1632	0	0	0.0041711	0.00338486	0.00188899
NM_020978.3	AMY2B	2181	0.265217	0.800974	0.840094	0.415446	0.580433
NM_133463.1	AMZ1	4415	0.0927991	0.0288951	0.0198027	0.121673	0.0657925
NM_001033572.1	AMZ2	1395	10.0892	19.3119	29.1793	11.6776	17.5645
NM_001033571.1	AMZ2	1399	12.4614	19.0206	0.576668	3.36685	8.85638
NM_016627.4	AMZ2	1980	3.40752	6.68972	5.97335	5.24331	5.32848
NM_001033569.1	AMZ2	1427	0	1.52395	4.30633	1.45174	1.82051
NM_001033570.1	AMZ2	1423	0.539144	0.671961	0.788692	0.8307	0.707624
NM_001033574.1	AMZ2	1806	0.574136	1.19796	0.635924	0.189709	0.649432
NR_026903.1	AMZ2P1	3442	2.47195	3.21103	3.14741	1.64952	2.61998
NM_022662.2	ANAPC1	6312	5.86612	10.1288	4.36878	8.4889	7.21315
NM_014885.3	ANAPC10	871	3.83841	13.2732	5.9384	4.28279	6.8332
NM_001002248.1	ANAPC11	870	2.03504	4.72367	3.40381	6.86289	4.25635
NM_016476.10	ANAPC11	892	1.4232	2.90707	2.42716	2.86291	2.40509
NM_001002246.1	ANAPC11	862	0.847844	2.04234	0.432111	3.94149	1.81595
NM_001002247.1	ANAPC11	807	0.416051	0.646834	0.753592	1.53769	0.838542
NM_001002245.1	ANAPC11	799	0.106363	0.381089	0.341746	1.13293	0.490532
NM_001002249.1	ANAPC11	916	0.408631	0.653776	0.381179	0.39347	0.459264
NM_001002244.1	ANAPC11	1130	0.166515	0.613294	0.317189	0.590144	0.421785
NM_015391.3	ANAPC13	1208	31.3816	33.2778	47.4537	30.7911	35.7261
NM_001242374.1	ANAPC13	1842	3.24416	5.97604	4.15129	5.19107	4.64064
NM_001242375.1	ANAPC13	1427	0.10409	0.135521	0.0513949	0.0438845	0.0837226
NM_001242546.1	ANAPC16	3569	5.76489	10.0094	9.05901	5.47988	7.5783
NM_173473.3	ANAPC16	3243	2.39364	6.48722	4.53055	4.4589	4.46758
NM_001242547.1	ANAPC16	3177	1.63202	4.54459	2.36241	0.946615	2.37141
NR_038392.1	ANAPC16	3074	0.617846	0.774707	0.890937	0.396143	0.669908
NR_038391.1	ANAPC16	3008	0.186907	0.183988	0.288571	0.0985543	0.189505
NM_001242548.1	ANAPC16	3102	0	0.0592337	0.0234779	0.016777	0.0248721
NM_013366.3	ANAPC2	2700	3.95182	3.05411	3.01397	5.98972	4.0024
NM_013367.2	ANAPC4	2672	4.72828	14.968	8.31668	7.22886	8.81045
NM_001137559.1	ANAPC5	2364	20.9441	45.5534	34.0109	42.1779	35.6716
NM_016237.4	ANAPC5	2625	7.1173	24.752	10.9564	25.3817	17.0518
NM_016238.2	ANAPC7	3045	5.42865	13.0391	7.76985	12.0183	9.56397
NM_001137664.1	ANAPC7	2210	6.27036	11.5402	8.09128	7.05318	8.23875
NM_001097577.2	ANG	742	5.22136	5.94749	5.7706	5.01365	5.48827
NM_001145.4	ANG	1222	6.88093	5.1195	3.91201	4.04692	4.98984
NM_015305.3	ANGEL1	4111	17.8932	6.56814	7.83764	7.18423	9.8708
NM_144567.3	ANGEL2	4649	2.91935	9.65616	5.38284	5.46541	5.85594
NM_001199859.1	ANGPT1	4335	0	0.000737167	0	0.000585678	0.000330711
NM_001146.3	ANGPT1	4338	0	0.000735032	0	0.000583981	0.000329753
NM_001118887.1	ANGPT2	5267	0.444197	2.03643	0.801286	0.364685	0.91165
NM_001147.2	ANGPT2	5270	0.42319	1.01543	0.99728	0	0.608975
NM_001118888.1	ANGPT2	5114	0	0.232622	0.036017	0	0.0671598
NM_015985.2	ANGPT4	1922	0	0	0	0.0028135	0.000703375
NM_004673.3	ANGPTL1	3546	0.0120961	0.0309472	0.0124759	0.00433897	0.0149645
NM_012098.2	ANGPTL2	3572	23.8534	7.59579	6.11729	10.8885	12.1137
NM_014495.2	ANGPTL3	2126	0.00701094	0.0126615	0.0123961	0.0125744	0.0111607
NM_139314.1	ANGPTL4	1903	0.20621	0.266795	0.0350579	0.113749	0.155453
NM_001039667.1	ANGPTL4	1789	0	0.032602	0	5.25899e-05	0.00816365
NM_178127.4	ANGPTL5	2368	0	0	0.00275247	0.00446728	0.00180494
NM_031917.2	ANGPTL6	1857	13.8011	6.34515	4.47896	4.27508	7.22507
NM_021146.2	ANGPTL7	2238	0.119248	0.0777679	0.424616	0.399235	0.255217
NM_020477.2	ANK1	7746	0.00357305	0.00645305	0.00256289	0.00192239	0.00362784
NM_020480.4	ANK1	3095	0	0	0.00361467	0	0.000903667
NM_020475.2	ANK1	8157	2.33662e-07	2.55539e-07	1.27659e-07	2.26023e-07	2.10721e-07
NM_001142445.1	ANK1	3236	0	0	4.94943e-07	0	1.23736e-07
NM_020476.2	ANK1	8232	4.53804e-08	0	0	4.88619e-08	2.35606e-08
NM_000037.3	ANK1	8292	0	0	0	0	0
NM_001142446.1	ANK1	8478	0	0	0	0	0
NM_020478.4	ANK1	3296	0	0	0	0	0
NM_020977.3	ANK2	7988	4.29725	6.1699	4.93234	3.57118	4.74267
NM_001127493.1	ANK2	8082	1.8162	3.82237	1.59462	2.87238	2.52639
NM_001148.4	ANK2	14243	0.017132	0.125391	0.034016	0.0635306	0.0600174
NM_001204403.1	ANK3	9341	0.300514	0.13144	0.185748	0.0209606	0.159666
NM_001204404.1	ANK3	9584	0.166976	0.0639507	0.0176668	0.00689392	0.0638719
NM_001149.3	ANK3	7203	0	0	0.0265889	0	0.00664722
NM_020987.3	ANK3	17020	0	0	0	0	0
NM_144708.3	ANKAR	4416	0.0735818	0.272994	0.14	0.0814783	0.142014
NM_182703.3	ANKDD1A	3113	1.01445	1.57691	1.58686	1.00693	1.29629
XM_001128459.5	ANKDD1B	1389	0.125084	0.436392	0.191004	0.187632	0.235028
NM_153228.2	ANKFN1	2426	0	0.002738	0	0.00435067	0.00177217
NM_016376.3	ANKFY1	7959	26.692	20.9558	23.2686	24.9733	23.9724
NM_020740.2	ANKFY1	1927	0.169023	0.314204	0	0.106853	0.14752
NM_054027.4	ANKH	8207	2.86238	3.0522	1.49449	1.90192	2.32775
NM_017747.2	ANKHD1	8221	9.07222	9.09746	10.8211	7.37105	9.09046
NM_017978.2	ANKHD1	2142	1.31311	2.75679	1.13193	0.823953	1.50645
NM_024668.3	ANKHD1	2175	1.0994	0.00143917	0	0.849057	0.487474
NM_001197030.1	ANKHD1	2065	0	0.0258338	0	0.0151726	0.0102516
NM_020690.5	ANKHD1-EIF4EBP3	8349	14.3818	9.35786	8.21784	8.16173	10.0298
NM_019004.1	ANKIB1	6081	6.6722	17.6388	12.159	8.31099	11.1952
NM_178510.1	ANKK1	2543	0.0288051	0.0338136	0.0229188	0.0351309	0.0301671
NM_152363.4	ANKLE1	3217	0.259394	0.494704	0.270833	0.85667	0.4704
NM_015114.1	ANKLE2	4458	11.2577	22.4248	14.0228	24.7896	18.1237
NM_016552.2	ANKMY1	3242	0.66636	0.765112	0.538161	0.603583	0.643304
NM_017844.2	ANKMY1	2466	0.0998813	0.236516	0.0829847	0.415917	0.208825
NM_020319.2	ANKMY2	2555	5.92076	10.3148	9.25248	5.34348	7.70788
NM_023039.4	ANKRA2	2198	3.61542	6.40725	6.62247	2.38286	4.757
NM_014391.2	ANKRD1	1974	0	0	0	0.00546169	0.00136542
NM_017664.2	ANKRD10	2495	7.54626	17.9833	19.4368	13.0746	14.5102
XR_109155.1	ANKRD10-IT1	1320	2.02849	7.5557	3.94419	4.40912	4.48438
NM_013275.4	ANKRD11	9304	11.9025	8.43051	6.51732	7.70936	8.63992
NM_015208.4	ANKRD12	11312	0.996593	4.6592	1.49068	0.523886	1.91759
NM_001083625.2	ANKRD12	11243	0.813551	3.2087	1.435	0.433035	1.47257
NM_001204056.1	ANKRD12	11341	0	0.312522	0.205672	0.0451862	0.140845
NM_033121.1	ANKRD13A	3910	11.2207	16.5394	18.1825	13.6009	14.8859
NM_152345.4	ANKRD13B	3173	3.12255	1.68028	2.72439	3.6598	2.79676
NM_030816.4	ANKRD13C	5667	3.31512	8.95597	6.0087	3.81168	5.52287
NM_207354.2	ANKRD13D	2140	5.10882	4.34066	3.23079	9.67136	5.58791
NR_030767.1	ANKRD13D	2223	0	0.0714548	0.135387	0.223441	0.107571
NM_001009941.2	ANKRD16	1672	2.62186	1.03303	0.848285	0.922899	1.35652
NM_019046.2	ANKRD16	2628	1.43966	1.12863	1.15523	1.3191	1.26066
NM_001009943.2	ANKRD16	1593	0.188106	0.0746888	0.247853	0.195542	0.176547
NM_032217.3	ANKRD17	9375	15.7768	13.7931	10.6023	12.9651	13.2843
NM_198889.1	ANKRD17	8622	18.627	11.4826	13.4514	6.92827	12.6223
NM_147195.2	ANKRD18A	3738	0.0915115	0.571545	0.0101127	0.053342	0.181628
NR_026868.1	ANKRD19P	2307	0.0512602	0.133075	0.135951	0.105728	0.106504
NM_020349.2	ANKRD2	1451	0	0.0146363	0.0143296	0.0813995	0.0275914
NM_001129981.1	ANKRD2	1352	0	0	0	0	0
NM_032250.3	ANKRD20A1	3511	0.00814942	0.0257557	0.0108068	0.00876978	0.0133704
NM_001012421.1	ANKRD20A2	3511	0.00407471	0	0	0	0.00101868
NM_001012419.1	ANKRD20A3	3964	0.00716759	0.067958	0.0142572	0.00642767	0.0239526
NM_001098805.1	ANKRD20A4	3517	0.012202	0.0146909	0.0179787	0.0175078	0.0155949
NR_040113.1	ANKRD20A5P	3707	0.0115402	0.0329984	0.00340072	0.0248373	0.0181942
NR_003366.2	ANKRD20A8P	3670	0.0777557	0.0930307	0.104829	0.0836747	0.0898225
NR_027995.1	ANKRD20A9P	37567	0.390228	0.53132	0.431548	0.39587	0.437242
NM_144590.2	ANKRD22	3986	0.0249406	0.0273468	0.0236238	0.0357856	0.0279242
NM_144994.7	ANKRD23	2582	0.866981	0.882644	1.66066	1.4452	1.21387
NM_133475.1	ANKRD24	4026	0.0282053	0.007959	0.0171428	0.0240289	0.019334
NM_014915.2	ANKRD26	6779	1.13334	5.19743	1.49747	0.741767	2.1425
NR_026556.1	ANKRD26P1	6123	0.0113829	0.00205571	0	0.000816627	0.00356381
NR_027248.1	ANKRD26P3	3726	0.00765194	0	0	0.0013724	0.00225609
NM_032139.2	ANKRD27	4453	5.01074	8.22588	5.77833	8.54443	6.88984
NM_001195099.1	ANKRD28	6074	6.92268	26.3182	19.3064	8.28083	15.207
NM_015199.3	ANKRD28	6339	1.72874	22.9253	7.79592	7.75778	10.0519
NM_001195098.1	ANKRD28	6383	3.96748	5.99721	4.93627	0.369399	3.81759
NM_173505.2	ANKRD29	2274	0	0	0.00287746	0.00467014	0.0018869
NM_052997.2	ANKRD30A	4405	0	0.00144819	0	0	0.000362048
NM_001145029.1	ANKRD30B	4617	0.018321	4.59771	0.237553	2.17858	1.75804
NR_027020.2	ANKRD30BL	1425	0.011036	0.0199306	0	0.0316696	0.0156591
NR_027019.1	ANKRD30BL	1727	0	0	0	0	0
NR_026916.1	ANKRD30BP2	3419	0.0502957	0.05677	0.0518749	0.0751728	0.0585283
NM_001164443.1	ANKRD31	6036	0.0115527	0.0323388	0.00919192	0.00497286	0.0145141
NM_032290.3	ANKRD32	3813	0.810222	5.64051	1.86002	2.9157	2.80661
NM_001130015.1	ANKRD33	1779	0	0	0	0	0
NM_182608.3	ANKRD33	1953	0	0	0	0	0
NM_001164440.1	ANKRD33B	9333	0.00738038	0.019993	0.00326233	0.025415	0.0140127
NM_001039888.2	ANKRD34A	3612	0.956856	0.298123	0.28838	0.375853	0.479803
NM_001004441.2	ANKRD34B	3935	0	0.0179369	0.00478935	0.00129553	0.00600544
NM_001146341.1	ANKRD34C	5424	0	0	0.00228213	0	0.000570532
NM_144698.3	ANKRD35	3363	0.0127968	0.00770352	0.00377104	0.00459032	0.00721542
NM_001164315.1	ANKRD36	6269	0.211069	1.1295	0.400692	0.507669	0.562233
NM_025190.3	ANKRD36B	5986	0.363562	1.07641	0.636637	0.455607	0.633054
NR_026844.1	ANKRD36BP1	1866	2.49717	5.90813	2.60903	5.81659	4.20773
NR_015424.1	ANKRD36BP2	1731	0	0.00398417	0.00390067	0.00949624	0.00434527
NM_181726.2	ANKRD37	934	1.71965	2.34184	1.69713	2.37042	2.03226
NM_016466.5	ANKRD39	900	3.25255	8.04176	9.21681	14.1464	8.66438
NM_052855.3	ANKRD40	4169	16.9687	38.2278	19.9587	30.9071	26.5156
NM_182603.2	ANKRD42	2562	1.90296	1.84218	1.84652	1.57225	1.79098
NM_175873.4	ANKRD43	3457	0	0.00187023	0.0054931	0	0.00184083
NM_001195144.1	ANKRD44	6104	2.78161	9.10709	6.97882	3.79302	5.66513
NM_153697.2	ANKRD44	1638	0.620978	0.458818	0.615654	0.0915676	0.446754
NM_198493.2	ANKRD45	2671	0.245795	0.325524	0.0700179	0.0744535	0.178948
NM_198401.2	ANKRD46	2779	1.91006	3.66449	4.18679	2.57542	3.08419
NM_017704.2	ANKRD49	1905	1.73488	6.99587	3.86934	2.69385	3.82348
NM_198798.1	ANKRD5	3759	0.459026	0.915238	0.571196	0.118275	0.515934
NM_022096.4	ANKRD5	3823	0.0889875	0.0843839	0.179541	0.0334063	0.0965797
NM_020337.2	ANKRD50	8798	5.31214	18.7514	8.13646	7.04064	9.81016
NM_001167882.1	ANKRD50	7519	1.11095	0	3.76234	0	1.21832
NM_173595.3	ANKRD52	8656	39.6425	19.4084	18.1101	35.6368	28.1994
NM_024933.3	ANKRD53	2120	0.95557	0.367658	0.37571	0.374506	0.518361
NM_001115116.1	ANKRD53	1993	0.347447	0.0517328	0.150303	0.0987488	0.162058
NM_138797.2	ANKRD54	2099	8.89799	9.35752	8.5574	11.0958	9.47718
NR_036556.1	ANKRD54	2094	0.924511	2.28646	2.65191	1.16338	1.75657
NM_024669.2	ANKRD55	2500	0.0117378	0.00794927	0.00778268	0.00421045	0.00792005
NM_001029870.1	ANKRD56	2921	0.00495953	0	0.00219225	0	0.00178794
NM_023016.3	ANKRD57	4654	1.42321	7.8557	1.91005	2.22238	3.35283
NM_001105576.2	ANKRD58	1590	0.00972222	0	0.01719	0.00697487	0.00847177
NM_001242809.1	ANKRD6	5355	0.997355	1.70999	1.49369	0.948792	1.28746
NM_014942.4	ANKRD6	5340	0.539928	0.611579	0.218446	0.21142	0.395343
NM_001242814.1	ANKRD6	4961	0.152844	0.153367	0.382984	0.0724146	0.190402
NM_001242813.1	ANKRD6	5250	0	0	0.082693	0	0.0206733
NM_001242811.1	ANKRD6	5738	0	0	0	0	0
XM_001134442.4	ANKRD60	600	0	0	0	0	0
XM_003118756.1	ANKRD62	3842	0.122231	0.120406	0.114608	0.111606	0.117213
XM_292717.10	ANKRD62	3735	0.0190811	0.00861492	0.00168688	0.00958235	0.00974131
NR_040115.1	ANKRD62P1-PARP4P3	1539	0	0.0683575	0.02677	0.101378	0.0491264
NM_001190479.1	ANKRD63	1143	0	0	0	0	0
NM_001099407.1	ANKRD64	3500	0.731807	0.876769	0.827673	0.783115	0.804841
NM_019644.3	ANKRD7	1358	0.198505	0.864597	0.381947	0.347649	0.448175
NM_152326.2	ANKRD9	1626	2.6533	3.94892	1.75925	4.14696	3.12711
NM_015245.2	ANKS1A	6351	19.1681	17.0461	10.1889	8.18342	13.6466
NM_001204081.1	ANKS1B	2005	0.904359	3.10623	2.09615	1.22946	1.83405
NM_001204080.1	ANKS1B	3037	0.254751	0.481071	0.274691	0.0726477	0.27079
NM_001204067.1	ANKS1B	3067	0.0921109	0.15007	0.217025	0	0.114801
NM_001204066.1	ANKS1B	2973	0	0	0.0523136	0.0455381	0.0244629
NM_152788.4	ANKS1B	4933	0	0.0126498	0.00622341	0.00662844	0.00637541
NM_001204065.1	ANKS1B	3109	0	0	0	0	0
NM_001204068.1	ANKS1B	3549	0	0	0	0	0
NM_001204069.1	ANKS1B	3425	0	0	0	0	0
NM_001204070.1	ANKS1B	3353	0	0	0	0	0
NM_001204079.1	ANKS1B	3109	0	0	0	0	0
NM_020140.3	ANKS1B	2321	0	0	0	0	0
NM_181670.3	ANKS1B	3605	0	0	0	0	0
NM_133450.3	ANKS3	2664	0.461995	0.880067	0.448069	1.13738	0.731878
NR_040252.1	ANKS3	2667	0.65655	0.52381	0.416629	0.565853	0.54071
NM_001242929.1	ANKS3	2272	0.0368318	0.0355526	0.0393608	0.151487	0.0658081
NM_145865.2	ANKS4B	2906	0.214444	0.189135	0.176354	0.189623	0.192389
NM_173551.3	ANKS6	7147	7.23536	4.39532	2.62344	5.79714	5.01281
NM_001144960.1	ANKUB1	2476	0	0	0	0	0
NM_001042410.1	ANKZF1	2506	8.90091	6.07945	8.07712	6.73367	7.44779
NM_018089.2	ANKZF1	2579	0.756977	1.0161	0.660503	1.85629	1.07247
NM_018685.2	ANLN	4770	1.81793	85.8469	3.79742	15.0153	26.6194
NR_030691.1	ANO1	3594	0.00794989	0	0.00175702	0.00142583	0.00278318
NM_018043.5	ANO1	4807	0	0	1.59605e-08	1.2952e-08	7.22813e-09
NM_018075.3	ANO10	2734	30.8117	17.3891	22.1613	18.4161	22.1945
NM_001204832.1	ANO10	2536	1.12171	1.01505	1.71967	1.01068	1.21678
NM_001204834.1	ANO10	2164	0.0607524	0.131465	0.0601916	0.0360976	0.0721267
NM_001204833.1	ANO10	2401	0	0	0.0969045	0.0309018	0.0319516
NM_001204831.1	ANO10	2737	0	0.0317873	0	0.029319	0.0152766
XR_110889.1	ANO1-AS2	1006	0	0.0151715	0	0.0180806	0.00831302
NM_020373.2	ANO2	3717	0	0	0	0.00550368	0.00137592
NM_031418.2	ANO3	5936	0.00940341	0.0169822	0.0207829	0.00421634	0.0128462
NM_178826.3	ANO4	4120	2.97649	2.92386	2.8565	1.2837	2.51014
NM_213599.2	ANO5	6661	0.928481	3.92032	1.14711	0.772271	1.69205
NM_001142649.1	ANO5	6658	0.670393	1.0362	1.02209	1.17535	0.976008
NM_001142678.1	ANO6	5955	7.60763	16.9362	12.6414	10.5904	11.9439
NM_001025356.2	ANO6	6108	4.56187	12.2503	5.34581	8.528	7.6715
NM_001204803.1	ANO6	6171	0.697748	3.05218	1.09679	1.78602	1.65818
NM_001142680.1	ANO6	3448	0.74119	0.374715	0.291781	0.267218	0.418726
NM_001142679.1	ANO6	3591	0	0	0	0	0
NM_001001891.3	ANO7	4128	0.360571	0.36745	0.259566	0.336283	0.330967
NM_001001666.3	ANO7	891	0.0196141	0	0	0	0.00490352
NM_020959.2	ANO8	4152	1.37208	1.51172	1.01687	1.67977	1.39511
NM_001012302.2	ANO9	2875	0.00504495	0.00911097	0.01115	0.0090483	0.00858855
NM_006305.3	ANP32A	2467	57.8242	46.0281	46.8664	37.6905	47.1023
NR_026808.1	ANP32A-IT1	3281	0.442308	0.276808	0.377474	0.378583	0.368793
NR_003144.1	ANP32AP1	738	0.0252337	0.0341783	0.022308	0.018103	0.0249558
NM_006401.2	ANP32B	1617	81.8417	105.608	72.8543	70.7557	82.7649
NM_012403.1	ANP32C	705	0.0268957	0.0121582	0	0.00966285	0.0121792
NM_012404.2	ANP32D	396	0	0	0.0310053	0.025161	0.0140416
NM_030920.3	ANP32E	3453	8.255	42.1417	9.58371	12.8757	18.214
NM_001136479.1	ANP32E	3129	0.477366	3.64512	1.3	1.52185	1.73608
NM_001136478.2	ANP32E	3330	0	0.0511794	0	0.0486202	0.0249499
NM_001150.2	ANPEP	3650	0.868098	0.356628	0.221246	0.148683	0.398664
NM_032208.2	ANTXR1	5893	45.9266	39.2966	24.9915	53.7368	40.9879
NM_018153.3	ANTXR1	2347	7.29039	4.44471	2.35506	3.02798	4.27954
NM_053034.2	ANTXR1	1637	0	0.154081	0.0205634	0.0276792	0.0505809
NM_058172.5	ANTXR2	8042	1.1896	1.65908	1.55494	1.40557	1.4523
NM_001145794.1	ANTXR2	2305	0.911046	1.02962	0.424815	0.659778	0.756315
NR_003601.1	ANTXRL	2129	0.00700001	0	0.015471	0	0.00561775
NM_001128324.1	ANUBL1	3271	0.975371	2.41963	1.23457	0.723811	1.33835
NM_174890.2	ANUBL1	3700	0	0.097822	0.0533364	0.189045	0.0850508
NM_000700.1	ANXA1	1399	42.2516	263.177	28.0869	62.0154	98.8827
NM_007193.4	ANXA10	1447	0	0	0	0.00388864	0.00097216
NM_001157.2	ANXA11	2485	89.8295	33.6965	48.0787	43.4658	53.7676
NM_145868.1	ANXA11	2534	18.1388	12.2207	11.2846	21.342	15.7465
NM_145869.1	ANXA11	2730	2.21709	1.29081	2.20437	1.91072	1.90575
NM_004306.2	ANXA13	1470	0.0106431	0.134555	0	0.0267253	0.0429809
NM_001003954.1	ANXA13	1593	5.94965e-07	0	0	5.93163e-07	2.97032e-07
NM_004039.2	ANXA2	1554	476.359	962.001	557.922	812.794	702.269
NM_001002857.1	ANXA2	1635	58.4522	155.805	56.7297	87.4272	89.6035
NM_001136015.2	ANXA2	1659	1.34109	5.75389	0.665785	2.52067	2.57036
NM_001002858.2	ANXA2	1626	0.0803098	0.408388	0.0931475	0.28897	0.217704
NR_001562.2	ANXA2P1	1343	0.272102	0.689036	0.611842	0.39042	0.49085
NR_003573.1	ANXA2P2	1310	0.170569	0.45106	0.301585	0.305922	0.307284
NR_001446.2	ANXA2P3	1350	0	0.0424699	0.0207899	0.0421778	0.0263594
NM_005139.2	ANXA3	1618	0.400247	1.44566	0.695045	0.977656	0.879652
NM_001153.3	ANXA4	2142	22.0342	40.6688	30.2212	34.2417	31.7915
NM_001154.3	ANXA5	1599	1311.89	971.715	1292.57	983.376	1139.89
NM_001193544.1	ANXA6	2869	414.629	169.206	203.296	216.997	251.032
NM_001155.4	ANXA6	2992	47.5332	34.9517	32.6635	67.9723	45.7802
NM_001156.3	ANXA7	2138	19.3555	47.5016	24.0779	26.2782	29.3033
NM_004034.2	ANXA7	2204	0	0.0506925	0	0.0402561	0.0227372
NM_001040084.1	ANXA8	2042	0	0	0	0	0
NM_001098845.1	ANXA8L1	1954	0	0	0	0	0
NM_001630.2	ANXA8L2	2030	0	0	0	0	0
NM_003568.2	ANXA9	1824	4.26709	1.57353	4.24664	1.44411	2.88284
NM_001637.3	AOAH	2438	0.20507	0.0490017	1.59999e-06	0.0389446	0.0732545
NM_001177507.1	AOAH	2342	1.17304e-05	1.847e-05	0.0306437	0	0.00766848
NM_001177506.1	AOAH	2557	0	0	0	1.06213e-06	2.65532e-07
NM_009590.2	AOC2	2665	2.57157e-06	0.245777	0.135537	0.168897	0.137553
NM_001158.3	AOC2	2584	0.101909	0.180419	0	1.44218e-05	0.0705856
NM_003734.2	AOC3	4026	0.0141026	0.0652638	0.0483116	0.0657634	0.0483604
NR_002773.1	AOC4	2073	0.086517	0.0520821	0.0669251	0.0310343	0.0591396
NM_001159.3	AOX1	4934	0.0626748	0.0913223	0.0453338	0.0204381	0.0549422
NR_001557.4	AOX2P	3738	0.00381298	0.0154937	0.0101127	0.0164129	0.0114581
NM_018569.4	AP1AR	2908	5.63122	14.3901	8.85385	6.34583	8.80525
NM_001128426.1	AP1AR	2809	0	0.514357	0.417577	0.215304	0.286809
NM_145730.2	AP1B1	4148	16.2298	13.7964	12.2124	16.8662	14.7762
NM_001166019.1	AP1B1	4088	8.02488	0.955413	0.0013511	2.90835	2.9725
NM_001127.3	AP1B1	4178	0.999177	1.3981	1.50737	3.44215	1.8367
NR_040114.1	AP1B1P1	827	0	0	0	0	0
NM_001128.5	AP1G1	6841	10.3288	19.2516	13.8228	13.1227	14.1315
NM_001030007.1	AP1G1	6850	3.62052	6.79524	4.96757	4.16906	4.8881
NM_003917.2	AP1G2	2876	11.0493	11.2797	11.5204	8.56192	10.6028
NM_032493.3	AP1M1	2355	34.7306	21.5659	20.6935	35.0858	28.019
NM_001130524.1	AP1M1	2391	0	0.231367	0	0.396603	0.156992
NM_005498.4	AP1M2	1751	0.043552	0.00393266	0.015401	0.0562408	0.0297816
NM_001283.3	AP1S1	1297	64.9954	48.381	48.4461	68.1741	57.4992
NM_003916.3	AP1S2	2283	69.1446	132.449	138.105	114.737	113.609
NM_001039569.1	AP1S3	4002	1.16727	4.83441	1.62475	1.81356	2.36
NM_130787.2	AP2A1	3433	24.6257	14.3589	16.3678	26.8839	20.5591
NM_014203.2	AP2A1	3499	0	0.213691	0.97231	1.78401	0.742503
NM_012305.3	AP2A2	4653	9.93335	5.7638	10.0611	9.19451	8.73819
NM_001242837.1	AP2A2	4656	10.174	4.28147	4.28804	4.78161	5.88128
NM_001282.2	AP2B1	5721	74.5154	47.0511	53.1339	48.0626	55.6908
NM_001030006.1	AP2B1	5763	62.4734	40.814	49.7847	38.517	47.8973
NM_004068.3	AP2M1	1940	250.066	160.226	198.959	195.333	201.146
NM_001025205.1	AP2M1	1934	41.07	36.7072	26.6851	28.8798	33.3355
NM_004069.3	AP2S1	890	124.121	99.2685	90.851	88.606	100.712
NM_021575.2	AP2S1	776	0.189027	0.793072	0.306465	0.723212	0.502944
NM_003664.3	AP3B1	3986	13.5713	29.4654	16.8674	12.7716	18.1689
NM_004644.3	AP3B2	3705	0.0384892	0.0121642	0.0918718	0.114593	0.0642796
NM_003938.5	AP3D1	4863	34.8083	22.3618	20.2245	31.4705	27.2163
NM_001077523.1	AP3D1	4741	17.265	6.45048	7.06789	10.0799	10.2158
NM_207012.2	AP3M1	5253	5.71656	15.7944	8.88053	10.5001	10.2229
NM_012095.4	AP3M1	5127	4.46994	9.87928	6.55198	7.08013	6.99533
NM_006803.3	AP3M2	3611	24.2321	23.8333	25.9297	15.9611	22.489
NM_001134296.1	AP3M2	3670	1.68037	3.02299	2.57844	1.2952	2.14425
NM_001284.2	AP3S1	1289	43.2937	68.0994	60.694	34.325	51.603
NM_005829.4	AP3S2	5934	11.6119	5.99829	9.06039	7.72876	8.59984
NR_023361.1	AP3S2	6053	3.20143	1.57758	0.879684	1.76079	1.85487
NR_037582.1	AP3S2	5930	0.728441	0.558324	0.811703	0.613226	0.677924
NM_006594.2	AP4B1	2484	6.38882	8.92278	6.05823	8.01771	7.34689
NM_007347.3	AP4E1	6682	1.5185	6.75067	3.24851	3.48009	3.74944
NM_004722.3	AP4M1	1868	7.9684	5.2941	6.57559	5.78346	6.40539
NM_001128126.1	AP4S1	1214	1.3474	3.76005	2.11264	1.88244	2.27563
NM_007077.3	AP4S1	1782	0.264778	1.0054	0.478484	0.427777	0.54411
NM_181861.1	APAF1	7191	1.45792	6.20737	2.9181	2.91575	3.37479
NM_181868.1	APAF1	7062	0	0.991056	0.395998	0.290405	0.419365
NM_013229.2	APAF1	7158	9.03869e-05	0	0	0	2.25967e-05
NM_001160.2	APAF1	7029	0	0	0	0	0
NM_181869.1	APAF1	4546	0	0	0	0	0
NM_001163.3	APBA1	6584	0.454098	0.221232	0.524683	0.398508	0.39963
NM_001130414.1	APBA2	3603	6.79105	4.93832	4.79628	8.42575	6.23785
NM_005503.3	APBA2	3639	0	0	0	0	0
NM_004886.3	APBA3	2158	0.310326	0.358056	0.658429	1.47432	0.700283
NM_145689.1	APBB1	2619	32.8963	16.2064	19.405	25.8829	23.5977
NM_001164.2	APBB1	2642	0.692599	0.962822	0.533204	1.82047	1.00227
NM_019043.3	APBB1IP	2637	0.0221538	0	0.00734445	0.0158935	0.0113479
NM_004307.1	APBB2	8975	3.24348	4.37277	4.01988	4.03504	3.91779
NM_001166050.1	APBB2	8972	0.290199	2.84646	2.17724	1.24482	1.63968
NM_173075.4	APBB2	8906	0.449027	0.667347	0.168787	0.423835	0.427249
NM_001166051.1	APBB2	6993	0	0.00719887	0	0	0.00179972
NM_001166052.1	APBB2	6987	0	0	0	0	0
NM_001166053.1	APBB2	6989	0	0	0	0	0
NM_001166054.1	APBB2	6983	0	0	0	0	0
NM_133174.2	APBB3	2131	1.24172	0.921003	0.891018	1.95842	1.25304
NM_006051.3	APBB3	2158	0.368439	1.87971	0.000385761	0.755071	0.750901
NM_133173.2	APBB3	2137	0	1.07185	0.180117	0	0.312992
NM_133172.2	APBB3	2152	0	0	0.807707	0	0.201927
NM_000038.5	APC	10730	4.12159	12.7298	6.4909	3.36162	6.67598
NM_001127510.2	APC	10838	0.108269	0.832668	0.342293	0.114674	0.349476
NM_001127511.2	APC	10804	0	0.157869	0.0215129	0.0525465	0.0579821
NM_005883.2	APC2	10151	0.00677345	0.00611629	0.0107786	0.0145781	0.00956161
NM_153000.4	APCDD1	2562	0.651465	0.314771	0.831059	4.86025	1.66439
NM_153360.1	APCDD1L	3112	0.00463379	0	0.00409653	0	0.00218258
NM_001639.3	APCS	931	0	0	0	0	0
NM_001640.3	APEH	2758	81.2776	56.3435	44.6656	61.3304	60.9043
NM_001641.2	APEX1	1548	61.392	64.3384	61.6914	61.4632	62.2213
NM_080648.1	APEX1	1482	37.1546	27.6932	46.962	21.5039	33.3284
NM_080649.1	APEX1	1492	10.9946	15.2444	15.1245	14.967	14.0826
NM_014481.2	APEX2	1977	18.0047	11.4986	11.7548	20.3513	15.4023
NM_016022.2	APH1A	2189	90.8704	49.9196	58.0359	76.2109	68.7592
NM_001077628.1	APH1A	1851	46.8387	17.7659	28.3316	17.5051	27.6103
NM_031301.3	APH1B	4193	27.1295	31.3676	36.2655	25.6563	30.1047
NM_001145646.1	APH1B	4070	0.435378	1.09095	0.797874	0.342369	0.666643
NM_001142930.1	API5	3768	7.62503	24.16	16.808	16.3468	16.235
NM_006595.3	API5	3763	4.51434	25.7234	9.97295	14.5548	13.6914
NM_001142931.1	API5	3601	0	0.231764	1.939	0.00250691	0.543318
NR_024625.1	API5	3830	0.152186	1.1852	0.136501	0.572435	0.51158
NM_015957.2	APIP	1259	8.26378	17.8881	12.8442	10.9225	12.4796
NR_036462.1	APITD1	1431	3.03211	8.43557	3.94805	4.98046	5.09905
NM_199294.2	APITD1	1243	0.00514041	3.67646	0.0398458	0.579929	1.07534
NR_037186.1	APITD1-CORT	1383	0.0310566	0.148936	0.0486372	0.049811	0.0696102
NR_037187.1	APITD1-CORT	1349	0	0.0561988	0.0480922	0.0947767	0.0497669
NM_199006.2	APITD1-CORT	1252	0.0378695	0.0279963	0.0460822	0.0518063	0.0409386
NM_198544.3	APITD1-CORT	1319	0	0	0.0176084	0	0.0044021
NM_173545.2	APLF	3849	0.698707	1.82265	1.1831	0.452198	1.03916
NM_017413.4	APLN	3224	0.107087	0.096697	0.201175	0.222474	0.156858
NM_005161.4	APLNR	3877	0.00366868	0	0	0	0.00091717
NR_027991.1	APLNR	1944	0	0	0.00342318	0	0.000855795
NM_005166.3	APLP1	2447	0.142386	0.103066	0.13808	0.142225	0.131439
NM_001024807.1	APLP1	2450	0.00179362	3.97836e-06	7.25092e-06	3.03727e-06	0.000451972
NM_001142277.1	APLP2	3608	109.451	93.3643	77.6707	55.7546	84.0601
NM_001142276.1	APLP2	3776	50.4543	27.2436	39.9028	37.7542	38.8387
NM_001642.2	APLP2	3812	11.3253	8.86629	11.7664	8.75637	10.1786
NR_024515.1	APLP2	3274	2.24034	1.01425	2.85798	1.47098	1.89589
NR_024516.1	APLP2	3346	0.277688	0	0	0.574104	0.212948
NM_001142278.1	APLP2	3089	0	0.021099	0	0	0.00527475
NM_000039.1	APOA1	897	0	0	0	0.0209244	0.0052311
NM_144772.2	APOA1BP	1121	99.4382	79.4807	81.8422	75.413	84.0435
NM_001643.1	APOA2	473	0	0	0	0	0
NM_000482.3	APOA4	1460	0	0	0	0	0
NM_001166598.1	APOA5	1908	0.00788654	0	0.00347411	0.00565187	0.00425313
NM_052968.4	APOA5	1932	2.10308e-05	0	2.10934e-05	2.10629e-05	1.57968e-05
NM_000384.2	APOB	14121	0.000968248	0	0.00342394	0.00138927	0.00144536
NM_001644.3	APOBEC1	892	0	0	0	0	0
NM_006789.3	APOBEC2	1634	0	0.0850885	0.07914	0.0236609	0.0469723
NM_145699.3	APOBEC3A	1444	0.0869353	0.0932198	0.0528383	0.113043	0.0865091
NM_004900.3	APOBEC3B	1536	0.596865	15.6343	0.737833	3.17884	5.03696
NM_014508.2	APOBEC3C	1127	67.7542	40.2269	39.4096	43.3345	47.6813
NM_152426.3	APOBEC3D	2503	1.63529	1.01883	1.29283	1.24677	1.29843
NM_145298.5	APOBEC3F	4692	3.14827	1.55827	2.06611	1.58877	2.09036
NM_001006666.1	APOBEC3F	805	0.0546981	0.632439	0.438334	0.328402	0.363468
NM_021822.3	APOBEC3G	1834	1.45497	0.765144	0.88066	0.622732	0.930877
NM_181773.3	APOBEC3H	1049	0.132226	0.00068645	0.0845863	0.000750345	0.0545623
NM_001166002.1	APOBEC3H	1046	0	0.0282127	0	0.0566526	0.0212163
NM_001166004.1	APOBEC3H	639	0.0219375	0	0	0	0.00548437
NM_001166003.1	APOBEC3H	1143	0	0	0	0	0
NM_203454.2	APOBEC4	2779	0	0	0.00231315	0	0.000578287
NM_018690.2	APOBR	3733	0.0572757	0.0172396	0.0168783	0.0479389	0.0348331
NM_001645.3	APOC1	461	2.25448	4.00048	26.7908	30.9374	15.9958
NR_028413.1	APOC1P1	754	0	0	0.0663238	0.183871	0.0625487
NR_028414.1	APOC1P1	631	0.0631134	0.11398	0.0394299	0.000877551	0.0543502
NR_028412.1	APOC1P1	939	0	0	0.0328115	0	0.00820288
NM_000483.4	APOC2	729	0.153998	0.0695283	12.0738	13.5994	6.47418
NM_000040.1	APOC3	533	0	0	0	0.0146913	0.00367282
NM_001646.2	APOC4	615	0	0	0.00563557	0	0.00140889
NR_037932.1	APOC4-APOC2	1829	0	0	0.00876296	0.0353198	0.0110207
NM_001647.3	APOD	1130	305.369	35.4647	382.161	408.906	282.975
NM_000041.2	APOE	1180	52.5743	34.7637	105.273	98.1421	72.6883
NM_001638.2	APOF	1689	0.0544444	0.0696465	0.024066	0.0488241	0.0492453
NM_000042.2	APOH	1201	0	0	0	0	0
NM_145343.2	APOL1	3017	0.140636	0.234556	0.114171	0.0925897	0.145488
NM_001136541.1	APOL1	2809	0.16884	0.0316164	0.112042	0.129676	0.110544
NM_003661.3	APOL1	2863	6.28848e-06	2.32274e-05	0.00241781	0.0022336	0.00117023
NM_001136540.1	APOL1	2902	0	0	0	0	0
NM_030882.2	APOL2	2545	23.1511	12.1859	10.6057	14.2128	15.0389
NM_145637.1	APOL2	2686	0	0.127419	0.126456	0.0340534	0.0719821
NM_145640.2	APOL3	2124	0.0210532	0.0158419	0.00930531	0.000512936	0.0116783
NR_027833.1	APOL3	2450	0	0	0	0.0146262	0.00365655
NR_027835.1	APOL3	2221	1.44523e-06	1.39053e-06	1.4027e-06	0	1.05961e-06
NM_145641.2	APOL3	3633	0	0	0	0	0
NM_145642.2	APOL3	3570	0	0	0	0	0
NR_027834.1	APOL3	2334	0	0	0	0	0
NM_145660.1	APOL4	3226	2.12694	1.37903	1.85274	1.40594	1.69116
NM_030643.3	APOL4	3415	0	0	0	0	0
NM_030642.1	APOL5	1438	0	0	0.00482684	0	0.00120671
NM_030641.3	APOL6	10139	1.91784	2.02143	1.45687	1.71305	1.7773
NM_030817.2	APOLD1	4646	79.1456	57.9309	35.2809	66.5988	59.7391
NM_001130415.1	APOLD1	4738	0	0	0	0	0
NM_019101.2	APOM	761	0.846711	1.08131	1.71095	0.494633	1.0334
NM_024122.4	APOO	1129	7.61745	18.1852	14.2463	10.7811	12.7075
NR_026545.2	APOO	972	2.89662	7.62901	5.13095	4.03307	4.92241
NM_198450.4	APOOL	6468	2.19207	5.77793	4.05649	3.24865	3.81878
NM_032374.3	APOPT1	1235	7.78959	12.9465	9.67105	8.35912	9.69157
NM_000484.3	APP	3633	74.705	82.6408	61.2294	79.2001	74.4438
NM_201413.2	APP	3576	40.4122	34.6689	48.2781	50.1571	43.3791
NM_001136016.3	APP	3557	75.676	18.167	27.6617	1.7903	30.8238
NM_001136130.2	APP	3465	74.8101	0.1425	33.4101	4.66443	28.2568
NM_001136131.2	APP	3295	34.6261	21.3277	31.7838	21.1683	27.2265
NM_001204301.1	APP	3579	22.3516	7.94276	5.9808	6.04062	10.5789
NM_001204302.1	APP	3522	11.6896	3.11624	4.48825	3.58403	5.71953
NM_001136129.2	APP	3240	0	0	0	0	0
NM_001204303.1	APP	3354	0	0	0	0	0
NM_201414.2	APP	3408	0	0	0	0	0
NM_006380.2	APPBP2	6468	4.62292	12.4241	10.4988	5.65774	8.30089
NM_012096.2	APPL1	6061	2.77002	12.3942	5.50992	5.0944	6.44214
NM_018171.3	APPL2	3230	4.87614	17.1257	13.389	11.1	11.6227
NM_000485.2	APRT	807	21.2	18.0983	27.8582	36.6534	25.9525
NM_001030018.1	APRT	673	4.23204	5.12591	5.3299	11.3608	6.51216
NR_036576.1	APTX	1995	5.00275	7.51971	3.94246	5.54411	5.50226
NR_036577.1	APTX	1885	3.31741	5.00199	5.38508	2.80163	4.12653
NM_001195248.1	APTX	2000	0.871822	2.92332	2.00206	4.27651	2.51843
NM_175073.2	APTX	2106	1.30865	2.26742	1.35886	1.19932	1.53356
NM_001195250.1	APTX	1838	0.14817	1.78563	0.687413	0.921261	0.885618
NM_175069.2	APTX	2036	0.328687	1.03278	0.484445	1.3723	0.804553
NM_001195251.1	APTX	2142	0.514193	0.846359	0.353828	0.412605	0.531746
NR_036578.1	APTX	2017	0.294463	0.127355	0.36359	0.462936	0.312086
NM_001195252.1	APTX	1784	0.830873	0	0.153297	0	0.246042
NR_036579.1	APTX	2164	0.14397	0.184995	0.123234	0.178479	0.157669
NM_001195249.1	APTX	2169	0.0272731	0.0749658	0.0656299	0.138242	0.0765277
NM_001195254.1	APTX	1860	0.00605381	0.019858	0.0501155	0.0591545	0.0337955
NM_001185062.1	AQP1	2434	0.0422926	0.0300042	0.0507422	0.10404	0.0567697
NM_001185060.1	AQP1	2487	5.60062e-06	5.68173e-06	6.76639e-06	1.55446e-06	4.9008e-06
NM_001185061.1	AQP1	2662	0	0	0	0	0
NM_198098.2	AQP1	2807	0	0	0	0	0
NM_080429.2	AQP10	1791	0.00849087	0	0	0	0.00212272
NM_173039.2	AQP11	2153	0.90571	0.849053	0.98712	0.62497	0.841713
NM_198998.1	AQP12A	1084	0	0	0	0	0
NM_001102467.1	AQP12B	1114	0	0	0	0	0
NM_000486.5	AQP2	4179	0	0	0.00299691	0.00364801	0.00166123
NM_004925.3	AQP3	1824	0.0166358	0.0788645	0.0220605	0.0537065	0.0428168
NM_004028.3	AQP4	5123	0.0246509	0.100178	0.0859608	0	0.0526974
NM_001650.4	AQP4	5203	0	0	1.21014e-05	0.000966916	0.000244754
NM_001651.2	AQP5	1821	0.00833334	0	0.00368357	0.0119569	0.00599345
NM_001652.3	AQP6	2654	0.253001	0.163891	0.0972465	0.177561	0.172925
NM_001170.1	AQP7	1256	0.0128089	0.0231323	0.00566189	0.0229732	0.0161441
NR_002817.2	AQP7P1	3180	0.0543349	0.0388418	0.026019	0.0406049	0.0399502
NR_026558.1	AQP7P3	530	0	0.186615	0	0.0444795	0.0577736
NM_001169.2	AQP8	1308	0.0122056	0	0.00539521	0.0306476	0.0120621
NM_020980.3	AQP9	3021	0	0.00647907	0.00211443	0	0.00214838
NM_173800.4	AQPEP	4621	0.0152537	0.0192832	0.0391067	0.00437728	0.0195052
NM_014691.2	AQR	5080	4.95781	13.6325	8.69023	8.48956	8.94252
NM_001011645.1	AR	1765	0.144047	0.0260902	0.0887757	0.316352	0.143816
NM_000044.2	AR	4314	0.0370908	0.0167354	0.0445411	0.169158	0.0668813
NM_001654.3	ARAF	2479	20.2096	12.9085	13.3658	19.2133	16.4243
NM_001135190.1	ARAP1	4732	13.4569	7.76453	9.17896	10.4832	10.2209
NM_001040118.2	ARAP1	5137	0.197768	0.402331	0.408353	1.13055	0.53475
NM_015242.4	ARAP1	4948	0.288903	0.46029	0.131838	0.368628	0.312415
XR_110891.2	ARAP1-AS2	2061	0.0798197	0.206398	0.169998	0.26029	0.179126
NM_015230.3	ARAP2	7362	0.353914	0.485316	1.19826	0.900142	0.734408
NM_022481.5	ARAP3	5262	17.0157	9.43372	6.08001	16.5392	12.2672
NM_015193.3	ARC	2943	0	0.222119	0.00217464	0.00176473	0.0565146
NM_001655.4	ARCN1	4016	25.6502	56.1158	30.1577	39.0924	37.754
NM_001142281.1	ARCN1	3752	6.83913	0.410085	7.98003	0.8092	4.00961
NM_001657.2	AREG	1238	0	0	0	0	0
XM_001125684.3	AREGB	1028	0	0	0	0	0
NM_001658.3	ARF1	1888	98.7523	115.054	92.2763	156.955	115.759
NM_001024226.1	ARF1	1973	0.295577	0.228466	0.368086	0.599628	0.372939
NM_001024228.1	ARF1	1985	0.0932653	0.0600307	0.171767	0.0568327	0.0954739
NM_001024227.1	ARF1	2007	0.0866524	0.054132	0.0944239	0.134884	0.0925231
NM_001659.2	ARF3	3537	213.167	69.79	84.7454	93.8428	115.386
NM_001660.3	ARF4	1740	105.695	168.945	97.8218	113.696	121.539
NM_001662.3	ARF5	1096	48.6729	45.3556	64.1637	65.0254	55.8044
NM_001663.3	ARF6	3939	27.6753	37.961	28.3242	25.9436	29.976
NM_018209.2	ARFGAP1	3250	8.65192	7.32457	6.56102	14.2602	9.19943
NM_175609.1	ARFGAP1	3274	0.286434	0.512888	0.242097	0.778753	0.455043
NM_032389.4	ARFGAP2	3022	44.3366	26.1294	26.4595	29.8987	31.7061
NM_001242832.1	ARFGAP2	2938	0	0	0.36994	0	0.092485
NM_014570.4	ARFGAP3	2833	6.99636	18.3395	12.6672	8.5181	11.6303
NM_001142293.1	ARFGAP3	2701	0	0	0	0	0
NM_006421.3	ARFGEF1	7212	3.31109	13.0593	7.40551	4.88604	7.16549
NM_006420.2	ARFGEF2	9004	6.7452	17.3881	12.3446	10.1698	11.6619
NM_001025595.1	ARFIP1	3091	4.49866	11.223	8.1057	6.61305	7.6101
NM_014447.2	ARFIP1	2860	1.86129	8.57793	6.42332	3.16328	5.00646
NM_001025593.1	ARFIP1	2995	0.619447	0.807598	0	0	0.356761
NM_012402.3	ARFIP2	3707	9.80709	7.65479	8.87754	8.7165	8.76398
NM_001242854.1	ARFIP2	3846	2.98874	4.39931	2.46907	2.98729	3.2111
NM_001242855.1	ARFIP2	3606	1.12785	1.23916	1.54292	0.0868887	0.999205
NM_001242856.1	ARFIP2	3487	0	0.0222211	0.0255242	0	0.0119363
NM_003224.3	ARFRP1	2544	7.06576	3.70491	3.89963	5.53104	5.05033
NM_001134758.1	ARFRP1	2615	0	0	0	0.0468439	0.011711
NM_000045.2	ARG1	1447	0.0108407	0.0244723	0.0239594	0.0155546	0.0187067
NM_001172.3	ARG2	1981	6.97637	15.6095	12.0808	10.1539	11.2051
NM_001012659.1	ARGFX	5065	0.238399	0.300376	0.263447	0.232682	0.258726
NR_002222.1	ARGFXP2	1215	0.106627	0.0962817	0.0824809	0.129086	0.103619
NM_018011.3	ARGLU1	1751	17.7431	44.5846	25.9199	18.4064	26.6635
NM_004308.2	ARHGAP1	3346	47.6774	21.1076	24.5098	41.4103	33.6763
NM_024605.3	ARHGAP10	3056	3.14197	7.78187	3.14943	5.42679	4.87502
NM_014783.3	ARHGAP11A	5616	1.08987	24.4558	1.39604	5.01079	7.98813
NM_199357.1	ARHGAP11A	2471	0.0789019	0.292312	0.0539789	0.0823651	0.126889
NM_001039841.1	ARHGAP11B	1017	0.314912	3.18781	0.490862	0.939362	1.23324
NM_018287.5	ARHGAP12	4172	3.78307	12.5793	7.94381	5.63272	7.48472
NM_018460.3	ARHGAP15	1759	0.502605	0.536003	1.35597	0.127445	0.630506
NM_018054.4	ARHGAP17	3246	24.9657	13.6529	13.3526	15.9585	16.9824
NM_001006634.1	ARHGAP17	3480	7.24342	6.01585	4.04296	6.46635	5.94215
NM_033515.2	ARHGAP18	3499	3.84827	25.0795	6.14436	4.48887	9.89025
NM_032900.5	ARHGAP19	5480	3.16947	7.2094	2.9393	3.42869	4.18671
NM_001204300.1	ARHGAP19	5393	0	0.658825	9.90911e-05	0.127164	0.196522
NR_037909.1	ARHGAP19-SLIT1	1916	0.0282857	0	0.0359243	0	0.0160525
NM_020809.2	ARHGAP20	6189	0	0.0172808	0.0328421	0.066225	0.029087
NM_020824.3	ARHGAP21	7167	8.44733	26.8344	18.5688	10.9959	16.2116
NM_021226.2	ARHGAP22	2749	0.0105894	0.0191241	0.0117021	0.0360858	0.0193753
NM_001199417.1	ARHGAP23	5906	3.68899	1.50336	2.29605	3.50441	2.7482
NM_001025616.2	ARHGAP24	4644	8.89859	11.4235	12.1617	8.5764	10.265
NM_001042669.1	ARHGAP24	4195	0.168612	0.471227	0.167798	0	0.201909
NM_031305.2	ARHGAP24	4574	0	0	0	0	0
NM_014882.2	ARHGAP25	2936	0	0.189327	0.0457812	0	0.058777
NM_001166276.1	ARHGAP25	2939	0	0.00218307	0	0.0918949	0.0235195
NM_001007231.2	ARHGAP25	2999	0	0	0	5.37088e-06	1.34272e-06
NM_001166277.1	ARHGAP25	2879	0	0	3.3858e-06	0	8.4645e-07
NM_001135608.1	ARHGAP26	8876	1.62489	1.39639	1.61709	1.12047	1.43971
NM_015071.4	ARHGAP26	9041	0.297788	0.512602	0.199949	0.246012	0.314088
NM_199282.2	ARHGAP27	3650	0.10949	0.112991	0.0725963	0.122033	0.104278
NM_174919.3	ARHGAP27	1377	0	0	0	0	0
NM_001010000.2	ARHGAP28	5534	0.16433	0.625508	0.0257029	0.0707358	0.221569
NM_004815.3	ARHGAP29	9117	0.187469	0.827292	0.32211	0.0347079	0.342895
NM_001025598.1	ARHGAP30	4425	0.0127696	0.0432399	0.0141113	0.025193	0.0238285
NM_181720.2	ARHGAP30	3792	0	0	0	0	0
NM_020754.2	ARHGAP31	8079	17.77	14.1393	20.8862	14.3922	16.7969
NM_001142685.1	ARHGAP32	10111	6.862	6.27056	6.03586	4.4877	5.91403
NM_014715.3	ARHGAP32	9443	0	0	0.389906	0	0.0974765
NM_001172630.1	ARHGAP33	4219	0.089872	0.689144	0.361588	0.696011	0.459154
NM_052948.3	ARHGAP33	3918	0.145933	0.2526	0.030896	0.126065	0.138874
NM_004491.4	ARHGAP35	8889	24.3312	15.6583	22.4024	17.6671	20.0147
NM_144967.3	ARHGAP36	3087	0.0140219	0	0.0082641	0.00670636	0.00724809
NM_025251.1	ARHGAP39	5146	1.2379	0.392706	0.630348	0.571192	0.708036
NM_001666.4	ARHGAP4	3252	0.0707337	0.249502	0.171968	0.244218	0.184105
NM_001164741.1	ARHGAP4	3372	1.45039e-06	0	0	0	3.62598e-07
NM_001164431.1	ARHGAP40	2838	0.00511581	0.00230974	0.00226133	0	0.00242172
NM_152432.2	ARHGAP42	4752	4.0206	13.5509	8.74726	3.84202	7.5402
NM_014859.4	ARHGAP44	4256	0.0365809	0.0390376	0.0470394	0.0823098	0.0512419
NM_001030055.1	ARHGAP5	9604	4.99954	20.532	10.2476	4.19239	9.99288
NM_001173.2	ARHGAP5	9601	1.53494	5.24137	2.71535	0.992247	2.62098
NM_013423.2	ARHGAP6	3947	0.227981	0.100481	0.056969	0.00774804	0.0982948
NM_006125.2	ARHGAP6	3632	0.0301629	0.00564434	0	2.22986e-07	0.00895187
NM_013427.2	ARHGAP6	5118	0	0	0.00509148	0	0.00127287
NM_001017526.1	ARHGAP8	1725	0	0.0145009	0.01538	0.0106635	0.0101361
NM_001198726.1	ARHGAP8	1528	0	0	0	0	0
NM_181335.2	ARHGAP8	1632	0	0	0	0	0
NM_001080156.1	ARHGAP9	2085	0.0143275	0.0279219	0.0200014	0.00770991	0.0174902
NM_032496.2	ARHGAP9	2597	0	0.0238145	0.0116578	0	0.00886807
NM_001080157.1	ARHGAP9	2587	0	0	0	0	0
NM_004309.4	ARHGDIA	1906	90.4744	63.0245	47.8732	140.681	85.5133
NM_001185077.1	ARHGDIA	2076	0.0787566	0.103544	0.0345449	0.709215	0.231515
NM_001185078.1	ARHGDIA	1774	0.029469	0.114456	0.0286885	0.104009	0.0691556
NM_001175.4	ARHGDIB	1216	0.585867	3.97371	1.59502	0.219708	1.59358
NM_001176.3	ARHGDIG	942	0	0	0.00807083	0	0.00201771
NM_004706.3	ARHGEF1	3213	3.40841	8.35025	5.2284	14.0799	7.76674
NM_198977.1	ARHGEF1	3114	2.50468	0.000143808	0.261478	0	0.691575
NM_199002.1	ARHGEF1	3238	0	0	0	0	0
NM_014629.2	ARHGEF10	5591	5.3255	8.54587	4.07116	8.39849	6.58526
NM_001011722.2	ARHGEF10L	4261	2.98309	2.03304	2.93216	3.85188	2.95004
NM_018125.3	ARHGEF10L	4494	0.379647	0.255655	0.358003	0.281681	0.318747
NM_014784.2	ARHGEF11	6769	20.6178	13.3641	10.225	14.3059	14.6282
NM_198236.1	ARHGEF11	6889	15.8377	11.9257	6.11246	10.9331	11.2022
NM_001198665.1	ARHGEF12	9772	13.445	24.3864	24.2037	19.9736	20.5022
NM_015313.2	ARHGEF12	9829	6.38035	14.667	7.12879	10.8338	9.75249
NM_173728.3	ARHGEF15	4204	0.00673754	0	0.00148909	6.73687e-06	0.00205834
NM_025014.1	ARHGEF15	4140	0	0	0	0.00244926	0.000612315
NM_014448.3	ARHGEF16	2904	0.00499076	0.0112664	0.00441211	0.032224	0.0132233
NM_014786.3	ARHGEF17	7813	5.97161	3.97942	4.19036	3.4691	4.40262
NM_015318.3	ARHGEF18	5220	7.70747	4.45862	5.28987	6.12278	5.89468
NM_001130955.1	ARHGEF18	5741	0.0777566	0.0351304	0.0573057	0.0464391	0.0541579
NM_153213.3	ARHGEF19	3029	0.376825	0.697759	0.634641	0.586877	0.574025
NM_001162383.1	ARHGEF2	4182	19.1969	13.2222	8.3875	13.7478	13.6386
NM_004723.3	ARHGEF2	4107	18.9399	13.1302	7.5425	12.3741	12.9967
NM_001162384.1	ARHGEF2	4179	0	0	0	0	0
NM_001111270.1	ARHGEF25	2246	9.90134	7.36027	7.57086	4.17051	7.25074
NM_182947.2	ARHGEF25	2552	0.353265	0.159543	0.351335	0.253474	0.279404
NM_015595.3	ARHGEF26	5181	1.42954	3.11222	2.82679	2.32794	2.42412
NR_037901.1	ARHGEF26-AS1	2598	0.771128	1.00889	0.952916	0.928762	0.915424
NM_019555.2	ARHGEF3	3602	6.06465	5.06732	6.4435	1.33035	4.72645
NM_001128615.1	ARHGEF3	3639	1.03646	2.8824	4.68722	1.4969	2.52575
NM_001128616.1	ARHGEF3	4055	0.0296421	0.0131699	0	0	0.010703
NM_001145451.2	ARHGEF33	4304	0.0657321	0.102387	0.12058	0.0483361	0.0842588
NM_001003702.2	ARHGEF35	2474	2.85528	0.946078	1.5455	1.24353	1.6476
NM_001001669.2	ARHGEF37	4865	4.72105	0.415076	5.05415	7.1659	4.33904
NM_001242729.1	ARHGEF38	5456	0.0102628	0.0166121	0.0113411	0.00736271	0.0113947
NM_017700.1	ARHGEF38	1437	0	0.00818724	0	0	0.00204681
NM_015320.2	ARHGEF4	3666	0.00778448	0.00555844	0.0363262	0.0308747	0.020136
NM_032995.1	ARHGEF4	4257	6.80192e-08	0.0102628	0.0101201	0.0082128	0.00714894
NM_018071.3	ARHGEF40	5458	13.9265	8.01185	13.0158	25.7643	15.1796
NM_005435.3	ARHGEF5	5488	2.3538	0.620591	0.91645	0.655886	1.13668
NM_004840.2	ARHGEF6	5272	3.64263	3.54732	3.72214	3.10446	3.50414
NM_001113513.1	ARHGEF7	4946	14.8168	15.0365	14.3716	11.7062	13.9828
NM_003899.3	ARHGEF7	5059	0.538213	2.89272	1.33523	2.52871	1.82372
NM_145735.2	ARHGEF7	5462	0.0586921	0.12553	0.0895525	0.0833928	0.0892918
NM_001113511.1	ARHGEF7	5525	0	0	0	0	0
NM_001113512.1	ARHGEF7	5375	0	0	0	0	0
NM_015185.2	ARHGEF9	5450	4.0092	3.65082	4.73949	3.49447	3.97349
NM_001173480.1	ARHGEF9	5259	0.265216	0.392315	0.413413	0.16867	0.309903
NM_001173479.1	ARHGEF9	4853	0.0686357	0	0.0331837	0	0.0254548
NM_139135.2	ARID1A	7934	21.4053	5.10313	10.1843	4.30071	10.2484
NM_006015.4	ARID1A	8585	6.49369	5.14171	5.66292	10.0301	6.83211
NM_017519.2	ARID1B	9599	11.0907	10.7206	10.4719	9.11991	10.3508
NM_020732.3	ARID1B	9638	0.759089	0.106892	0.281337	0.292984	0.360075
NM_152641.2	ARID2	8466	2.05339	7.13908	4.34508	3.73901	4.31914
NM_005224.2	ARID3A	2823	0.848944	0.67366	0.534457	0.769612	0.706668
NM_006465.2	ARID3B	4241	0.30041	0.638979	0.143118	0.329265	0.352943
NM_001017363.1	ARID3C	1239	0	0.0117561	0.0115098	0.0280207	0.0128217
NM_002892.3	ARID4A	5772	2.60886	19.2354	3.90248	1.12854	6.71882
NM_023001.2	ARID4A	5565	0	0.313398	0.0426489	0	0.0890117
NM_023000.2	ARID4A	5610	0	0.26833	0.0645471	0	0.0832193
NM_001206794.1	ARID4B	5946	0.873369	5.33964	2.6424	0.749685	2.40127
NM_016374.5	ARID4B	6067	1.73027	3.65273	1.17783	0.71858	1.81985
NM_031371.3	ARID4B	5809	0.271671	0.922931	0.251148	0.0791798	0.381232
NM_212481.1	ARID5A	2206	1.37308	2.32778	1.81189	2.40714	1.97997
NM_032199.2	ARID5B	7941	9.6696	52.4233	14.4887	3.36735	19.9872
NM_005744.3	ARIH1	5251	12.4979	24.022	17.816	13.5355	16.9678
NM_006321.2	ARIH2	4065	23.4077	31.3048	20.177	22.7371	24.4066
NM_001177.4	ARL1	3210	11.2875	34.1898	20.7501	21.4168	21.911
NM_173664.4	ARL10	2405	3.90599	4.61333	3.38275	6.16443	4.51663
NM_138450.5	ARL11	3760	0.0530514	0.0889653	0.0603006	0.0638863	0.0665509
NM_001012990.3	ARL13A	1311	0	1.90204e-07	0	0.0305646	0.0076412
NM_001162490.1	ARL13A	1537	0.0101088	0	0.0146849	0	0.00619843
NM_001162491.1	ARL13A	1130	0	0.0197097	0.0045899	0	0.0060749
NM_001174150.1	ARL13B	3987	1.39948	7.14069	1.92138	1.417	2.96964
NM_182896.2	ARL13B	3831	0.000410261	0.372415	0.0569448	0	0.107443
NR_033427.1	ARL13B	3742	0	0.119805	0	0.0148199	0.0336562
NM_001174151.1	ARL13B	3916	0	0.092656	2.61757e-05	0	0.0231705
NM_144996.3	ARL13B	3666	0	0.0239503	0	0.0546468	0.0196493
NM_025047.2	ARL14	1289	0	0.0056072	0	0.0044549	0.00251553
NM_019087.2	ARL15	2486	3.2418	7.7581	5.74492	3.31913	5.01599
NM_001040025.1	ARL16	1207	11.2448	14.5756	10.9684	12.3899	12.2947
NM_001113738.1	ARL17A	5273	3.40001	5.41415	3.92692	2.86546	3.90164
NM_016632.2	ARL17A	850	0.166871	0.659231	0.452738	0.157127	0.358992
NM_001103154.1	ARL17B	488	0.284673	0.985372	0.461389	0.408457	0.534973
NM_001199745.1	ARL2	899	305.828	91.0407	127.926	82.2726	151.767
NM_001667.3	ARL2	980	2.67942	8.32372	8.88878	18.6392	9.63278
NM_012106.3	ARL2BP	2100	6.63091	12.9996	9.83225	9.35537	9.70453
XR_132770.1	ARL2BPP2	512	0	0	0	0	0
NR_037650.1	ARL2-SNX15	2463	0.997342	1.56442	1.94368	3.87896	2.0961
NM_004311.3	ARL3	3874	3.89198	7.26416	5.41428	4.37001	5.23511
NM_001037164.2	ARL4A	2986	2.68987	5.71312	2.38946	2.16317	3.2389
NM_005738.4	ARL4A	3212	2.96136	1.55435	2.71997	0.530252	1.94148
NM_212460.3	ARL4A	2983	0.61653	2.18401	1.61611	1.23151	1.41204
NM_001195396.1	ARL4A	3209	0.522214	0.187075	0.555689	0.0900189	0.338749
NM_005737.3	ARL4C	4009	10.5499	18.5378	7.28069	26.2527	15.6553
NM_001661.3	ARL4D	1585	2.61499	1.44056	1.63465	3.38806	2.26957
NM_177985.2	ARL5A	2911	6.13894	18.2178	11.5792	8.36026	11.074
NM_012097.3	ARL5A	3169	2.46315	7.36273	2.40573	3.32273	3.88858
NM_001037174.1	ARL5A	2913	0.167964	0.522663	0.107774	0.0691081	0.216877
NM_178815.3	ARL5B	3589	1.2659	12.4876	2.37902	2.07195	4.55112
NM_001143968.1	ARL5C	941	0	0	0.00808178	0	0.00202045
NM_177976.1	ARL6	1354	1.40532	4.628	2.14136	2.27585	2.61263
NM_032146.3	ARL6	1394	0.340441	1.15125	0.423261	0.420525	0.583869
NM_015161.1	ARL6IP1	2264	75.9246	241.283	128.984	76.2019	130.598
NM_016638.2	ARL6IP4	1318	20.68	19.4287	19.0587	17.7078	19.2188
NM_001002251.1	ARL6IP4	1351	3.96371	5.45356	4.64143	13.7096	6.94207
NM_018694.2	ARL6IP4	1375	2.13236	2.60477	5.23508	9.4155	4.84693
NM_001002252.1	ARL6IP4	1399	0.774023	2.33624	1.59237	1.68493	1.59689
NM_006407.3	ARL6IP5	2128	50.0831	84.1239	78.8224	56.227	67.3141
NR_024526.1	ARL6IP6	1781	4.49847	9.91655	5.90148	4.98644	6.32573
NM_152522.4	ARL6IP6	2810	0.452636	1.49298	0.627459	0.866431	0.859877
NM_138795.2	ARL8A	2345	30.8333	16.6744	16.4168	18.5126	20.6093
NM_018184.2	ARL8B	2985	19.1781	52.3811	46.6977	39.0269	39.3209
NM_206919.1	ARL9	836	0.660949	0.635329	1.61158	0.695967	0.900956
NM_018120.4	ARMC1	3042	5.27037	20.7704	11.6965	10.3877	12.0312
NM_001161009.1	ARMC10	2524	7.8793	16.419	10.9353	8.30765	10.8853
NM_031905.3	ARMC10	2629	0.304443	2.0348	1.23057	1.61176	1.29539
NM_001161012.1	ARMC10	2347	0.430853	2.31277	0.813013	0.646949	1.0509
NM_001161011.1	ARMC10	2452	0	0.207376	0.48501	0.155507	0.211973
NM_001161010.1	ARMC10	2452	0.0126511	0.24446	0.0779341	0.112589	0.111909
NM_001161013.1	ARMC10	2275	0	0.0767926	0.0193123	0.0313157	0.0318551
NM_032131.4	ARMC2	3413	0.214156	0.618054	0.373084	0.352466	0.38944
NM_173081.3	ARMC3	2808	0	0.0163544	0.00228738	0.00371245	0.00558856
NM_018076.2	ARMC4	3572	0	0.113801	0.0106111	0.0358789	0.0400727
NM_001105247.1	ARMC5	3615	1.00009	0.259982	0.578535	0.644095	0.620675
NM_024742.2	ARMC5	4673	0.102043	0.661938	0.236832	0.349864	0.337669
NM_033415.3	ARMC6	2380	4.06095	4.18469	2.83262	9.90896	5.24681
NM_001199196.1	ARMC6	2488	0.803675	1.3805	0.902775	2.38963	1.36915
NM_024585.2	ARMC7	2126	8.33601	2.97861	6.04931	5.07502	5.60974
NM_015396.3	ARMC8	3832	2.53341	8.06454	5.35579	4.7298	5.17089
NM_014154.2	ARMC8	3163	0.319775	2.25289	0.698813	0.329877	0.900339
NM_213654.1	ARMC8	3217	0.24459	0.79984	0.366999	0.362518	0.443487
NM_025139.3	ARMC9	2218	79.3983	52.2201	91.6253	52.1328	68.8441
NM_016608.1	ARMCX1	2141	17.3777	27.5265	32.5093	19.9358	24.3373
NM_177949.2	ARMCX2	2847	7.99343	8.55893	10.8887	6.52092	8.49049
NM_014782.5	ARMCX2	2796	4.19622	2.67989	4.6566	2.5555	3.52205
NM_177947.2	ARMCX3	3367	16.768	17.3283	16.3444	15.6514	16.523
NM_177948.2	ARMCX3	3318	1.8951	18.1387	11.8365	4.42553	9.07396
NM_016607.3	ARMCX3	3395	3.57298	2.72787	2.91653	2.37062	2.897
XM_001723116.3	ARMCX3-AS1	710	0.15978	0.384741	0.129483	0.191048	0.216263
NR_028407.1	ARMCX4	5408	3.61476	2.60587	2.56499	1.76756	2.63829
NM_022838.3	ARMCX5	2676	1.32633	4.28939	2.40899	1.40503	2.35743
NM_001168478.1	ARMCX5	2789	0.653484	5.1896	1.39077	1.32156	2.13885
NM_001168480.1	ARMCX5	2899	0.0692157	0.406939	0.0408836	0.104246	0.155321
NM_001168485.1	ARMCX5	2786	0.133158	0.296835	0.0634992	0.100159	0.148413
NM_001168479.1	ARMCX5	2905	0	0	0	0	0
NM_001168482.1	ARMCX5	2688	0	0	0	0	0
NM_001199818.1	ARMCX5-GPRASP2	3940	2.59261	2.47969	2.78792	1.98459	2.4612
NR_033669.1	ARMCX6	937	33.9295	26.1644	34.656	18.8857	28.4089
NM_019007.3	ARMCX6	1848	24.2051	9.04828	15.742	13.289	15.5711
NM_001184768.1	ARMCX6	1936	0.094994	0.265459	0.846426	0.252626	0.364876
NM_001009584.1	ARMCX6	1766	0	0.455976	0	0	0.113994
NR_033670.1	ARMCX6	1025	0	0.0139488	0.0728835	0.00375673	0.0226473
NM_001099667.1	ARMS2	808	0.0223093	0.0302173	0.0394454	0.0400126	0.0329962
NM_001668.3	ARNT	4887	17.1047	14.6696	12.9412	11.5148	14.0576
NM_001197325.1	ARNT	4839	1.2489	0.789132	1.86255	0.999052	1.22491
NM_178427.2	ARNT	4842	0	0	0	0	0
NM_014862.3	ARNT2	6559	12.5506	8.49348	12.2173	3.48127	9.18566
NM_001030272.1	ARNTL	2741	1.70047	2.72433	1.88115	1.83722	2.03579
NM_001030273.1	ARNTL	2812	0.110084	1.62543	0.796858	0.617317	0.787422
NM_001178.4	ARNTL	2796	0.387511	0.852383	0.558071	0.734039	0.633001
NM_020183.3	ARNTL2	1930	0	0.0951701	0.0207057	0.0252041	0.03527
NM_006409.3	ARPC1A	1607	69.4471	117.26	90.7236	93.8988	92.8324
NM_001190996.1	ARPC1A	1605	0.17555	0.0842722	0.549472	0.206479	0.253943
NM_005720.3	ARPC1B	1551	78.379	120.24	76.7908	146.26	105.417
NM_005731.2	ARPC2	1410	144.515	305.586	193.5	185.112	207.178
NM_152862.1	ARPC2	1448	0.714711	5.33791	2.37089	14.3985	5.7055
NM_005719.2	ARPC3	884	132.41	279.298	206.656	134.898	188.316
NM_001198780.1	ARPC4	1459	195.061	88.9895	86.3451	105.902	119.074
NM_001024960.2	ARPC4	1460	3.7715	20.8576	7.96994	17.9328	12.633
NM_005718.4	ARPC4	1971	3.882	2.50986	2.24771	3.47813	3.02943
NM_001024959.2	ARPC4	1605	0	0	0	0.0341342	0.00853355
NM_001198793.1	ARPC4-TTLL3	3987	0.736801	1.20827	0.949242	0.985651	0.969991
NM_005717.2	ARPC5	1982	34.506	110.931	62.8598	72.2021	70.1247
NM_030978.1	ARPC5L	1025	22.0424	42.7866	23.9775	32.257	30.2659
NM_032487.4	ARPM1	2005	1.43654	1.34108	1.49818	1.11379	1.3474
NM_006628.4	ARPP19	5162	23.6425	92.9759	45.3827	53.4135	53.8537
NM_016300.4	ARPP21	3241	1.92119	0.00299292	0.00392252	2.10565	1.00844
NM_001025068.1	ARPP21	2409	0.000178994	0.0149946	0	0	0.0037934
NM_198399.1	ARPP21	2400	0.00597424	0	0	0	0.00149356
NM_001025069.1	ARPP21	2418	0	0.000196176	0	0	4.9044e-05
NM_004312.2	ARR3	1309	0.0365836	0.0880913	0.0431226	0.0218714	0.0474172
NM_004041.4	ARRB1	7522	12.5163	2.51033	4.24436	3.4813	5.68807
NM_020251.3	ARRB1	7498	5.5343	4.52615	5.79825	5.81663	5.41883
NM_004313.3	ARRB2	1919	9.7193	9.57805	7.21359	10.3211	9.20801
NM_199004.1	ARRB2	1874	0	0	0	0	0
NM_152285.2	ARRDC1	1598	2.52294	2.59239	1.99541	3.47435	2.64627
NM_015683.1	ARRDC2	2503	5.96676	4.84802	5.04696	6.65399	5.62893
NM_001025604.1	ARRDC2	2525	0	0	0	1.24572	0.31143
NM_020801.2	ARRDC3	4161	3.43602	1.92187	9.96941	2.32458	4.41297
NM_183376.2	ARRDC4	4067	9.16012	13.9395	19.3046	11.1024	13.3767
NM_001080523.1	ARRDC5	1638	0.0845711	0	0.0249219	0.0303363	0.0349573
NM_001085428.2	ARSA	3925	5.19928	3.00391	4.02504	4.70238	4.23265
NM_000487.5	ARSA	4315	0.306926	0.63857	0.210529	1.17388	0.582476
NM_001085427.2	ARSA	4117	0.0710612	0.00351286	0.0842474	0.807483	0.241576
NM_001085426.2	ARSA	4162	0	0	0.0584915	0.551931	0.152606
NM_001085425.2	ARSA	4210	0	0	0	0	0
NM_000046.3	ARSB	6076	12.8163	18.1198	10.3484	13.8601	13.7861
NM_198709.2	ARSB	2172	0.596207	0.798294	0.844917	0.428371	0.666947
NM_001669.2	ARSD	5159	7.73695	2.50353	6.46648	5.2443	5.48781
XR_110924.2	ARSD-AS1	882	13.0376	4.01995	11.7337	8.06302	9.21357
NM_000047.2	ARSE	2220	5.81512	2.64659	2.77431	5.8382	4.26856
NM_001201539.1	ARSF	2167	0.00686451	0.00929777	0.0030343	0.0147741	0.00849267
NM_001201538.1	ARSF	2082	0	0	0	0	0
NM_004042.4	ARSF	2048	0	0	0	0	0
NM_014960.3	ARSG	2770	10.9859	6.97058	5.64762	10.4697	8.51845
NM_001011719.1	ARSH	1689	0.00907407	0.0122906	0.0481319	0.0260395	0.023884
NM_001012301.2	ARSI	3167	4.51139	1.08413	3.45159	1.62806	2.66879
NM_024590.3	ARSJ	4678	0.7108	1.45229	0.336826	0.375972	0.718972
NM_198150.2	ARSK	3345	1.78895	6.8838	3.02084	2.82538	3.62974
NM_004314.2	ART1	1312	0.0121615	0	0.00537573	0	0.00438431
NM_001130017.1	ART3	1533	0.0200103	0.100708	0.0311066	0.00727401	0.0397747
NM_001179.4	ART3	1539	0.000266893	1.91213e-06	0.000264874	0	0.00013342
NM_001130016.1	ART3	1572	0	0	0	0	0
NM_021071.2	ART4	1371	0.0115467	0	0	0	0.00288668
NM_001079536.1	ART5	1249	0.0386841	0.0465746	0.0170994	0.0370034	0.0348404
NM_053017.3	ART5	1501	0	0	0	0	0
NM_001136215.1	ARTN	1795	0	0.0267666	0.00374305	0	0.00762741
NM_057091.2	ARTN	1920	0	6.41279e-07	5.51585e-07	0.0225127	0.00562847
NM_057090.2	ARTN	1944	0	0	1.09117e-07	2.12366e-05	5.33643e-06
NM_022786.1	ARV1	1445	8.17619	22.5557	14.0101	10.9018	13.9109
NM_001670.2	ARVCF	4036	0.0316481	0.0984342	0.115024	0.205619	0.112681
XR_108485.1	ARVP6125	1513	0	0.00929537	0	0.0110777	0.00509327
NM_139058.2	ARX	2876	0.00504306	0.00683067	0.00445835	0	0.00408302
NM_020682.3	AS3MT	2467	2.36211	2.25611	1.76376	0.469576	1.71289
NM_004315.4	ASAH1	2551	256.522	420.555	399.803	263.016	334.974
NM_177924.3	ASAH1	2618	18.2878	45.1385	40.3755	40.4256	36.0568
NM_001127505.1	ASAH1	2485	0.433613	1.16243	0.561187	0.514048	0.66782
NM_001143974.1	ASAH2	2313	0.0319451	0.0490386	0.0649563	0.0618797	0.0519549
NM_019893.2	ASAH2	2418	1.33498e-06	1.32476e-06	1.35208e-06	1.31185e-06	1.33092e-06
NM_001079516.1	ASAH2B	632	0.125932	0.241642	0.111331	0.158105	0.159252
NM_018482.2	ASAP1	6042	25.0759	32.9142	26.4384	19.7791	26.0519
NR_002765.2	ASAP1-IT1	1179	0.0138204	0	0.0122181	0	0.00650962
NM_001135191.1	ASAP2	5582	12.1783	27.4452	16.6489	14.2345	17.6267
NM_003887.2	ASAP2	5717	1.80036	2.4301	2.25455	3.80898	2.5735
NM_017707.3	ASAP3	4129	4.1129	2.28474	2.15795	3.22898	2.94614
NM_001143778.1	ASAP3	4102	0	0	0	0	0
NM_001040445.1	ASB1	6833	7.50491	5.68774	4.13774	5.77041	5.7752
NM_001142459.1	ASB10	1934	0	0	0	0	0
NM_001142460.1	ASB10	1820	0	0	0	0	0
NM_080871.3	ASB10	1738	0	0	0	0	0
NM_080873.2	ASB11	2799	0	0.279619	0.525606	6.80973e-06	0.201308
NM_001012428.2	ASB11	2790	0.177151	0	0	0.115661	0.073203
NM_001201583.1	ASB11	2748	1.49952e-05	0.109364	2.17994e-05	0.0610223	0.0426058
NM_130388.3	ASB12	1293	0.0494948	0	0.10939	0.0754552	0.058585
NR_024581.1	ASB13	2576	18.2862	5.45017	12.7845	9.56538	11.5216
NM_024701.3	ASB13	2727	0.120857	1.59978	2.72254	5.686	2.53229
NR_037164.1	ASB13	2808	1.49272	0.784136	0.520608	0.759272	0.889184
NM_130387.5	ASB14	2199	0.350217	1.13016	0.450067	0.409031	0.584869
NM_001142733.2	ASB14	3175	0.0278927	0.0376817	0.0245707	0.0295746	0.0299299
NM_080928.3	ASB15	2706	0	0	0.00476127	0	0.00119032
NM_080863.4	ASB16	2139	0.376047	0.521921	0.390933	0.419661	0.427141
NM_080868.2	ASB17	1107	0	0	0	0	0
NR_026546.1	ASB17	1045	0	0	0	0	0
NM_212556.2	ASB18	1401	0	0	0	0.00403807	0.00100952
NM_001202429.1	ASB2	2781	0.470606	0.919113	0.131747	0.378885	0.475088
NM_016150.4	ASB2	2756	0	0	0	0	0
NM_016115.4	ASB3	2282	2.83537	3.75296	3.03973	2.77417	3.10056
NM_145863.2	ASB3	2073	0	0.878813	2.39977	0.649635	0.982055
NM_001201965.1	ASB3	2448	0.0694486	0.0560519	0.0147393	0.0908017	0.0577604
NM_016116.2	ASB4	3824	0.0446687	0.105879	0.0361989	0.0413928	0.0570349
NM_145872.2	ASB4	1547	0	0	0	0	0
NM_080874.3	ASB5	3031	0.00476656	0	0	0	0.00119164
NM_017873.3	ASB6	4622	4.32586	3.46006	2.03793	6.50202	4.08147
[truncated: 36,430 more rows]
