# Supplementary material for: Data set for the genome-wide transcriptome analysis of human epidermal melanocytes
Source: Data Brief. 2014 Oct 27;1:70–2. doi: 10.1016/j.dib.2014.09.002 (PMC4459764; doi:10.1016/j.dib.2014.09.002)
Supplement: Supplementary file 2 — Supplementary data [file mmc2.xlsx]

## Sheet: Sheet 1 - GPCRs
GPCR, Receptor Kinase, & Ion Channel Gene Expression Levels in Human Epidermal Melanocytes
Gene ID	HEM-D1 (FPKM)	HEM-D2 (FPKM)	HEM-L1 (FPKM)	HEM-L2 (FPKM)	Average FPKM		Sheet 1 - GPCRs
GPR143	348.408	192.55	310.12	167.698	254.694		Sheet 2 - Receptor Kinases
EDNRB	186.649	208.101	328.633	122.879	211.566		Sheet 3 - Ion Channels
GPR56	226.487	84.0794	142.594	141.908	148.767
GPR137B	130.234	121.402	97.0222	120.816	117.369
HTR2B	70.2546	170.533	22.1596	2.6062	66.3884
CYSLTR2	19.6549	71.9887	17.5362	8.78874	29.4921
GPR107	32.926	21.5982	25.1536	22.0915	25.4423
F2R	11.6889	50.439	10.8357	25.5045	24.617
GPR108	30.362	14.1111	23.749	17.6715	21.4734
GPR125	22.2945	19.5435	24.8647	18.1194	21.2055
GPR175	15.8505	8.54849	10.5805	23.3584	14.5845
GPRC5A	11.2301	11.053	11.9397	19.1518	13.3437
MC1R	11.3945	8.09919	4.59431	26.9263	12.7536
CELSR2	19.682	6.18217	8.71673	13.1784	11.9398
GPR124	14.7093	5.99516	13.5995	10.9324	11.3091
CD97	14.7452	9.63224	6.70515	12.6603	10.9357
OPN3	8.64667	6.97582	13.6299	11.2339	10.1216
GPRC5B	7.27581	5.8005	20.5709	4.22597	9.4683
SMO	11.9117	6.20092	10.0992	7.16835	8.84504
LPAR6	2.9402	18.9945	9.82836	2.34076	8.52595
FZD6	4.17353	17.6156	6.92504	5.37732	8.52287
GPR137	10.0744	4.36122	8.54199	9.86716	8.21119
GNRHR2	6.45148	9.22455	6.90694	9.01083	7.89845
GABBR1	4.95374	11.5648	8.42814	6.5542	7.87522
GPR155	6.19774	11.9431	6.19666	6.81992	7.78935
GPR161	7.88225	7.49406	6.07923	6.26491	6.93011
GPR126	4.83676	7.94651	6.89777	5.10732	6.19709
GPR172A	3.06957	4.37517	3.01595	12.3349	5.6989
LGR4	3.2679	7.76558	7.65363	3.59526	5.57059
GPR153	5.85147	3.19097	2.99354	9.59618	5.40804
S1PR2	8.8465	3.29932	3.81876	4.68345	5.16201
GPR180	1.9814	7.58186	4.25553	5.08503	4.72595
HRH2	9.75072	2.88652	2.07983	4.13659	4.71341
GPR176	4.83905	3.03494	2.15496	6.49539	4.13109
ADRB2	1.13636	12.2504	0.207402	2.19326	3.94686
GPR173	6.06179	1.2324	4.0126	1.93082	3.3094
LPAR2	4.08821	1.4751	2.69756	1.41789	2.41969
FZD1	1.93058	2.09399	2.13199	2.83535	2.24798
LPHN2	0.803313	7.15092	0.46984	0.298697	2.18069
GPR85	1.65847	2.79185	1.23124	2.87504	2.13915
FZD3	1.12485	2.44632	2.82896	1.52441	1.98114
GPR19	1.04193	4.49468	1.01788	0.992471	1.88674
LPHN1	2.26524	1.33446	2.2289	1.67945	1.87701
GPR37	2.38284	1.76286	2.56292	0.698538	1.85179
FZD4	1.60239	1.52308	1.68087	1.80773	1.65352
GPR3	0.897393	3.22855	0.0624682	2.07335	1.56544
OPN1SW	0.889285	2.56554	0.799502	1.9464	1.55018
FZD7	2.18734	1.10767	1.36864	1.11463	1.44457
EMR2	1.40953	1.99324	1.39035	0.60449	1.3494
FZD2	2.37444	0.351736	1.68558	0.477344	1.22227
CELSR1	1.25776	1.40443	0.550106	1.22256	1.10871
ADORA2B	0.793591	1.36443	0.644886	1.41632	1.05481
S1PR3	0.633012	2.04012	0.108649	1.33342	1.0288
GPR44	1.225	0.802637	0.570102	1.30039	0.974532
P2RY1	0.449787	2.39711	0.463226	0.582162	0.973071
GPR89A	0.701811	1.32625	0.982003	0.847855	0.96448
NPFFR2	1.60143	0.523782	0.420494	0.800231	0.836484
GPR158	0.619616	0.123392	2.39859	0.0755837	0.804295
FZD8	1.03932	0.221888	0.657156	1.24325	0.790404
GPR63	0.581763	1.18899	0.358459	0.946053	0.768816
DARC	1.87419	0.258373	0.0792417	0.292052	0.625964
ADRA1B	0.170903	0.16916	0.653745	1.46187	0.613919
P2RY12	0.269915	0.581191	1.28028	0.215982	0.586842
GIPR	1.05135	0.548214	0.618543	0.111544	0.582413
BAI2	0.517178	0.493854	0.380631	0.836677	0.557085
GPR82	0.535577	0.576468	0.58522	0.453391	0.537664
TACR2	0.536077	0.266787	0.616638	0.70144	0.530235
ELTD1	0.382747	0.988738	0.0523252	0.685056	0.527217
GPR137C	0.0987586	0.975993	0.354083	0.679645	0.52712
C3AR1	0.400172	1.39327	0.0714352	0.229119	0.523499
LTB4R	0.442615	0.950703	0.320281	0.303865	0.504366
OPRL1	0.851948	0.16361	0.674941	0.312087	0.500646
MCHR1	0.358282	0.0219336	0.856275	0.729723	0.491553
GPR75	0.144754	1.16444	0.20413	0.442565	0.488972
TBXA2R	0.590271	0.408635	0.504699	0.381123	0.471182
GPR146	0.494576	0.235048	0.809267	0.0933726	0.408066
PTGER4	0.0419522	1.41868	0.0166897	0.075243	0.388141
HTR7	0.340739	0.924523	0.127748	0.150057	0.385767
FZD5	0.336877	0.440028	0.168576	0.563922	0.377351
P2RY11	0.283084	0.556595	0.163358	0.471337	0.368594
CHRM1	0.555672	0.137055	0.418468	0.348817	0.365003
GPR162	0.462638	0.372014	0.349908	0.202788	0.346837
GPR160	0.215898	0.510908	0.424512	0.235003	0.34658
LTB4R2	0.321307	0.483282	0.178689	0.252565	0.308961
GPR37L1	0.346586	0.280585	0.285271	0.248646	0.290272
MC2R	0.625293	0.185268	0.176203	0.151401	0.284541
GPR157	0.127792	0.250019	0.163186	0.575545	0.279135
GABBR2	0.0651553	0.308333	0.00213337	0.740104	0.278931
BAI3	0.210819	0.689796	0.124982	0.0889677	0.278641
HCAR1	0.208953	0.278633	0.307161	0.271923	0.266668
GPR1	0.312335	0.305634	0.247946	0.187844	0.26344
SSTR2	0.236489	0.259305	0.277337	0.251029	0.25604
FZD9	0.21429	0.184962	0.19223	0.334599	0.23152
CCR6	0.196847	0.254504	0.219507	0.243927	0.228696
ADRA1A	0.218167	0.272324	0.207054	0.172629	0.217544
HRH4	0.126315	0.155887	0.269886	0.317206	0.217324
LPAR3	0.079944	0.348908	0.204172	0.1625	0.198881
GPR89B	0.197333	0.295919	0.161992	0.0859531	0.185299
NMUR1	0.166792	0.192226	0.162975	0.168468	0.172615
CELSR3	0.207433	0.110836	0.13627	0.217468	0.168002
ADORA3	0.0281021	0.561244	0.0642791	0.0121449	0.166443
MRGPRX3	0.0845122	0.131428	0.132824	0.28631	0.158769
FZD10	0.0175114	0.0158125	0.0716001	0.519793	0.156179
PTAFR	0.178826	0.139313	0.141041	0.155963	0.153786
OXTR	0.0291738	0.316121	0.0716425	0.129067	0.136501
GRM5	0.096867	0.241193	0.0485888	0.14843	0.13377
GPR17	0.1539	0.117525	0.0824601	0.165953	0.12996
RRH	0.0597119	0.0494254	0.294737	0.0999559	0.125958
MC4R	0.174716	0.202136	0.028961	0.094008	0.124955
GPR135	0.150093	0.120472	0.114261	0.0927236	0.119387
CHRM3	0.121826	0.0860922	0.100677	0.1444	0.113249
FFAR2	0.0947406	0.121743	0.11597	0.0810392	0.103373
RGR	0.117834	0.0676511	0.165584	0.0383916	0.0973652
GPR65	0.0967409	0.176119	0.0469005	0.0503735	0.0925335
GPR4	0.213213	0.0577581	0.058642	0.0373908	0.091751
CXCR2	0.115	0.0965297	0.0751207	0.0747262	0.0903441
ADORA2A	0.0399345	0.0798473	0.143739	0.0920881	0.0889022
GPR18	0.0639133	0.23205	0.032954	0.011463	0.0850951
F2RL2	0.0840615	0.0778035	0.0817466	0.0783991	0.0805027
ADRA2C	0	0.00346855	0.00339586	0.300377	0.0768104
GPR12	0.104413	0.0536888	0.0692302	0.0728267	0.0750397
PTH2R	0.198715	0.0363721	0.0379839	0.0211916	0.0735656
QRFPR	0.0440155	0.0539398	0.0972805	0.0947322	0.072492
F2RL3	0.0853189	0.0746337	0.05657	0.0726858	0.0723021
CCR1	0.0272554	0.135361	0	0.11341	0.0690066
GPR110	0.055316	0.0599391	0.0782439	0.0754006	0.0672249
GRM1	0.0680257	0.0677002	0.0689684	0.0593145	0.0660022
GRM6	0.0680675	0.0717075	0.0651901	0.0585992	0.0658911
GPR172B	0.0433279	0.089427	0.0492484	0.0777104	0.0649284
GPR116	0.0655189	0.123803	0.0589952	0.00435214	0.0631673
PITPNM3	0.0290955	0.0649396	0.0348376	0.118284	0.0617892
GPRC5D	0	0.0291788	0.15712	0.0521606	0.0596149
GPR133	0.0234033	0.0410913	0.0494256	0.119395	0.0583288
GRPR	0.0544007	0.0663157	0.0240466	0.0780558	0.0557047
GPR171	0.110104	0.0573594	0.0299506	0.00911455	0.0516321
CCR10	0.0777401	0.0643479	0.0400905	0.0232383	0.0513542
CXCR6	0.0693397	0.0660908	0.0204334	0.0414545	0.0493296
LPAR4	0.0611744	0.0878806	0.00737476	0.0398977	0.0490819
CHRM4	0.0533029	0.033692	0.0612596	0.0458884	0.0485357
S1PR1	0.0331431	0.0470291	0.054415	0.0543483	0.0472339
S1PR5	0.0945837	0.00854066	0.0132187	0.0656079	0.0454877
CALCRL	0.0646354	0.0723212	0.0385083	0.00403221	0.0448743
MRGPRF	0.0325792	0	0.043203	0.0958299	0.042903
MCHR2	0.0694589	0.021952	0.046054	0.0323901	0.0424638
BDKRB2	0	0.0426617	0.116353	0	0.0397537
C5AR1	0.0504211	0.0341469	0.0445751	0.0293904	0.0396334
GPR156	0.0440467	0.053541	0.0329488	0.0206611	0.0377994
GPR35	0.0260639	0.0373623	0.040324	0.046072	0.0374556
AGTR1	0.0500929	0.0310979	0	0.0633058	0.0361242
GNRHR	0.0171158	0.0662495	0.0270203	0.0333292	0.0359287
OPRK1	0.0510098	0.0332661	0.0250531	0.0182976	0.0319067
GPR83	0.0264347	0.0208862	0.0321334	0.0438557	0.0308275
BAI1	0.0253101	0.0582789	0.0156629	0.0208815	0.0300334
GPBAR1	0.0114388	0.0309581	0.0364223	0.0376183	0.0291094
ADRA2B	0.083614	0.00993444	0.0136167	0	0.0267913
GPR64	0.0089912	0.0257101	0.044863	0.02558	0.0262861
SSTR4	0	0	0.0339069	0.0687889	0.025674
OXER1	0.0172867	0.0117072	0.0534885	0.0155022	0.0244962
GPR113	0.0262739	0.0289839	0.0187059	0.0222756	0.0240598
GPR32	0.046626	0	0.01374	0.0334502	0.0234541
MLNR	0	0.0352684	0	0.0560414	0.0228274
HTR1D	0.0256082	0.0161866	0.024903	0.0238833	0.0226453
P2RY4	0.00939024	0.0169584	0.0290552	0.0336835	0.0222718
EDNRA	0.0350875	0.0134487	0	0.037396	0.0214831
GPR132	0.0196315	0.0319083	0.0190909	0.0140839	0.0211786
F2RL1	0.0100598	0.0181675	0.0333502	0.0180426	0.019905
GPR97	0.0273217	0.0345393	0	0.0137207	0.0188954
ADORA1	0.0210547	0.033271	0.00232665	0.0188812	0.0188834
EMR4P	0.0213213	0.0168461	0.0188492	0.0172082	0.0185562
CXCR4	0.0275	0.0248319	0.00405189	0.0164407	0.0182061
LPAR1	0.0186764	0.0295127	0	0.0234478	0.0179092
OPRD1	0	0	0	0.0708105	0.0177026
EMR1	0.0323143	0	0.0142838	0.0215269	0.0170312
HRH1	0.0264592	0.00746655	0.00957615	0.0234414	0.0167358
GPR150	0	0.0165771	0.00540991	0.0439016	0.0164722
GPR55	0.0111549	0.0335754	0	0.0200067	0.0161843
GPR45	0.0088593	0.0119997	0.0234964	0.0190674	0.0158557
CCR9	0.0174697	0.0157747	0.0154441	0.012533	0.0153054
VIPR2	0.0144118	0.016267	0.0111483	0.0168013	0.0146571
PROKR1	0.0275561	0.018662	0.0121806	0	0.0145997
GPR62	0.00678239	0.0061243	0.0149883	0.029192	0.0142717
GPR114	0.0265183	0.00513117	0.00669818	0.0176657	0.0140033
P2RY6	0.0181115	0	0.0305283	0.00440223	0.0132605
TSHR	0.0137079	0.0185669	0.013538	0.00575979	0.0128931
NPSR1	0	0	0.0232937	0.0280556	0.0128373
GPR179	0.0242607	0.00547673	0.00765994	0.0136754	0.0127682
HTR2A	0.0120313	0.0144857	0.0204607	0.00368977	0.0126669
NMBR	0.0117174	0.0158708	0.0103588	0.00840621	0.0115883
DRD5	0.0248159	0	0.00274233	0.0178033	0.0113404
CHRM5	0.00950621	0.00858392	0.012606	0.0136398	0.011084
PTH1R	0.0150811	0.00680894	0.0033331	0.018934	0.0110393
LPHN3	0.0159307	0.00822005	0.0130776	0.00653081	0.0109398
GLP2R	0.0277263	0.00417272	0.00817054	0.00331522	0.0108462
GPR111	0.00547545	0.0135966	0.015732	0.00785634	0.0106651
LPAR5	0.0162284	0	0.0143468	0.0116425	0.0105544
RXFP4	0.0286092	0.00645838	0.00632303	0	0.0103477
ADRA2A	0.00733936	0.0149114	0.00973261	0.0092144	0.0102994
FFAR3	0.0183333	0	0.00810385	0.0131526	0.00989744
MRGPRX4	0.0108669	0.0245315	0	0.00389805	0.00982411
ADRA1D	0.0109464	0	0.0217738	0.00588985	0.00965251
GRM2	0.00778453	0.0210878	0.00188791	0.00612839	0.00922216
GPR52	0	0.0191919	0.00939482	0.00762394	0.00905267
FPR1	0.0121068	0	0.0160546	0.0043427	0.00812602
HCAR2	0.0217222	0	0	0.0103892	0.00802785
CCR4	0.0185478	0	0	0.0133065	0.00796358
GPR98	0.00353743	0.0060691	0.0146985	0.00659837	0.00772585
CRHR2	0	0.00209427	0.0101748	0.0179022	0.00754282
TAS1R1	0.0104014	0	0.00651322	0.0132138	0.0075321
NTSR1	0.00686103	0.0108419	0.00606554	0.00615276	0.00748031
AVPR1A	0	0.0123217	0.0075397	0.00978959	0.00741275
GPR87	0	0.00462052	0.0135685	0.0110108	0.00729996
GPR21	0.0159278	0.00719124	0	0.00571342	0.00720812
GPR34	0	0.0221517	0.00361618	0.00280481	0.00714317
GPR22	0.0048805	0.0132162	0.00647577	0.00350206	0.00701863
AVPR2	0	0.00870984	0.00426365	0.0137814	0.00668872
CX3CR1	0.00928018	0	0	0.0166445	0.00648117
EMR3	0.0128517	0	0.00284041	0.00922002	0.00622803
CCKAR	0.00911705	0	0.00805998	0.00654071	0.00592944
GRM8	0	0	0.00177527	0.02017	0.00548632
GPR151	0	0.0115224	0.00564044	0.00457724	0.00543502
NMUR2	0	0	0.00320233	0.0181909	0.00534831
SSTR3	0.0070219	0	0.00620775	0.00755643	0.00519652
HCAR3	0	0.0157368	0	0.00500113	0.00518448
TAS1R3	0.00572189	0.00516675	0.00252923	0.00615745	0.00489383
GPR183	0	0.0115443	0.00753547	0	0.00476994
GPR26	0.0013339	0.00240898	0.00176887	0.0124405	0.00448806
HTR6	0.00757023	0	0.0100388	0	0.00440226
XCR1	0	0.017432	0	0	0.004358
DRD2	0	0	0.00494705	0.0116239	0.00414274
P2RY2	0.0116063	0	0.00256507	0.00208155	0.00406323
NPFFR1	0	0	0.0107612	0.00436637	0.00378189
ADRB1	0	0	0.0112046	0.00363702	0.0037104
BRS3	0	0	0.0147799	0	0.00369498
PTGER3	0.0035672	0.00483166	0.000788401	0.00544819	0.00365886
HTR4	0.00970669	0	0	0.0046973	0.003601
MRGPRX1	0.0136663	0	0	0	0.00341657
GHRHR	0.00960441	0	0	0.00344518	0.0032624
HTR1E	0.0073075	0	0	0.00524251	0.0031375
GPR77	0.0124422	0	0	0	0.00311055
CNR2	0.00857734	0	0.00379143	0	0.00309219
GPR89C	0	0.00445701	0.00436361	0.00354109	0.00309043
DRD1	0.0085043	0	0.00375914	0	0.00306586
FPR3	0.0116516	0	0	0	0.0029129
TACR1	0	0.0013301	0.00390667	0.00632363	0.0028901
GPR61	0.00514511	0	0.00454857	0.00184559	0.00288482
RXFP2	0	0.00722252	0.00235699	0.00191269	0.00287305
HCRTR1	0	0.00338555	0	0.00806944	0.00286375
HTR1B	0	0.00627843	0	0.0049882	0.00281666
GPR39	0	0.0069767	0	0.00369676	0.00266836
CXCR5	0.00512991	0	0	0.00552097	0.00266272
GPR148	0	0	0.0056033	0.0045471	0.0025376
GALR3	0	0	0	0.0101439	0.00253598
BDKRB1	0	0	0.00548968	0.0044549	0.00248615
NPY6R	0	0.00218529	0.00427899	0.00347242	0.00248417
PTGIR	0.00715995	0	0	0.00256833	0.00243207
MRGPRX2	0	0	0.00650255	0.00263842	0.00228524
TACR3	0.00869916	0	0	0	0.00217479
CALCR	0	0.00541086	0.00176568	0.00143281	0.00215234
CCR8	0	0	0	0.00753481	0.0018837
GRM3	0	0.00299993	0.00440559	0	0.00185138
CMKLR1	0.00274661	0	0.00242816	0.00197045	0.00178631
APLNR	0.00366868	0	0.00342318	0	0.00177297
GPR182	0	0	0	0.00707699	0.00176925
OPRM1	0	0.00276541	0.00430059	0	0.0017665
GPR68	0	0.0046618	0.00228197	0	0.00173594
LGR6	0.00474973	0	0.0020995	0	0.00171231
OPN4	0	0	0	0.00668526	0.00167132
MTNR1A	0	0	0.00661076	0	0.00165269
GPR119	0	0	0.00602255	0	0.00150564
ADRB3	0	0	0	0.00593566	0.00148391
P2RY14	0.0058999	0	0	0	0.00147497
TAAR8	0	0	0	0.00585885	0.00146471
TAAR6	0	0	0	0.00579563	0.00144891
GPR139	0	0	0.00576045	0	0.00144011
TAAR9	0	0	0	0.00572018	0.00143005
FPR2	0	0	0	0.00565656	0.00141414
VIPR1	0	0	0	0.00560743	0.00140186
MRGPRE	0	0	0.00545449	0	0.00136362
HTR2C	0.00296351	0	0	0.00212607	0.00127239
GPRC6A	0.00507344	0	0	0	0.00126836
CRHR1	0	0	0.0028332	0.0022215	0.00126368
CCR2	0	0	0	0.00453644	0.00113411
HRH3	0	0.00245713	0	0.00195218	0.00110233
FSHR	0	0.00244126	0	0.00193956	0.0010952
SUCNR1	0	0	0.00411917	0	0.00102979
MTNR1B	0	0	0.00408527	0	0.00102132
GPR112	0.00138533	0	0.000612354	0.00198771	0.000996348
NPY1R	0	0	0.0021628	0.00175512	0.00097948
CXCR3	0	0	0.00357953	0	0.000894883
HCRTR2	0	0	0	0.0029985	0.000749625
GPRC5C	0	0	0	0.00299107	0.000747768
ADCYAP1R1	0.00216491	0	0	0.000758869	0.000730945
GPR149	0	0	0.00281092	0	0.00070273
RXFP3	0	0	0.00255747	0	0.000639368
RXFP1	0	0	0	0.00218913	0.000547283
PTGER2	0	0	0	0.00212373	0.000530932
LHCGR	0	0	0.00206173	0	0.000515432
HTR1F	0	0.00204568	0	0	0.00051142
P2RY13	0	0	0	0.00188463	0.000471157
GALR1	0	0	0	0.00187131	0.000467827
CNR1	0	0	0	0.00186949	0.000467372
GPR88	0	0.00186564	0	0	0.00046641
OPN5	0	0.00185496	0	0	0.00046374
LGR5	0	0	0	0.00180628	0.00045157
GHSR	0	0	0	0.00172014	0.000430035
GPR115	0	0	0	0.00163408	0.00040852
GRM7	0	0	0	0.0012258	0.00030645
GPR123	0	0	0	0.001185	0.00029625
PTGFR	0	0	0	0.000937374	0.000234344
P2RY8	0	0	0	0	0
OPN1LW	0	0	0	0	0
OPN1MW	0	0	0	0	0
OPN1MW2	0	0	0	0	0
CXCR1	0	0	0	0	0
AGTR2	0	0	0	0	0
AVPR1B	0	0	0	0	0
CASR	0	0	0	0	0
CCKBR	0	0	0	0	0
CCR3	0	0	0	0	0
CCR5	0	0	0	0	0
CCR7	0	0	0	0	0
CCRL2	0	0	0	0	0
CHRM2	0	0	0	0	0
CYSLTR1	0	0	0	0	0
DRD3	0	0	0	0	0
DRD4	0	0	0	0	0
FFAR1	0	0	0	0	0
GALR2	0	0	0	0	0
GCGR	0	0	0	0	0
GLP1R	0	0	0	0	0
GPR101	0	0	0	0	0
GPR128	0	0	0	0	0
GPR141	0	0	0	0	0
GPR142	0	0	0	0	0
GPR144	0	0	0	0	0
GPR15	0	0	0	0	0
GPR152	0	0	0	0	0
GPR174	0	0	0	0	0
GPR20	0	0	0	0	0
GPR25	0	0	0	0	0
GPR27	0	0	0	0	0
GPR31	0	0	0	0	0
GPR33	0	0	0	0	0
GPR50	0	0	0	0	0
GPR6	0	0	0	0	0
GPR78	0	0	0	0	0
GPR84	0	0	0	0	0
GRM4	0	0	0	0	0
HTR1A	0	0	0	0	0
HTR5A	0	0	0	0	0
KISS1R	0	0	0	0	0
MAS1	0	0	0	0	0
MAS1L	0	0	0	0	0
MC3R	0	0	0	0	0
MC5R	0	0	0	0	0
MRGPRD	0	0	0	0	0
MRGPRG	0	0	0	0	0
NPBWR1	0	0	0	0	0
NPBWR2	0	0	0	0	0
NPY2R	0	0	0	0	0
NPY5R	0	0	0	0	0
NTSR2	0	0	0	0	0
OR51E1	0	0	0	0	0
OXGR1	0	0	0	0	0
P2RY10	0	0	0	0	0
PRLHR	0	0	0	0	0
PROKR2	0	0	0	0	0
PTGDR	0	0	0	0	0
PTGER1	0	0	0	0	0
RHO	0	0	0	0	0
S1PR4	0	0	0	0	0
SCTR	0	0	0	0	0
SSTR1	0	0	0	0	0
SSTR5	0	0	0	0	0
TAAR1	0	0	0	0	0
TAAR2	0	0	0	0	0
TAAR3	0	0	0	0	0
TAAR5	0	0	0	0	0
TAS1R2	0	0	0	0	0
TRHR	0	0	0	0	0
UTS2R	0	0	0	0	0

## Sheet: Sheet 2 - Receptor Kinases
GPCR, Receptor Kinase, & Ion Channel Gene Expression Levels in Human Epidermal Melanocytes
Gene ID	HEM-D1 (FPKM)	HEM-D2 (FPKM)	HEM-L3 (FPKM)	HEM-L4 (FPKM)	Average FPKM		Sheet 1 - GPCRs
ERBB3	87.5402	58.6451	77.6874	45.4739	67.3366		Sheet 2 - Receptor Kinases
KIT	35.3575	75.4818	72.1722	31.2974	53.5772		Sheet 3 - Ion Channels
TGFBR2	48.9846	30.6995	77.7517	37.2533	48.6723
TYRO3	30.1052	15.8581	20.1745	28.6809	23.7047
MET	16.0489	40.5043	23.9634	13.1909	23.4269
FGFR1	24.4271	19.2694	18.8874	30.4689	23.2632
DDR2	17.5961	34.9733	17.5992	13.8981	21.0167
RYK	12.4483	24.9811	20.0342	13.0095	17.6183
TGFBR1	7.25003	31.0221	15.5492	10.605	16.1066
ACVR1	16.2055	19.354	14.5371	12.5948	15.6729
ERBB2	20.7726	10.0159	13.8761	17.7845	15.6123
DDR1	17.5742	8.35021	9.62272	12.2055	11.9382
PTK7	15.5323	10.7342	10.2848	10.9559	11.8768
BMPR1A	5.93187	19.8902	10.9177	8.05082	11.1976
BMPR2	7.04303	16.3453	10.701	6.76569	10.2138
EPHB4	13.2444	5.62614	8.48282	9.9015	9.31372
IGF1R	13.6778	7.07709	7.7231	7.40808	8.97152
ACVR1B	11.3886	5.36032	6.68643	5.62263	7.2645
TGFBR3	3.43256	8.53833	4.24554	4.0031	5.05488
AXL	5.06446	2.00334	3.14843	4.81294	3.75729
KDR	5.70233	7.62381	0.75129	0.794726	3.71804
EPHA5	2.17531	4.57472	3.16793	1.83697	2.93873
ROR1	1.12835	4.12797	1.04361	2.05349	2.08835
INSR	2.12492	1.85128	1.86136	1.75157	1.89728
EPHA2	2.84553	2.8866	0.57821	0.592632	1.72574
ACVR2B	1.3428	1.33073	1.64682	0.968542	1.32222
ACVR2A	0.660392	2.54339	1.37564	0.664622	1.31101
EPHA4	0.675509	0.992193	0.229762	1.13681	0.758568
LTK	0.10142	0.0801411	0.182592	2.2203	0.646113
FLT1	1.08011	0.442634	0.329791	0.517766	0.592575
ACVR1C	0.442492	0.983094	0.69312	0.170592	0.572325
EGFR	0.0549392	0.0856882	0.110385	1.79109	0.510526
BMPR1B	0.0981195	0.755372	0.0822948	0.909687	0.461368
ACVRL1	0.69746	0.21717	0.364489	0.221838	0.375239
AATYK	0.253726	0.220384	0.321833	0.510457	0.3266
ALK	0.449095	0.229864	0.447145	0.0478497	0.293488
FGFR2	0.198701	0.214207	0.346086	0.283476	0.260618
MERTK	0.145698	0.161786	0.40208	0.213289	0.230713
FGFR4	0.234303	0.260938	0.191027	0.235808	0.230519
EPHB3	0.395931	0.0727155	0.317396	0.125173	0.227804
EPHA3	0.0722575	0.322395	0.079185	0.0311049	0.126236
EPHB1	0.0692883	0.0693666	0.138489	0.159932	0.109269
MST1R	0.0560478	0.0639285	0.0756281	0.194699	0.0975759
FLT4	0.0689422	0.0845436	0.044717	0.0438663	0.0605173
EPHB6	0.00351005	0.00475425	0.0961954	0.0579177	0.0405944
PDGFRA	0.031731	0.0439337	0.0523637	0.015935	0.0359908
CSF1R	0.0320411	0.0241104	0.0173104	0.028095	0.0253892
RET	0.0102309	0.00769135	0.0326171	0.0460705	0.0241525
TIE1	0.0219822	0.00165412	0.00809728	0.0551962	0.0217325
TEK	0.00591661	0.0320555	0.0222301	0.00848933	0.0171729
FGFR3	0.0143849	0.0162366	0.00953778	0.0248606	0.016255
EPHA1	0.00853122	0.0308141	0.00188552	0.00918064	0.0126029
AMHR2	0.0244242	0	0.004335	0.0175815	0.0115852
NTRK2	0.00941224	0.0113366	0.00862367	0.0104947	0.0099668
ERBB4	0.00808191	0.0145959	0.0076552	0.00828299	0.009654
FLT3	0.0148159	0	0.00491178	0.00531458	0.00626057
PDGFRB	0.00733671	0.0022083	0.00324303	0.00964969	0.00560943
NTRK3	0	0	0.00157659	0.0203293	0.00547647
NTRK1	0.00569282	0	0.00251631	0.00204203	0.00256279
GUCY2C	0	0	0.00818181	0.00132792	0.00237743
INSRR	0.00337807	0	0.0014932	0.00121175	0.00152076
GUCY2D	0.00394123	0	0	0.00141375	0.00133875
EPHA8	0	0	0.00360771	0	0.000901928
EPHB2	0	0	0.00255446	0.00103648	0.000897735
EPHA7	0	0.0018894	0.000924902	0.000750562	0.000891216
EPHA6	0	0	0	0.0034774	0.00086935
ROR2	0	0	0.00153002	0	0.000382505
MUSK	0	0	0	0	0
ROS1	0	0	0	0	0

## Sheet: Sheet 3 - Ion Channels
GPCR, Receptor Kinase, & Ion Channel Gene Expression Levels in Human Epidermal Melanocytes
Gene ID	HEM-D1 (FPKM)	HEM-D2 (FPKM)	HEM-L3 (FPKM)	HEM-L4 (FPKM)	Average FPKM		Sheet 1 - GPCRs
CLIC1	207.144	293.545	181.044	289.437	242.793		Sheet 2 - Receptor Kinases
P2RX7	112.269	67.4281	97.0042	36.8587	78.39		Sheet 3 - Ion Channels
TRPV2	100.473	50.6637	44.8007	106.284	75.5554
CLCN3	51.1607	111.79	60.6945	65.7679	72.3533
CLIC4	32.0662	107.648	88.3485	57.5349	71.3994
TRPM1	40.8044	50.129	84.3868	55.8993	57.8049
TPCN2	57.033	31.8223	53.8926	65.7149	52.1157
CLCN7	59.6826	31.3162	44.1535	67.2827	50.6088
PKD2	20.2859	53.2435	31.5583	21.4979	31.6464
BEST1	36.6431	9.91155	44.183	34.6164	31.3385
PANX1	21.3342	26.1285	32.4847	20.8853	25.2082
ANO10	31.9942	18.5674	24.0381	19.5231	23.5307
ANO6	13.6084	32.6133	19.3758	21.1716	21.6923
KCNJ13	7.83731	15.1235	44.8006	2.64799	17.6024
P2RX4	21.498	17.9613	14.1594	14.9274	17.1365
MCOLN1	21.7279	9.45019	13.0448	22.8945	16.7793
MCOLN3	7.21581	31.8393	12.1862	10.5679	15.4523
ITPR3	14.7661	10.2041	5.74658	19.6624	12.5948
CLCN6	18.7199	9.74255	9.74309	8.93468	11.7851
KCNS3	12.2771	5.97796	16.3281	8.05524	10.6596
TRPM7	4.67401	19.1302	9.12026	7.98306	10.2269
GJC1	4.01327	16.9311	7.83233	9.24791	9.50615
TPCN1	9.24739	6.08093	4.68686	15.1898	8.80124
CLCN5	3.85639	5.01581	6.88238	4.83706	5.14791
GJA3	5.35555	4.56837	5.34072	4.03059	4.82381
KCNN2	2.74826	2.99191	9.66657	2.86671	4.56836
GJB1	4.21907	3.57058	6.9956	2.89015	4.41885
CACNA1A	10.7813	2.06351	1.03104	2.46115	4.08425
GRIK2	2.70053	6.19859	4.02155	2.4761	3.84919
TRPM4	3.99897	2.12931	1.55968	6.31859	3.50164
KCNH1	5.3565	2.21825	0.870499	2.95735	2.85065
ANO5	1.59887	4.95652	2.16919	1.94762	2.66805
TRPC1	1.41898	4.12097	2.92501	2.0435	2.62711
ANO4	2.97649	2.92386	2.8565	1.2837	2.51014
CHRNB1	2.73363	2.43027	2.88881	1.9027	2.48885
ITPR2	1.56287	2.24479	1.90003	1.34524	1.76323
TRPV1	1.82332	1.79837	1.53278	1.33442	1.62222
GABRG3	3.27144	0.659082	0.228326	1.81528	1.49353
ITPR1	1.87751	1.79185	0.868055	1.41142	1.48721
ANO8	1.37208	1.51172	1.01687	1.67977	1.39511
KCNQ5	1.23854	2.59625	1.14318	0.576045	1.3885
MCOLN2	0.654774	2.61563	0.620803	1.28159	1.2932
CHRNA5	0.725186	2.0926	0.78396	1.37982	1.24539
CHRNE	0.669009	0.644566	2.13332	1.2428	1.17242
GJB2	1.15771	0.277058	2.83555	0.308624	1.14474
KCND1	1.99918	0.813696	0.97602	0.706418	1.12383
PKD1	0.607374	0.926602	0.503166	2.08946	1.03165
HCN3	0.916754	0.895347	0.885061	1.35115	1.01208
KCNK2	0.776882	0.937295	1.50929	0.58725	0.952679
SCN1B	0.357455	0.78063	0.74843	1.8189	0.926354
KCNK6	1.56916	0.532584	0.574778	0.694732	0.842814
GJA1	0.32237	0.334757	2.70133	0.0099117	0.842092
AQP11	0.90571	0.849053	0.98712	0.62497	0.841713
P2RX6	1.23318	0.918917	0.698851	0.443333	0.82357
GABRB3	0.822774	0.597103	1.34214	0.240116	0.750533
GJC3	1.07858	0.513654	1.06456	0.275598	0.733098
CLCN2	0.609586	0.938814	0.531847	0.775592	0.71396
KCNC4	0.752436	0.352095	0.431987	1.21049	0.686752
CHRNA6	1.23337	0.988929	0.307995	0.107947	0.65956
TRPV3	1.09778	0.705621	0.363012	0.37725	0.635916
KCNA2	0.714707	0.622241	0.9943	0.15702	0.622067
HVCN1	0.697445	0.500594	0.604612	0.404135	0.551697
TRPM6	0.85141	0.422989	0.491178	0.169537	0.483779
GJD3	0.589842	0.293255	0.4392	0.416864	0.43479
SCN8A	0.211171	0.636798	0.256248	0.607418	0.427909
HCN2	0.702352	0.271533	0.334627	0.330387	0.409725
KCNJ5	0.522482	0.363953	0.33213	0.406965	0.406383
GRIN2D	0.622902	0.238924	0.328946	0.418208	0.402245
SCN9A	0.276325	0.58369	0.100332	0.393952	0.338575
ANO7	0.380186	0.36745	0.259566	0.336283	0.335871
CATSPER2	0.18346	0.29246	0.350623	0.390842	0.304346
GRIA3	0.587403	0.453418	0.0227342	0.134968	0.299631
TRPA1	0.151345	0.467332	0.301044	0.226848	0.286642
KCNS1	0.441398	0.0828023	0.465792	0.0501759	0.260042
CACNA1D	0.0819479	0.556307	0.0738384	0.291622	0.250929
KCNJ11	0.260428	0.242747	0.209809	0.241078	0.238515
CHRNB2	0.195468	0.233868	0.240847	0.0832627	0.188361
GABRA5	0.252657	0.301816	0.111682	0.0830775	0.187308
TRPV4	0.133039	0.0620366	0.435442	0.0713824	0.175475
AQP6	0.253001	0.163891	0.0972465	0.177561	0.172925
TRPM3	0.173267	0.14287	0.314925	0.033707	0.166192
KCNJ2	0.0753814	0.0821509	0.369975	0.132402	0.164977
CHRNA10	0.0386991	0.321489	0.095794	0.186014	0.160499
CNGB1	0.172687	0.19068	0.140161	0.124777	0.157076
KCNJ10	0.248267	0.0989731	0.265013	0.0132635	0.156379
KCNG3	0.0262963	0.543256	0.00996303	0.0215604	0.150269
CLCN4	0.145289	0.188475	0.169148	0.0616589	0.141143
SCN11A	0.132696	0.14398	0.132448	0.123604	0.133182
CHRNB4	0.192157	0.084046	0.148643	0.0904684	0.128829
KCNJ14	0.107011	0.142529	0.0969935	0.166116	0.128162
TRPC4	0.033869	0.380056	0.0774031	0.0104135	0.125435
CHRNA3	0.0496604	0.226846	0.0785362	0.127373	0.120604
CATSPER3	0.0231728	0.204014	0.0819441	0.166245	0.118844
KCNH8	0.0859698	0.122704	0.0919381	0.139269	0.10997
PANX2	0.117047	0.0550474	0.00646713	0.251581	0.107536
KCNN3	0.101957	0.108674	0.117548	0.0452844	0.0933659
KCNA7	0.0614267	0.110934	0.0886023	0.111331	0.0930735
KCNK13	0.0990383	0.0999508	0.108157	0.0626926	0.0924597
KCNH6	0.0744228	0.0757123	0.12354	0.0865369	0.090053
TRPM8	0.0870644	0.157235	0.0461819	0.0660306	0.089128
RYR1	0.0754927	0.031277	0.0942209	0.151647	0.0881594
KCNG1	0.0267362	0.02716	0.0472725	0.213388	0.0786392
HTR3B	0.100248	0.0942937	0.0516979	0.0539396	0.0750448
ZACN	0.0955687	0.0767398	0.0610182	0.0647673	0.0745235
CHRNA1	0.166545	0.0786113	0.02677	0.0190085	0.0727337
CLIC2	0.0380038	0.100499	0.0623953	0.0876358	0.0721335
CHRNA7	0.0816149	0.0562421	0.0569622	0.0739601	0.0671948
GJC2	0.0618973	0.013973	0.0875531	0.0932527	0.064169
GRIN3A	0.0463	0.0603	0.0763536	0.0683491	0.0628257
KCNN4	0.0264735	0.14343	0.00292551	0.0783442	0.0627933
GJA10	0.141544	0	0.0208555	0.0846216	0.0617553
SCN2A	0.10786	0.114978	0.0137624	0.00810328	0.0611759
AQP1	0.0422982	0.0300099	0.050749	0.104042	0.0567748
GABRR2	0.0283286	0.0682139	0.0793064	0.0474213	0.0558175
CNGA4	0.0710458	0.0641529	0.0767659	0.00566326	0.054407
KCNU1	0.05713	0.0722222	0.0488226	0.034155	0.0530824
AQP4	0.0246509	0.100178	0.0859729	0.000966916	0.0529422
GRID1	0.0167096	0.00646646	0.00105516	0.178103	0.0505836
SCNN1D	0.0195573	0.114801	0.0280959	0.0390087	0.0503657
RYR3	0.0298374	0.0530927	0.0360757	0.0727168	0.0479307
AQP3	0.0166358	0.0788645	0.0220605	0.0537065	0.0428168
HTR3E	0.0788935	0	0.0313858	0.0565994	0.0417197
GJA5	0.0589222	0.0494622	0.0500871	0.00818666	0.0416645
KCNMA1	0.0171349	0.0199313	0.00908747	0.119744	0.0414744
SCN3B	0.0320659	0.0245003	0.0403415	0.0415852	0.0346232
KCNK15	0.0115765	0.0209067	0.0281442	0.0664413	0.0317672
KCNJ12	0.00536215	0.00726287	0.0651811	0.0471244	0.0312326
CNGA1	0.0303834	0.0412477	0.0246223	0.0254305	0.030421
GRIN2C	0.0331898	0.0224773	0.0117367	0.0500029	0.0293517
GJD4	0.00979287	0.0795849	0.0173149	0.0105383	0.0293077
GABRB1	0.0466495	0.0150441	0.0441865	0.00717151	0.0282629
SCN2B	0.028561	0.0167635	0.0328244	0.0348332	0.0282455
KCNN1	0.0109866	0.0124008	0.0461356	0.0433507	0.0282184
CATSPER1	0.0223189	0.0151151	0.0147984	0.0560418	0.0270686
GRIN2B	0.0446273	0.0360557	0.0114206	0.012638	0.0261854
CLIC6	0.0337251	0.00507552	0.0281585	0.0147858	0.0204362
CLCNKB	0.055913	0.0031555	0.0123575	0.0100282	0.0203635
CACNA1H	0	0	0.0128725	0.0663651	0.0198094
GABRQ	0	0.00677487	0.00663289	0.0645914	0.0194998
P2RX5	0.0279533	0.00305112	0.0118304	0.0349164	0.0194378
GJB7	0.0194729	0.023445	0.0172153	0.0163	0.0191083
KCNK10	0.0231763	0.0252877	0.0102446	0.0138558	0.0181411
KCNH4	0.0253631	0.00490766	0.0112112	0.0298933	0.0178438
RYR2	0.0166761	0.0376454	0.0117941	0.00329001	0.0173514
KCNQ4	0.00360967	0.013038	0.0335075	0.0168328	0.016747
SCN3A	0.00921474	0.0464731	0.00407315	0.00661083	0.016593
GLRA2	0.0239428	0.0172959	0.00635001	0.0171731	0.0161905
AQP7	0.0128089	0.0231323	0.00566189	0.0229732	0.0161441
GRIA4	0.00701874	0.0356607	0.0146971	0.00503533	0.015603
MIP	0.022421	0.0101229	0.00743305	0.0221171	0.0155235
KCNK7	0	0.0333664	0.010889	0.0177836	0.0155097
PKD2L1	0.00946614	0.0149585	0.0167372	0.0186757	0.0149594
KCNK9	0.0367833	0.00553577	0.0162593	0	0.0146446
GRIK1	0.00445159	0.0222919	0.0118062	0.0191868	0.0144341
GRIK3	0	0.0330682	0.0145358	0.00750646	0.0137776
NALCN	0.0140386	0.0126766	0.0221624	0.00575516	0.0136582
KCNK3	0.014282	0.0193445	0.00946957	0.0102461	0.0133355
KCNJ1	0.0126644	0.0102464	0.0279854	0.00200393	0.013225
ANO3	0.00940341	0.0169822	0.0207829	0.00421634	0.0128462
TRPV5	0.0118099	0	0.018271	0.0211814	0.0128156
CACNA1F	0.0137829	0.00311142	0.0142157	0.0197761	0.0127215
KCNJ16	0	0.00490362	0.041608	0.00389589	0.0126019
BEST4	0.0142442	0.00964668	0.0125927	0.0127738	0.0123143
AQP8	0.0122056	0	0.00539521	0.0306476	0.0120621
PKD2L2	0	0.0241662	0.0088724	0.0144039	0.0118606
SCNN1A	0.0205601	0.00812258	0.0139167	0.0016133	0.0110532
GRIK5	0	0.012812	0.0143354	0.0159957	0.0107858
KCNA5	0	0.0297219	0	0.0127152	0.0106093
GJB6	0.0158343	0.00714899	0.0163097	0.00283989	0.0105332
KCNC3	0.00906801	0	0.0200416	0.0130111	0.0105302
SCN5A	0.00165551	0.00224238	0.00805007	0.0292651	0.0103033
KCNK4	0	0.00378819	0.0148352	0.0210679	0.00992282
KCNT2	0.00944791	0.0298595	0	0	0.00982685
P2RX3	0	0.0048554	0.0142609	0.019288	0.00960108
GRID2	0.030645	0.00592968	0	0.00157037	0.00953626
GLRA1	0.0169175	0.00752484	0.00373877	0.00910251	0.0093209
KCNV2	0	0.00932151	0.0121682	0.0148118	0.00907538
ANO9	0.00504495	0.00911097	0.01115	0.0090483	0.00858855
BEST2	0.0157879	0.00356405	0.00348936	0.0113265	0.00854195
GJB5	0	0	0.0165914	0.013464	0.00751385
GABRA2	0.00607805	0.00548836	0.0107467	0.00654073	0.00721346
TRPC6	0.00305696	0.00690093	0.0135126	0.00438622	0.00696418
GJA9	0	0	0.0255867	0	0.00639668
AQP5	0.00833334	0	0.00368357	0.0119569	0.00599345
CLCN1	0.00466426	0	0.00824694	0.0100386	0.00573745
GABRP	0.0043384	0.00391748	0.0115062	0.00311243	0.00571863
CHRNG	0	0.00920399	0.0060074	0.00731255	0.00563099
KCNA4	0.0135598	0.00459159	0.00299691	0	0.00528708
GJD2	0	0	0.00781664	0.0126865	0.00512578
GJA8	0.0115864	0	0	0.00831225	0.00497466
HTR3C	0.00901338	0	0	0.0096995	0.00467822
KCNJ9	0	0.00430715	0.0126507	0.00171101	0.00466721
KCNH7	0.00333707	0.00903991	0.00147508	0.00430227	0.00453858
CATSPER4	0	0	0.00980463	0.0079565	0.00444028
CNGA3	0.0150139	0	0	0.00269269	0.00442665
KCNH2	0.00596505	0	0.00263672	0.00790045	0.00412555
GRIN2A	0.00297293	0.00671266	0.00125465	0.00533319	0.00406836
GRIK4	0	0.00456232	0.00223335	0.00906188	0.00396439
CLCNKA	0.0115686	0	0	0.00414813	0.00392918
P2RX2	0	0.0045064	0	0.0107412	0.0038119
CHRNB3	0.00770441	0	0.00681113	0	0.00362889
CACNA1B	0.00281141	0.00190399	0.00372817	0.00605085	0.0036236
GRIN3B	0	0.00199471	0.00781164	0.00316958	0.00324398
KCNJ8	0	0.0027946	0.00547207	0.00444061	0.00317682
KCNB1	0.00758731	0	0.0016769	0.00272163	0.00299646
KCNC1	0	0.00184723	0.00452142	0.00513668	0.00287633
CACNA1C	0	0.000459117	0.00764592	0.00325102	0.00283901
ANO1	0.00794989	0	0.00175703	0.00142584	0.00278319
KCNK5	0	0	0.00166425	0.00945383	0.00277952
KCNJ15	0.0106606	0	0	0	0.00266515
AQP9	0	0.00647907	0.00211443	0	0.00214838
AQP10	0.00849087	0	0	0	0.00212272
KCND3	0	0.00250146	0	0.00596238	0.00211596
KCNA6	0	0.00105367	0.00206317	0.00502281	0.00203491
TRPM2	0.00237509	0	0.00314957	0.00255589	0.00202014
SCN4A	0.00354561	0	0.00235089	0.00190776	0.00195107
HTR3D	0	0	0	0.00770291	0.00192573
GJB3	0	0	0.00764612	0	0.00191153
GRIN1	0	0.0016424	0.00160798	0.0039148	0.0017913
SCN1A	0.0034352	0.000775378	0.00150871	0.00123215	0.00173786
KCNS2	0	0.00205258	0	0.00489231	0.00173622
CHRNA2	0	0.00157491	0.0015419	0.00375378	0.00171765
AQP2	0	0	0.00299691	0.00364801	0.00166123
KCNK16	0	0	0	0.0065054	0.00162635
KCNK18	0	0	0.00626319	0	0.0015658
KCNH3	0	0.00166727	0.00326465	0.00132464	0.00156414
CLIC5	0.00489378	0	0.00108157	0	0.00149384
SCNN1G	0.00408955	0.00184639	0	0	0.00148398
CHRNA9	0	0	0	0.005727	0.00143175
GABRA1	0	0.00160237	0.00141548	0.00254636	0.00139105
GABRB2	0.00380056	0.00171588	0	0	0.00137911
ANO2	0	0	0	0.00550368	0.00137592
P2RX1	0	0	0	0.00545143	0.00136286
KCNG4	0.00526575	0	0	0	0.00131644
KCNQ1	0	0	0	0.00516209	0.00129052
KCNG2	0	0	0.00497604	0	0.00124401
KCNQ3	0.00128394	0.00057968	0.000567531	0.00230281	0.00118349
KCNH5	0.00464974	0	0	0	0.00116244
KCNJ3	0	0.00453004	0	0	0.00113251
CNGB3	0	0	0.00431308	0	0.00107827
GJA4	0	0.00429043	0	0	0.00107261
PANX3	0	0	0.00426671	0	0.00106668
KCNJ6	0	0	0	0.00423814	0.00105953
GJB4	0	0	0.00225962	0.00183369	0.00102333
TRPV6	0	0.00226165	0	0.00179688	0.00101463
TRPC3	0	0.00389239	0	0	0.000973097
KCNJ4	0	0	0.00350575	0	0.000876438
GRIA2	0	0.00240373	0	0.000954869	0.00083965
GABRR1	0	0	0	0.00326926	0.000817315
CACNA1S	0.0022594	0	0.00099872	0	0.00081453
SCN10A	0.00237656	0	0	0.00085249	0.000807262
CACNA1G	0	0.00241471	0	0.00066927	0.000770995
HTR3A	0	0	0	0.00269579	0.000673947
KCNT1	0	0.00133301	0.00130507	0	0.00065952
KCNF1	0	0	0	0.00231827	0.000579567
BEST3	0	0.00227518	0	0	0.000568795
HCN4	0	0	0.000848002	0.00137632	0.00055608
KCNC2	0	0.00193687	0	0	0.000484218
GABRA3	0	0	0	0.00187276	0.00046819
TRPC7	0	0	0	0.0017699	0.000442475
CACNA1I	0	0.000627588	0.000614435	0.000498603	0.000435157
CACNA1E	0.000916733	0	0.000405147	0.000328754	0.000412659
CHRNA4	0	0	0.00112746	0	0.000281865
GRIA1	0	0	0.00107788	0	0.00026947
HCN1	0	0	0	0.00093584	0.00023396
SCN7A	0	0.000871365	0	0	0.000217841
AQP12A	0	0	0	0	0
AQP12B	0	0	0	0	0
CFTR	0	0	0	0	0
CHRND	0	0	0	0	0
CNGA2	0	0	0	0	0
GABRA6	0	0	0	0	0
GABRD	0	0	0	0	0
GABRG1	0	0	0	0	0
GABRG2	0	0	0	0	0
GABRR3	0	0	0	0	0
GLRA3	0	0	0	0	0
KCNA1	0	0	0	0	0
KCNA10	0	0	0	0	0
KCNA3	0	0	0	0	0
KCNB2	0	0	0	0	0
KCND2	0	0	0	0	0
KCNK12	0	0	0	0	0
KCNK17	0	0	0	0	0
KCNQ2	0	0	0	0	0
KCNV1	0	0	0	0	0
TRPC2	0	0	0	0	0
TRPC5	0	0	0	0	0
TRPM5	0	0	0	0	0
SCNN1B	0	0	0	0	0
GLRA4	0	0	0	0	0
CLIC3	0	0	0	0	0
GABRE	0	0	0	0	0
KCNK1	0	0	0	0	0
GABRA4	0	0	0	0	0
