# Supplementary material for: Data set for the genome-wide transcriptome analysis of human epidermal melanocytes
Source: Data Brief. 2014 Oct 27;1:70–2. doi: 10.1016/j.dib.2014.09.002 (PMC4459764; doi:10.1016/j.dib.2014.09.002)
Supplement: Supplementary file 3 — Supplementary data [file mmc3.xlsx]

## Sheet: Transcription factors
Transcription Factor Gene Expression Levels in Human Epidermal Melanocytes
Gene ID	HEM-D1 (FPKM)	HEM-D2 (FPKM)	HEM-L3 (FPKM)	HEM-L4 (FPKM)	Average FPKM
YBX1	329.424	564.236	495.147	465.652	463.615
HMG20B	67.4726	73.6142	291.13	409.583	210.45
ATF4	215.721	243.524	221.495	119.253	199.998
EDF1	166.038	138.027	180.614	222.147	176.707
SOX10	256.807	68.5841	196.795	162.002	171.047
MITF	76.7578	327.181	150.229	83.0265	159.299
EIF3K	121.094	154.086	184.397	159.628	154.801
PHB2	128.345	122.854	167.552	147.518	141.567
USF2	248.294	68.8581	136.84	107.687	140.42
TFAP2A	241.996	62.761	154.374	73.0654	133.049
CSDE1	90.8474	171.505	143.697	97.5577	125.902
ETS1	119.743	160.287	121.887	88.9352	122.713
IFI16	68.7867	224.677	129.629	45.8409	117.233
PLXNC1	66.1459	122.299	173.347	97.7122	114.876
NFE2L1	171.777	70.8047	75.9825	107.552	106.529
H1F0	149.804	110.345	96.495	58.4806	103.781
SNAI2	101.677	79.9381	168.135	54.9631	101.178
CERS2	118.501	89.3508	94.5126	92.6528	98.7543
SREBF2	130.093	58.7785	79.5643	105.652	93.5219
HMGB1	33.7169	178.64	62.0115	62.3182	84.1716
EWSR1	83.5383	122.395	64.642	57.8024	82.0944
TCEAL8	55.9431	108.291	104.423	57.5843	81.5603
ZFP106	69.927	87.8988	113.794	52.1122	80.933
ETV5	110.995	66.0984	73.9533	60.8579	77.9761
STAT6	117.019	55.2947	65.5636	68.4444	76.5804
LARP1	129.453	55.3242	48.9617	71.3445	76.2708
ADAR	124.082	61.2487	52.9508	62.6711	75.2382
SSRP1	74.2854	82.6589	54.377	81.2434	73.1412
HMGA1	53.8995	46.8647	58.125	117.133	69.0055
STAT2	117.116	46.2635	63.8825	43.7464	67.7521
IRF4	92.9455	24.987	98.9567	53.0317	67.4802
U2AF1	58.3408	91.2387	43.5031	65.4832	64.6415
ZNF207	34.6915	104.91	61.9736	54.0689	63.911
MAZ	81.4092	34.394	60.4389	71.479	61.9303
PSMD11	68.5297	80.4019	38.4068	52.9483	60.0717
TSC22D3	35.8519	15.0747	129.395	58.9158	59.8094
HP1BP3	43.4269	91.9764	62.573	34.4192	58.0989
TCF25	73.3881	40.2451	60.2098	56.352	57.5487
KLF6	27.9203	131.811	32.408	36.8848	57.256
ZMAT2	77.5739	57.2753	54.6725	38.7647	57.0716
NFE2L2	29.4946	94.5773	56.2234	28.0005	52.0739
MKRN1	65.3048	42.6657	62.6847	36.0247	51.67
MYC	53.0463	61.2155	47.0584	44.7007	51.5052
MXI1	39.4436	52.8974	71.6748	26.9669	47.7457
MATR3	21.6191	93.6757	48.0581	27.5994	47.7381
EGR3	1.4206	184.214	0.498936	4.74886	47.7206
CSDA	37.6804	50.9086	40.7891	59.9444	47.3306
SSB	25.227	105.505	33.954	23.6574	47.0859
GTF3A	21.9979	85.8274	38.582	39.7078	46.5288
GTF2F2	31.7255	57.0905	70.0177	26.4725	46.3266
SMARCE1	22.9761	75.9097	52.4217	27.1213	44.6072
PKNOX2	71.0632	33.1006	41.3854	31.3842	44.2333
ZEB2	33.2253	63.1229	51.2582	28.8598	44.1166
NR4A1	4.20179	156.875	1.63029	10.9638	43.4177
CREBL2	28.2163	44.0599	57.0644	33.6552	40.749
FOXM1	29.3589	67.1136	20.7448	42.4489	39.9166
CERS4	54.1339	24.2184	53.2857	27.1196	39.6894
MAX	56.7577	32.5711	34.8722	32.9269	39.282
PAX3	35.25	49.1808	53.4717	18.9933	39.224
CIZ1	50.3443	33.0316	34.6648	38.048	39.0222
BHLHE41	61.3123	23.3368	47.5159	22.7704	38.7339
HMGB2	8.11675	94.4888	17.6984	29.2133	37.3793
CAMTA1	31.8105	42.3327	45.3914	29.5923	37.2817
ZNF664	25.9579	49.7329	44.7949	28.1325	37.1546
DVL3	53.4676	30.0111	33.823	31.2852	37.1467
POLE4	26.6483	40.1872	37.2385	39.5817	35.9139
ZC3H11A	20.0329	56.8244	40.852	25.768	35.8693
ZFP91	21.6018	59.2174	28.1798	34.1124	35.7779
MTA2	39.5503	37.6583	27.3244	37.2668	35.45
TFDP1	14.8937	52.6823	26.2148	45.4973	34.822
SSH1	43.2122	35.2373	26.6583	32.6492	34.4393
FOSL1	9.45275	92.6163	2.12784	33.112	34.3272
CERS5	41.3781	29.4501	29.7234	35.4917	34.0108
RBM6	27.393	48.692	38.3863	21.2683	33.9349
SMARCC2	55.4441	27.2741	29.0158	23.2678	33.7505
ADNP	25.7493	38.7765	42.7901	27.3092	33.6563
RBM5	30.4638	44.9618	33.8151	23.4403	33.1703
ATF6B	50.1235	21.8859	25.9079	33.8714	32.9472
STAT1	39.2886	31.5887	23.8564	31.7637	31.6243
TEAD1	22.6365	45.4765	33.2036	25.068	31.5961
ZFP36L1	56.4106	19.6009	34.7426	15.2538	31.502
TERF2IP	26.2807	38.0664	37.1871	23.286	31.205
USP39	28.8386	33.32	30.5333	31.7788	31.1177
SMARCC1	29.8403	36.295	30.5262	26.5949	30.8141
SF3A3	24.9061	38.8563	24.2546	34.9772	30.7486
PREB	31.4646	26.7739	27.2515	37.2884	30.6946
RELA	41.578	23.3267	23.9942	30.1122	29.7528
JUND	50.317	27.8812	22.2558	18.4698	29.7309
TP53	41.725	21.9995	20.8923	33.383	29.5
VPS72	32.0993	28.2571	30.5633	26.9687	29.4721
HES6	18.6094	26.6272	25.6479	46.4065	29.3227
TSC22D1	26.25	21.0072	50.0799	18.9505	29.0719
ZNF410	22.9565	35.1772	26.4724	31.1061	28.928
DEK	9.01368	69.9648	16.3729	19.6224	28.7434
XBP1	21.5002	34.5457	17.6377	37.7764	27.865
ZNF706	17.6504	40.4897	27.121	25.995	27.814
TGIF1	21.3339	45.6955	20.347	23.5479	27.7311
BAZ2A	49.2636	19.3158	23.3076	18.9486	27.7089
RFX5	35.5417	29.7698	26.7831	18.6885	27.6958
CENPB	39.3568	15.2789	16.2195	39.5252	27.5951
HIF1A	11.3753	52.2647	25.3689	20.8964	27.4763
TAX1BP1	18.0954	57.4147	23.6002	10.4793	27.3974
KAT7	42.8815	20.1406	28.6198	17.916	27.3895
TEAD2	41.4632	14.9209	30.8484	21.507	27.1849
ZKSCAN1	29.9993	24.1008	40.4661	14.0467	27.1532
NR4A3	2.2095	101.954	0.549758	3.63284	27.0865
GTF2F1	33.4091	20.5119	27.0713	26.0133	26.7514
ZC3H13	25.1911	47.4512	18.4412	15.7932	26.7192
RNF114	20.4299	30.8763	28.9658	26.6008	26.7182
POLE3	16.6088	36.7565	17.5891	34.9101	26.4661
AKAP8L	41.5115	18.5764	30.474	13.2835	25.9613
ZMAT3	16.531	41.1116	27.7575	18.4058	25.9515
CARHSP1	34.8018	27.0093	15.6446	26.0613	25.8792
UBR4	48.8655	10.9524	18.3262	24.9176	25.7654
PRDM7	36.7048	19.4003	26.9979	18.2163	25.3298
SOX4	31.6196	6.81132	50.8833	11.1902	25.1261
SLC30A9	11.0771	44.9075	24.5658	19.2743	24.9562
SMARCA1	16.6398	42.1221	29.4529	11.4866	24.9253
MLX	20.8253	28.0512	22.7578	27.7637	24.8495
ZBTB4	39.3661	15.5107	21.1649	21.7656	24.4518
UBP1	16.1382	35.7995	21.7185	24.1177	24.4435
CD36	15.7094	12.4766	2.37543	66.2991	24.2151
BOLA3	9.51757	49.1364	14.8923	22.5923	24.0346
TRIM32	40.2179	20.0948	19.7385	16.0747	24.0315
AFF4	12.0092	40.6489	25.4181	17.9405	24.0042
ZFR	12.8836	34.9198	26.7845	21.1196	23.9269
COPS3	8.9671	39.7631	20.7341	25.2314	23.6739
ELF1	14.3228	38.3778	28.4774	13.2361	23.6035
MET	16.0489	40.5043	23.9634	13.1909	23.4269
PPP1R10	35.3568	26.8141	20.5912	10.8423	23.4011
BCL6	16.8409	64.1046	8.36394	3.72717	23.2592
TCFL5	16.3531	21.8635	27.0099	27.1944	23.1052
BCLAF1	10.5308	46.0226	22.9908	11.6138	22.7895
RBM22	20.9423	30.7032	19.9852	19.5239	22.7886
IRF9	35.781	14.2933	21.8695	19.1343	22.7695
ZC3H15	10.6055	49.2602	17.6838	13.4464	22.749
CREB3	26.8355	21.0367	19.6483	23.4313	22.7379
LEF1	23.4431	20.9796	26.1073	20.2956	22.7064
ZNF622	25.1932	22.385	20.3668	22.4495	22.5986
FARSA	24.09	16.6208	11.5551	37.8626	22.5321
ALX1	23.847	20.417	27.1968	18.2656	22.4316
ZC3H7B	27.6663	19.5073	20.8305	21.5064	22.3776
POLR2L	9.96578	26.8156	15.3427	36.7047	22.2072
ZNF384	28.0631	23.0125	20.4401	16.9666	22.1206
PBX2	30.3984	19.3535	21.4421	16.9538	22.037
HBP1	15.3025	22.3854	35.3881	14.9763	22.0131
STAT3	31.7644	18.8525	20.0374	16.9896	21.911
BHLHE40	19.4772	20.8239	18.3698	28.7165	21.8468
PBRM1	13.5198	31.0057	25.9243	16.757	21.8017
DDIT3	8.26843	52.7315	13.6493	12.0759	21.6813
RPA2	10.9684	28.3484	12.6985	34.4409	21.614
THRA	28.7056	12.7264	21.9864	23.0162	21.6087
POGZ	28.2317	19.8497	21.4409	16.1993	21.4304
PSMD12	10.6328	42.8383	12.9859	18.6799	21.2842
USF1	23.3893	23.0418	19.2328	19.2871	21.2377
COPS4	10.2808	33.9733	23.4473	16.9207	21.1555
MSC	31.2964	5.31597	23.2567	24.533	21.1005
ZNF24	10.044	33.8194	24.8106	15.5686	21.0607
TFE3	30.9178	17.3893	16.0498	19.7058	21.0157
DPF2	31.1733	14.5819	21.9125	16.0905	20.9395
ATF6	14.8143	31.3169	18.7453	18.672	20.8871
TOX4	25.5278	20.0796	21.0665	15.4922	20.5415
DRAP1	11.7422	22.1097	17.4004	30.7633	20.5039
POGK	14.8307	25.2493	17.9262	23.9137	20.48
MINK1	30.733	15.1485	14.6455	21.313	20.46
RNF213	39.8689	9.07832	12.2158	20.6738	20.4592
CBFB	9.03072	35.4515	12.3901	24.4565	20.3322
RXRB	30.7187	13.0583	22.0905	15.3731	20.3102
CTCF	17.5497	23.8968	19.5852	20.0083	20.26
MAFF	15.2028	45.2027	6.21849	13.5021	20.0315
ARHGAP35	24.3312	15.6583	22.4024	17.6671	20.0147
ARID5B	9.6696	52.4233	14.4887	3.36735	19.9872
MRPL28	22.0263	15.4175	20.8343	20.868	19.7865
CUL4A	12.369	29.4689	17.8606	18.7647	19.6158
SP100	13.96	32.3342	21.3416	10.8176	19.6134
UBTF	24.6307	15.7134	17.1566	20.8392	19.585
STAT5A	27.381	12.1811	21.3278	17.2085	19.5246
ZNF32	10.145	24.2848	28.4235	15.1604	19.5034
MBNL1	9.13175	40.9319	16.989	10.5512	19.401
CREB3L2	24.8577	18.7131	15.7218	18.3079	19.4001
ZNFX1	37.276	12.8061	12.3515	14.4901	19.2309
ZC3H7A	11.5314	41.6438	13.4612	9.58693	19.0558
TCF12	8.7668	33.5599	24.3895	8.49049	18.8017
ETV3	11.3151	46.3748	5.8829	10.8695	18.6106
DR1	11.0222	32.1604	15.8631	14.652	18.4244
CUX1	24.3009	13.3925	18.6196	17.0554	18.3421
KAT5	23.8532	16.5288	15.6012	16.7984	18.1954
PLEKHA4	23.9223	14.1697	14.3069	19.5104	17.9773
ATF3	4.66499	59.4017	3.30387	4.3544	17.9312
MTA3	16.7602	23.7538	21.4615	9.66718	17.9107
FARSB	7.76358	30.1973	8.96534	24.6444	17.8927
MBNL2	7.83219	39.3488	16.2193	8.03159	17.858
RUNX3	21.6476	15.4729	13.133	21.064	17.8294
E2F4	14.0294	22.7855	12.6132	21.6747	17.7757
ATF7	25.7423	17.214	14.0881	13.8238	17.7171
ZNF3	17.1277	16.8008	25.595	11.198	17.6804
CUL1	7.57832	31.385	16.987	14.6581	17.6521
ZFYVE26	29.4272	10.8586	14.1623	15.815	17.5658
YY1	12.7697	23.8462	16.4149	16.7071	17.4345
JUN	8.90849	46.1331	6.9494	7.67736	17.4171
NFKB1	16.5703	18.3503	20.5739	14.0759	17.3926
TIPARP	5.08259	48.4945	9.2147	6.48612	17.3195
RARG	22.2787	9.88854	17.3529	19.2665	17.1967
HMG20A	13.2152	20.182	20.9759	14.0859	17.1147
C17orf49	15.2076	15.4246	21.8595	15.7071	17.0497
CDC5L	8.97855	29.723	16.2798	12.1653	16.7867
APTX	12.7943	21.7844	14.97	17.3665	16.7288
MXD3	12.1813	20.4244	11.383	22.7917	16.6951
BPNT1	9.56447	25.02	16.4255	15.4046	16.6036
SP1	14.5776	15.3045	17.7369	18.5096	16.5322
ZNF580	27.0566	9.52469	16.8646	12.1027	16.3871
COPS2	8.39718	30.6097	18.4882	7.69158	16.2967
NFYC	18.9755	15.2353	16.5176	13.7488	16.1193
ZNF581	22.0715	8.24468	24.8743	9.23202	16.1056
CEBPZ	6.30216	36.9799	11.3525	9.56826	16.0507
ZNF146	8.38756	29.3564	15.9055	10.391	16.0101
GTF2E2	11.2797	23.5542	15.3872	13.5101	15.9328
MBD1	13.0764	17.5844	13.7824	18.3805	15.7059
ZNF512	15.7711	17.5945	16.9891	12.1785	15.6333
UBE2K	11.0661	23.7167	14.5038	13.1811	15.6169
LARP4	6.94081	34.2419	10.4717	10.4543	15.5272
SOX13	20.4059	11.7683	17.3826	12.4045	15.4903
SETDB1	21.0167	13.6697	15.7802	11.439	15.4764
EGR1	2.45419	49.4719	1.71662	8.16042	15.4508
SRCAP	23.6608	12.3603	10.1415	15.2958	15.3646
ARNT	18.3536	15.4587	14.8038	12.5139	15.2825
RERE	21.7809	12.6383	13.8951	12.7091	15.2558
TCF19	4.07646	20.4658	3.62743	32.7892	15.2397
MACF1	16.6381	14.0204	13.6752	16.541	15.2187
PLXNA1	11.7462	9.37226	11.5471	28.1443	15.2025
CREM	6.91754	29.6999	10.3299	13.418	15.0913
VEZF1	7.88911	23.753	17.6041	11.026	15.0681
WHSC1	6.51209	24.425	7.11462	22.0263	15.0195
EXOC2	12.4417	16.7658	17.1073	13.6226	14.9843
TBX2	19.2749	10.6659	17.6253	12.2393	14.9513
NFIL3	8.44607	15.2824	24.9843	10.8415	14.8886
HES1	20.6788	17.7142	6.51546	14.6084	14.8792
JAZF1	9.47662	18.9156	19.7737	11.0612	14.8068
LARP7	8.52212	33.7124	11.5323	5.35643	14.7808
GATAD2A	17.3786	13.0434	10.0783	18.5884	14.7722
ZNF697	12.5161	28.5764	6.95316	11.0105	14.764
RBPJ	7.37602	24.122	16.0386	11.1679	14.6761
ZNF828	8.81246	22.9714	11.9187	14.58	14.5706
EPAS1	16.8596	16.7448	9.54368	14.9793	14.5318
NFATC2	25.4525	15.7815	7.71442	8.28122	14.3074
CAMTA2	19.6143	9.83681	11.16	16.1291	14.1851
ATMIN	8.98917	18.4956	19.9785	9.10424	14.1419
ZNF317	15.1687	16.0427	13.0076	12.2094	14.1071
HSF1	18.4279	10.7904	10.3288	16.8246	14.0929
NFIX	23.4083	6.61841	8.00539	17.6195	13.9129
ELK1	17.3795	11.9136	9.58069	16.5898	13.8659
RC3H2	6.3515	25.0354	11.74	12.3265	13.8634
THAP4	10.2244	11.0782	12.7121	21.3638	13.8446
TRAFD1	17.0084	13.9567	13.6102	10.4118	13.7468
ZNF655	8.11563	26.7836	11.9805	8.09575	13.7439
NFX1	12.5519	19.7316	10.52	12.1629	13.7416
E2F1	2.61295	14.7709	0.715907	36.6355	13.6838
NCOR1	13.311	15.9643	14.0965	10.8016	13.5434
ATF2	6.14749	25.0691	14.983	7.85998	13.5149
SMARCA5	7.56294	26.8388	11.7075	7.89454	13.5009
CHD2	16.9766	14.5312	13.8647	8.36587	13.4346
DMAP1	15.1643	10.8141	13.4587	14.214	13.4128
HOXB7	16.1282	14.0247	14.6936	8.78605	13.4081
PRDM2	13.9035	14.8903	13.6972	11.137	13.407
MKRN2	10.3889	15.4767	15.1384	11.9058	13.2275
MAFG	13.9099	14.706	8.12494	15.9608	13.1754
DVL2	11.8266	10.2097	11.8195	18.499	13.0887
IRF3	11.9724	13.9417	9.80014	15.9647	12.9197
KLF13	15.4322	9.70227	10.6295	15.4469	12.8027
MRRF	9.61302	17.1765	13.2331	11.1049	12.7819
DEPDC7	4.54473	36.4562	6.16023	3.78958	12.7377
KLF9	7.7716	26.2868	10.4832	6.37044	12.728
SRF	12.4597	22.4529	6.76425	9.07977	12.6892
HOXC10	23.3511	11.3223	15.4268	0.556028	12.6641
FOXO4	25.038	4.4164	14.8171	6.10614	12.5944
ZNF609	20.9269	9.34489	10.5203	9.53856	12.5827
ZC3H14	6.73146	21.5421	12.7843	8.92702	12.4962
FGD1	16.464	8.60199	12.2536	12.4681	12.4469
PLXNB2	17.4532	8.52694	7.09887	16.7076	12.4467
SKI	18.7079	8.58573	9.59426	12.868	12.439
STAT5B	15.5143	12.6355	11.2355	10.1308	12.379
ZNF740	20.2725	8.31201	13.074	7.70968	12.342
MEF2D	19.3856	12.2203	7.91556	9.84455	12.3415
TSC22D4	13.8646	7.93496	14.9032	12.5776	12.3201
PRDM4	10.8396	15.6748	11.1142	11.3711	12.2499
GATAD2B	22.2893	7.82857	9.95075	8.43923	12.127
CUL4B	7.89189	20.5113	12.3935	7.45217	12.0622
ZFP36L2	12.7567	8.4466	13.2324	13.6142	12.0125
ZNF326	9.73306	21.3032	9.32221	7.44269	11.9503
HMGB3	8.24905	20.6201	10.3881	8.30741	11.8912
TFAM	5.18928	24.669	9.16491	8.47553	11.8747
YEATS2	12.5428	13.163	10.6935	10.9957	11.8487
GPATCH8	14.5665	11.7954	11.81	9.16656	11.8346
ZNF768	15.0389	8.71508	11.1565	12.3233	11.8084
MECP2	15.9019	9.52451	8.32295	12.8787	11.657
FOXN3	9.65455	12.1313	14.4824	10.1085	11.5942
THAP11	12.0089	9.54532	11.81	12.8857	11.5625
SUZ12	4.95736	25.0602	8.97706	7.22157	11.554
PATZ1	14.6833	8.6926	11.924	10.7399	11.5099
MXD4	14.3927	4.87732	16.2064	10.2375	11.4285
FOXJ3	8.39571	14.3324	11.714	11.1638	11.4015
ZNF358	15.0236	5.94122	14.0105	10.6179	11.3983
NR2F2	15.2457	11.7279	10.2991	7.94588	11.3046
REPIN1	13.4781	8.67684	11.1722	11.8259	11.2883
ZNF589	17.2691	9.38272	8.21189	10.0694	11.2333
RFXANK	12.3397	7.23078	10.9277	14.4076	11.2264
BRD9	11.4063	11.9211	9.43121	12.0879	11.2116
KAT8	12.3171	10.9718	12.0254	8.92999	11.0611
NFYA	6.69663	17.8279	11.323	8.09185	10.9848
MYBL2	1.04728	14.1997	0.840394	27.7744	10.9654
ZNF638	5.95666	21.001	11.201	5.23867	10.8493
ZHX1	5.79001	18.6908	14.17	4.45874	10.7774
ELK3	6.27727	20.5138	6.48559	9.46858	10.6863
DMTF1	4.13974	19.4044	12.067	6.92736	10.6346
RBM10	10.1902	9.78226	8.44765	14.0736	10.6234
GON4L	15.6884	9.87306	8.97986	7.67545	10.5542
MAF	12.5219	5.65208	15.6142	8.41224	10.5501
TFCP2	10.7264	12.5016	9.90426	8.90129	10.5084
AFF1	11.4719	10.72	8.49931	11.2927	10.496
FOXK2	10.5419	9.25931	8.21149	13.4047	10.3543
PRKRIR	3.71399	18.9687	9.90398	8.77366	10.3401
INF2	6.41253	7.37785	5.80342	21.7043	10.3245
SP110	15.8116	9.09949	8.42199	7.90569	10.3097
SP3	4.17904	18.4979	10.3149	7.72681	10.1797
ZNF395	9.63594	8.66534	11.0305	11.2525	10.1461
ZBTB1	5.55858	17.5241	11.5321	5.9463	10.1403
NFATC4	15.4082	6.26786	12.2409	6.63988	10.1392
UNK	6.0717	16.0561	6.13517	12.2895	10.1381
RCOR3	6.16595	13.6405	12.4868	8.24357	10.1342
ZNF362	15.7828	5.79245	9.8561	9.07759	10.1272
TGIF2	12.4664	10.5496	10.6046	6.79766	10.1046
CXXC1	9.99604	7.41954	6.76824	15.7354	9.9798
CHD1	4.13756	21.6316	7.22708	6.77387	9.94253
ZNF629	17.4904	5.78396	9.58709	6.77758	9.90976
ZNF394	10.5176	10.8199	11.5352	6.72619	9.89972
DNAJC1	7.33378	15.4659	10.063	6.71375	9.89411
EZH2	2.17132	22.6663	4.5664	10.1509	9.88873
E2F7	10.0315	12.5853	4.07705	12.6091	9.82574
NR1H2	10.2636	6.80227	8.57163	13.5486	9.79653
LARP4B	7.62497	13.0026	7.67885	10.7707	9.76928
NR4A2	2.34507	30.5272	1.65424	4.51689	9.76085
ZC3H4	14.4706	8.46701	6.91301	9.15813	9.75219
BACH1	2.18979	29.7613	3.73251	3.27379	9.73935
ZZZ3	3.5855	16.7834	9.86364	8.43036	9.66573
CBLL1	8.19262	13.8602	9.042	7.56748	9.66558
PPARD	12.453	8.22249	8.36381	9.53646	9.64394
SETDB2	5.40605	14.0443	12.548	6.49713	9.62387
ZC3HAV1	11.1174	9.68984	7.02584	10.2904	9.53087
ZNF318	10.4319	8.67509	10.563	7.96661	9.40915
ZNF608	7.9424	15.5468	8.99968	4.95266	9.36039
ZNF672	11.1273	8.63809	8.00575	9.60882	9.34499
KAT6A	5.84438	12.5384	10.3358	8.6126	9.3328
ZNF644	3.01001	24.4581	7.20773	2.56642	9.31057
RCOR1	6.90867	13.4372	9.73863	6.86983	9.23858
ZNF532	8.959	7.34535	13.1992	7.44346	9.23675
ARNT2	12.5506	8.49348	12.2173	3.48127	9.18566
TCF20	11.4638	8.59418	7.56828	9.07345	9.17493
DUSP12	5.01603	16.5456	7.66055	7.38218	9.15109
BNC2	6.10521	10.6025	11.8655	7.9841	9.13933
CUL3	4.18997	18.3561	8.12076	5.82532	9.12304
ZNF263	9.17283	12.9159	6.86082	7.48252	9.10802
RNF113A	8.28469	7.23044	11.4603	9.4018	9.09431
NR2C2	7.18694	11.9854	8.0982	9.07328	9.08595
ZNF511	5.3069	10.348	7.71734	12.8288	9.05026
ZMAT5	9.92389	6.15697	8.77923	11.0689	8.98225
NFRKB	11.5831	8.28944	7.09065	8.60907	8.89306
ZNF593	5.75325	8.6539	6.43806	14.6634	8.87715
PHF20	6.2386	10.6599	9.64753	8.72007	8.81652
CUL2	3.6738	18.2312	8.05884	5.3003	8.81603
SMAD2	6.31398	11.5298	10.559	6.80378	8.80164
HOXC4	13.4731	5.67202	9.298	6.62026	8.76585
TEAD4	10.1975	7.69446	5.75406	11.3914	8.75935
ZNF561	5.53174	12.8749	10.5363	5.96064	8.72589
CPSF4	6.12536	9.37115	8.08338	11.276	8.71397
MEF2C	5.11714	13.461	8.0612	8.19613	8.70887
ELF4	12.2979	6.06359	5.34879	11.093	8.70082
YEATS4	3.51422	17.8033	7.02553	6.42976	8.6932
MLLT1	9.32384	6.17156	7.73177	11.4485	8.66892
E2F3	6.53142	11.3776	7.77984	8.65323	8.58552
ZNF76	7.11443	8.73451	8.05043	10.3067	8.55152
RAD51	1.86872	12.6653	0.986553	18.6752	8.54894
TRMT1	8.2472	7.49112	5.55214	12.9014	8.54796
ANKZF1	9.65789	7.09555	8.73763	8.58996	8.52026
SMAD5	3.70615	16.1612	7.60831	6.55365	8.50733
HMGXB4	4.18375	14.9007	7.29136	7.63583	8.50291
MLL	13.8446	5.44966	7.5387	7.14945	8.4956
SSH2	9.57932	9.3797	8.46932	6.53526	8.4909
SP2	12.0061	7.132	6.51143	8.22943	8.46974
CHD6	10.0564	8.11302	9.53136	6.09554	8.44908
MEF2A	5.43235	14.4037	7.44053	6.44311	8.42992
ZBTB24	6.82837	13.6395	8.13231	5.07102	8.4178
MTA1	9.72869	7.4292	8.30664	8.1622	8.40668
HKR1	11.3388	7.09522	9.04491	6.14622	8.40629
FOS	2.8412	7.14867	5.53263	18.0294	8.38798
NCOA3	7.6876	11.2001	8.06108	6.18701	8.28395
CIC	7.41398	5.63355	6.57359	13.3532	8.24358
MLL2	14.9317	3.33497	5.17056	9.48336	8.23015
ZNF428	10.9972	6.09914	8.89196	6.87496	8.21581
RBM26	4.55867	15.5103	7.55168	5.23076	8.21285
PLXND1	6.57341	3.14478	6.1903	16.923	8.20787
NFKB2	13.4076	5.45087	4.8813	8.87402	8.15345
PIKFYVE	4.97167	13.3743	8.34062	5.90694	8.14838
ZC3H18	9.76875	6.36361	6.14572	10.227	8.12627
SREBF1	7.8528	6.54116	4.71151	13.3769	8.12059
MBD2	5.46141	12.7805	7.19624	7.02366	8.11545
CERS6	3.92792	13.6789	7.11911	7.69866	8.10615
HSF2	4.67262	12.101	10.1118	5.37103	8.06411
DEAF1	6.12063	5.769	5.34459	14.8837	8.02948
ID2	6.95819	6.14675	12.688	6.24198	8.00873
ZBTB22	12.8899	5.37631	8.63695	5.08901	7.99804
ZNF592	11.1467	5.44459	6.98557	8.29504	7.96798
E2F6	4.31482	13.3156	6.53425	7.64471	7.95235
ZNF217	6.0391	12.6517	6.84801	6.24783	7.94666
SF3A2	7.13821	5.85663	7.78524	10.9708	7.93772
TSHZ1	7.36136	8.49544	10.5059	5.37553	7.93456
HOMEZ	13.2427	4.10579	9.03473	5.17936	7.89064
ZNF770	3.63858	15.0414	7.76917	5.04654	7.87392
BBX	3.86551	13.3063	8.97891	5.26711	7.85446
TERF2	9.25983	7.00458	8.26384	6.7674	7.82391
ZBTB33	3.80964	13.6813	8.32021	5.44908	7.81506
AKAP8	7.82111	10.2236	5.82613	7.3626	7.80836
HOXC9	11.3299	6.34754	9.09029	4.45065	7.80459
ZBTB38	3.34654	13.2125	8.50723	6.1138	7.79502
GPR155	6.19774	11.9431	6.19666	6.81992	7.78935
ZFP90	4.61312	8.84925	11.1276	6.56469	7.78866
ATF5	11.8552	9.09131	4.42389	5.5257	7.72403
IRF2	6.86049	10.8966	7.59848	5.53705	7.72316
ZBTB40	11.7546	6.1719	7.16946	5.73488	7.70771
FOXJ2	11.425	5.31272	6.3852	7.50868	7.6579
ZNF687	11.0675	4.929	6.7618	7.76927	7.63189
NCOA2	4.27137	13.4963	7.52625	5.20631	7.62506
ZNF830	6.62157	10.4049	8.30114	5.15627	7.62097
EZH1	8.79126	8.03968	7.29058	6.21014	7.58291
DNAJC2	3.63718	17.9667	4.79058	3.84906	7.56088
NR3C1	3.90088	10.8264	10.5157	4.94196	7.54624
KLF10	3.16303	14.6887	3.45962	8.74934	7.51517
HOXC6	9.71294	4.67079	8.09309	7.55378	7.50765
NUPL2	3.64578	12.668	6.98831	6.70573	7.50195
ZSCAN29	6.46445	8.24919	9.63513	5.65666	7.50136
FMNL2	5.16825	10.4165	13.9688	0.413076	7.49166
ESRRA	6.61392	4.88638	6.96924	11.2632	7.43318
HELZ	6.48241	9.63659	7.54098	5.92443	7.3961
SMAD4	4.14255	10.3173	8.63006	6.4798	7.39243
ASH1L	7.50273	8.85133	7.60686	5.5906	7.38788
CREBZF	3.7308	12.1848	8.71292	4.87257	7.37527
KLF3	5.3467	10.6589	7.18374	6.25485	7.36105
NR2C1	3.55103	11.581	8.77927	5.2069	7.27955
ZNF131	2.87662	13.926	7.05279	5.20743	7.26571
ZNF192	4.57965	9.41124	9.2498	5.77729	7.2545
SLC39A10	3.56146	11.0587	6.5213	7.84776	7.24731
ZNF22	3.14642	10.2148	10.7274	4.85535	7.23599
FOSL2	3.98167	15.7004	4.16804	5.01613	7.21656
CHRAC1	4.8458	11.0034	5.0029	7.86595	7.17951
NR2F6	6.56907	5.54389	5.75158	10.7457	7.15256
ZBTB9	10.0364	5.19844	5.18212	8.01553	7.10812
SOX12	9.77293	3.88592	8.22936	6.49578	7.096
MBD4	3.31821	12.0791	6.61875	6.27344	7.07238
NFATC3	6.6417	8.11686	6.54376	6.93843	7.06019
RFX7	4.8939	10.2784	7.79244	5.07354	7.00957
ZNF134	4.8257	11.6855	6.69943	4.79103	7.00041
ZNF226	4.11585	11.8823	8.42231	3.57914	6.9999
SOX6	3.95577	7.86288	13.4823	2.6653	6.99156
RARA	9.90663	5.50117	4.91419	7.40828	6.93257
ZNF266	3.03039	10.7081	8.12179	5.71186	6.89304
SMAD3	8.88483	8.93874	4.79304	4.92614	6.88569
PLXNB1	8.78142	4.45922	6.18642	8.07623	6.87582
C14orf43	6.90543	10.3281	4.46828	5.75713	6.86473
AHCTF1	2.57064	16.1592	4.58476	4.11853	6.85828
AHR	3.11512	12.8564	4.99436	6.31178	6.81942
RREB1	9.20971	5.29699	6.58512	6.07767	6.79237
GABPA	2.60605	14.6375	6.15791	3.59124	6.74817
ZNF281	3.68868	12.4117	7.07867	3.80044	6.74487
RXRG	8.37549	3.08084	9.04948	6.38934	6.72379
HINFP	7.28241	5.92702	7.48504	6.05591	6.68759
TEAD3	9.65543	5.14082	6.98007	4.76597	6.63557
CCDC71	6.58666	5.72062	5.68963	8.48583	6.62068
GLI3	10.7569	4.61663	5.86417	5.23788	6.61889
NR1D2	3.89089	9.16212	9.86996	3.28647	6.55236
ZNF197	5.15351	7.02615	9.882	4.12747	6.54728
HMBOX1	8.92408	6.7412	5.66164	4.82184	6.53719
EP400	9.92305	4.49573	4.283	7.40427	6.52651
ZNF704	4.43247	7.69943	10.0786	3.86533	6.51896
ZNF367	0.623703	14.4309	0.418647	10.5456	6.50471
ID4	2.34239	13.1883	4.67879	5.72126	6.48269
ETV1	3.78325	11.4561	5.3614	5.21979	6.45513
FOSB	0.392331	24.1532	0.303488	0.927866	6.44422
ZNF692	4.18759	10.3923	4.20604	6.96814	6.43852
ZNF277	4.14074	9.29606	10.2887	1.95836	6.42097
KCMF1	4.27411	8.61461	6.67447	6.06225	6.40636
NKRF	3.89325	9.12565	6.80563	5.78105	6.40139
NCOA1	4.84292	9.00317	7.87526	3.83036	6.38793
ZNF777	10.6654	3.98166	5.53268	5.33584	6.37889
MIER3	2.81529	10.3427	7.58462	4.74849	6.37278
TSC22D2	3.22571	14.493	3.88605	3.78766	6.34811
ZNF749	3.77796	9.49527	4.30606	7.76037	6.33492
TOE1	4.27408	8.53351	4.05347	8.41441	6.31887
DNAJC21	3.47508	12.8766	4.82221	4.02435	6.29956
NOC3L	2.81842	14.5715	3.8075	3.98414	6.29539
TADA2A	5.63782	7.62087	5.18842	6.67795	6.28126
ZBTB47	6.94209	3.44978	3.50553	11.2268	6.28105
LARP6	7.71556	5.78123	7.7172	3.79543	6.25236
ZNF623	5.73189	6.11506	6.40776	6.71171	6.2416
ETV6	7.91734	6.18062	6.53398	4.28132	6.22832
ERF	5.73807	5.79924	4.37974	8.98884	6.22647
CENPT	3.72593	8.83734	4.37336	7.96494	6.22539
DEPDC1B	0.714763	18.9876	2.08212	3.05988	6.21109
ZBTB2	3.11862	13.2654	3.98468	4.43779	6.20162
PRMT3	3.02945	11.2515	4.40564	6.03346	6.18001
GATAD1	4.19951	8.63029	6.81702	5.00757	6.1636
CLOCK	2.40515	13.0047	3.68641	5.52019	6.15411
C20orf194	7.73131	6.07563	6.08712	4.66283	6.13922
ZNF337	5.71778	6.40908	6.85787	5.5668	6.13788
MIER1	2.38166	13.9209	4.62829	3.60687	6.13443
MLXIP	4.12555	8.11996	4.13161	8.13926	6.12909
ZNF274	3.66292	11.5056	4.47543	4.61766	6.0654
TCF7L1	8.14263	5.58172	7.33022	3.14523	6.04995
ZKSCAN5	4.83867	7.92648	6.71334	4.70931	6.04695
ATF1	2.74069	11.9086	5.89163	3.60052	6.03536
ZNF789	2.58638	12.1914	4.95762	4.37134	6.02668
ZNF189	2.58769	10.701	7.30325	3.43078	6.00568
ZC3H10	7.3596	4.42403	5.42813	6.80788	6.00491
RIOK2	3.03916	11.2538	5.63945	4.00567	5.98452
PLAGL2	8.35396	6.26576	4.17448	5.05171	5.96148
NR1H3	6.18205	4.39333	4.69279	8.47191	5.93502
ELK4	2.48607	11.4772	4.46113	5.17703	5.90036
ZBED4	4.20466	6.52181	5.05516	7.79224	5.89347
ZNF193	4.78544	6.53205	8.04434	4.1183	5.87003
ZFYVE20	5.21603	5.94197	5.41998	6.82635	5.85108
SOX5	3.81662	10.0507	6.52332	3.00248	5.84828
GMEB1	5.31554	7.70175	4.433	5.81118	5.81537
KNTC1	0.639773	13.63	1.18757	7.78984	5.8118
NFAT5	4.8089	7.20398	7.24671	3.98109	5.81017
MLL3	5.6997	6.05137	5.87985	5.57645	5.80184
ZBTB11	2.67034	11.3545	5.51766	3.66135	5.80096
POU3F2	6.43736	15.2997	0.0260773	1.39544	5.78964
KLF16	9.21105	3.26981	3.37667	7.22609	5.7709
GZF1	4.31844	7.56963	5.45748	5.70083	5.76159
THAP5	2.80622	11.7815	4.76617	3.67209	5.7565
HOXD8	5.32957	4.9189	8.39644	4.24838	5.72332
MEIS3	5.8536	5.46094	5.00147	6.54457	5.71515
NCOR2	6.36892	3.21772	4.10719	9.16026	5.71352
EGR2	0.0922616	22.6532	0.0322358	0.0223777	5.70002
TCF7L2	8.19931	5.88178	4.96877	3.71894	5.6922
ZNF187	2.85113	8.57192	7.42528	3.90166	5.6875
SSH3	6.51076	4.60498	4.92279	6.66293	5.67537
ZHX3	7.24767	4.60564	4.55781	6.17204	5.64579
ZNF444	9.9872	2.72929	5.79115	4.03719	5.63621
IKZF5	2.5115	11.1634	5.20666	3.61023	5.62295
LGR4	3.2679	7.76558	7.65363	3.59526	5.57059
KLF5	1.68331	16.2462	0.56042	3.67821	5.54204
KLF11	3.84371	5.76125	5.36546	7.19025	5.54017
DHX57	3.81007	7.44504	5.43232	5.45845	5.53647
TERF1	3.69565	9.68142	5.2689	3.48605	5.533
ZNF671	7.14842	4.10046	7.05413	3.82353	5.53163
ZBTB7A	9.77953	3.50931	4.33969	4.47084	5.52484
EEA1	2.71955	13.7466	3.09618	2.43695	5.49982
ZBTB10	2.16954	12.2305	4.7216	2.87059	5.49806
ZCCHC11	3.36296	10.6586	5.02182	2.90854	5.48798
PHF21A	7.36106	5.2332	6.05884	3.15237	5.45137
ZNF302	2.5701	9.98203	6.19794	3.03273	5.4457
ZNF7	3.75879	8.11971	5.38893	4.49593	5.44084
TCF3	5.73801	4.30441	4.76155	6.9113	5.42882
MYSM1	2.53682	11.0361	4.69328	3.41945	5.42141
FBN1	7.77477	4.53259	4.08927	5.22945	5.40652
ZNF562	3.86091	8.17313	4.2897	5.18623	5.37749
RXRA	5.93684	3.82444	5.21714	6.48148	5.36498
FOXN2	2.06264	9.98938	5.19752	4.09281	5.33559
ELF2	2.69542	9.17978	5.34438	4.05081	5.3176
HOXB13	12.4052	3.37038	5.48556	0.00682231	5.31699
ZXDC	5.09482	4.98156	5.17554	5.98643	5.30959
ZFAT	8.00759	3.60146	4.90169	4.70266	5.30335
ZNF174	6.85547	4.24661	6.15549	3.79364	5.2628
NFIB	2.48775	7.62225	5.51847	5.4016	5.25752
NFIC	3.5673	2.66589	2.61108	12.1742	5.25462
ETV4	3.80317	8.11475	1.56227	7.42092	5.22528
TFAP2C	7.25891	7.92135	1.35819	4.27979	5.20456
BRPF1	4.99966	5.60684	3.48679	6.69721	5.19763
NPAS2	6.26591	5.89654	3.98763	4.60847	5.18964
RARB	3.05214	8.64664	7.68005	1.25683	5.15892
GABPB1	1.8123	12.1132	3.35446	3.31295	5.14823
DEPDC1	0.352843	17.2093	0.680101	2.29162	5.13347
NFYB	2.19514	9.99994	4.71893	3.45195	5.09149
TRIT1	3.09779	7.90867	5.15577	4.09865	5.06522
ADNP2	2.63055	8.79602	3.95712	4.84667	5.05759
MGMT	4.73719	4.34639	3.31779	7.79931	5.05017
ZCCHC6	2.63949	8.66617	5.94995	2.91546	5.04277
ZNF639	2.52327	8.62655	5.14422	3.87686	5.04272
ZNF584	5.37822	4.78544	4.13209	5.79938	5.02378
CUL5	2.41039	10.2972	4.69727	2.65173	5.01415
ZNF295	2.02056	11.3779	3.20695	3.44283	5.01206
PDS5B	2.21321	9.91902	4.27741	3.60169	5.00283
DZIP1	3.88771	7.20225	5.4808	3.32792	4.97467
ZNF271	2.85174	9.24821	4.63879	3.10595	4.96117
PBX3	3.41177	5.90311	4.48084	5.93489	4.93265
ZNF618	6.9667	5.00968	4.46544	3.28734	4.93229
CHD7	5.60939	5.89617	3.68523	4.4623	4.91327
U2AF1L4	3.11713	5.90595	4.49114	6.02565	4.88497
XPA	3.7063	7.30743	5.3747	3.1121	4.87513
HIVEP2	3.74387	6.55422	4.12379	5.01691	4.8597
H1FX	2.0683	5.49085	4.22382	7.64915	4.85803
ZNF133	5.06447	3.55676	6.13951	4.66739	4.85703
ETS2	6.95512	5.21549	4.8039	2.34433	4.82971
TUT1	5.94094	3.31108	3.55064	6.50933	4.828
REST	2.77566	7.6141	5.74632	3.13305	4.81728
MIS18BP1	1.326	13.4649	2.57896	1.87933	4.8123
ZNF322	1.9187	7.35844	6.49154	3.39391	4.79065
ZNF426	3.41019	8.77178	4.47994	2.49911	4.79026
ZNF641	4.53139	4.97794	5.49768	4.14673	4.78843
HSF4	2.21257	5.51878	4.79022	6.61822	4.78495
RBM27	2.58106	9.29186	4.13036	3.107	4.77757
ZNF691	6.03465	2.97934	5.72364	4.35281	4.77261
TRIM23	2.24584	8.11943	5.44696	3.23661	4.76221
BOLA1	2.4556	5.42228	6.07484	5.063	4.75393
ATXN7	2.93168	8.6424	3.68203	3.71541	4.74288
ZNF143	2.20572	8.34616	4.88799	3.43797	4.71946
ZRSR2	6.73749	4.54426	3.99365	3.52171	4.69928
SORBS2	5.36291	5.61664	6.14909	1.66065	4.69732
WIZ	5.05485	3.37344	4.48831	5.86277	4.69484
CHD9	2.48963	8.99017	3.75117	3.51337	4.68609
KIN	2.05846	9.82636	4.73147	2.12712	4.68585
ZBTB44	3.4978	5.92475	6.44002	2.84791	4.67762
MLLT3	2.98242	6.99032	6.47558	2.17699	4.65633
TRIM3	4.32836	4.38264	2.81971	7.06699	4.64942
ZNF436	4.55943	3.06635	7.00407	3.9365	4.64159
ZFX	1.72537	8.9839	3.59671	4.22194	4.63198
FOXO3	4.73429	4.14833	6.74469	2.83831	4.61641
ZNF621	2.94257	7.37638	4.99134	3.14266	4.61324
ZNF211	4.58967	3.81982	6.72072	3.30709	4.60933
FOXD3	7.02667	3.93622	5.03285	2.37271	4.59211
ZNF12	1.7815	9.35813	4.51355	2.70393	4.58928
ZNF800	2.57562	10.1721	2.96632	2.56116	4.5688
ZNF398	4.22175	4.02591	4.6267	5.37854	4.56323
DEPDC5	6.86536	3.9843	3.16075	4.24238	4.5632
ZNF518B	2.34593	5.86065	7.86308	1.85317	4.48071
BDP1	2.07004	10.9835	2.66779	2.19961	4.48024
ZNF521	2.15398	5.83499	7.17837	2.72556	4.47323
ZNF79	6.0072	3.53975	4.37389	3.91156	4.4581
CEBPB	3.75452	4.52655	2.1739	7.36138	4.45409
ZUFSP	1.64493	9.45163	3.86405	2.66847	4.40727
MGA	2.84025	4.86897	4.92815	4.93847	4.39396
CEBPG	1.74352	8.10262	3.48916	4.11787	4.36329
LCORL	1.2631	10.7673	3.26483	2.14459	4.35996
ZBTB5	3.43696	7.08689	3.80612	3.08434	4.35358
ZNF142	5.73969	3.10842	2.97766	5.54611	4.34297
ZSCAN2	6.11868	2.47739	6.33305	2.40726	4.3341
ZNF746	5.40869	3.35098	4.16254	4.40002	4.33056
ZNF282	5.50574	2.60687	4.64891	4.55599	4.32938
ARID2	2.05339	7.13908	4.34508	3.73901	4.31914
ZNF827	5.36573	4.20675	3.9187	3.77562	4.3167
ZNF688	4.58317	2.91106	5.3265	4.42496	4.31142
TFDP2	3.61511	5.42213	5.34639	2.83877	4.3056
AEBP2	3.35925	6.90639	4.34573	2.57051	4.29547
MNT	6.11579	3.39479	3.69608	3.95819	4.29121
PMS1	1.73066	9.23394	3.19439	2.99727	4.28906
ZNF451	2.26858	6.90476	5.54153	2.42865	4.28588
RNF138	1.7295	9.361	2.98013	2.999	4.26741
ZFP64	5.54069	3.29235	4.10056	4.12354	4.26429
ZNF526	6.20213	3.05329	2.97183	4.79881	4.25652
PRR3	5.48869	3.83515	4.02004	3.6728	4.25417
ZNF83	1.65174	7.25859	5.5388	2.54189	4.24775
ZNF121	0.857098	13.0772	1.13658	1.91759	4.24712
THAP1	2.10054	8.50657	3.94834	2.35446	4.22748
YOD1	0.955995	11.5444	2.03033	2.24016	4.19272
ZNF227	3.08991	5.72169	5.21155	2.62367	4.16171
CREB1	2.0071	7.51843	4.26958	2.82444	4.15489
PCGF6	1.90885	7.37948	3.35939	3.93416	4.14547
SALL2	6.40417	1.27775	7.33383	1.45347	4.1173
ZNF346	4.16128	4.96081	4.13555	3.16147	4.10478
ZNF513	4.0094	5.08904	2.82471	4.49529	4.10461
CREB3L4	3.17008	4.77086	4.8137	3.6526	4.10181
PPARA	3.70664	3.0292	5.40134	4.26628	4.10087
ZNF212	5.02083	3.32907	4.26956	3.78193	4.10035
HOXB2	3.51312	3.02018	3.49296	6.35616	4.0956
TTF1	2.11215	8.18211	3.01646	3.06751	4.09456
ZNF587	2.86492	5.95592	4.28688	3.26822	4.09398
ZNF37A	2.43829	8.95693	3.0229	1.94255	4.09017
ZBTB7B	4.78262	2.12543	3.20687	6.12984	4.06119
NRF1	4.52427	4.24105	3.85277	3.62236	4.06011
SMAD1	3.05147	3.74896	5.37541	4.0117	4.04689
SATB1	3.7205	3.22812	6.74747	2.39627	4.02309
ZBTB43	2.98111	6.54905	3.07778	3.42673	4.00867
ANAPC2	3.95182	3.05411	3.01397	5.98972	4.0024
ZBTB17	3.10556	3.73582	3.44706	5.63164	3.98002
ZNF780A	2.47432	6.23055	4.33201	2.87521	3.97802
NR1I3	4.68372	3.62995	3.19759	4.24314	3.9386
ZNF304	3.17286	4.79864	4.31776	3.37538	3.91616
ZNF343	3.58496	4.99948	3.44211	3.58432	3.90272
ZNF514	2.44348	4.20191	5.54735	3.37225	3.89125
ZNF45	2.09102	5.79603	4.18829	3.4354	3.87769
ZNF462	4.36419	3.45343	3.94935	3.73708	3.87601
HIST1H1C	2.98589	4.28626	5.42604	2.77378	3.86799
LARP1B	2.03297	7.92602	2.7714	2.73898	3.86734
ZNF335	3.27678	5.06702	2.4706	4.65156	3.86649
ZNF434	3.57044	4.58821	4.11438	3.14022	3.85331
MIER2	4.59353	2.94917	2.91763	4.91108	3.84285
ZNF329	3.4475	3.80122	4.761	3.27462	3.82109
ZNF160	1.71913	7.0296	4.16487	2.36171	3.81883
ZNF238	3.70838	4.12886	4.45905	2.86181	3.78953
THAP7	3.36873	3.00669	2.60588	6.12586	3.77679
BAZ2B	2.05325	7.16105	4.52147	1.34807	3.77096
CRAMP1L	4.16755	3.10832	3.62534	4.16834	3.76739
RUNX1	5.14675	2.58278	2.09583	5.22682	3.76304
RBAK	1.62306	7.12713	4.71901	1.5712	3.7601
ZFP161	2.52282	3.89125	5.05758	3.53863	3.75257
ZNF791	1.42338	8.34105	2.78968	2.45372	3.75196
ZNF496	4.12007	2.86685	4.23693	3.67301	3.72421
ZNF700	1.33687	6.46109	4.18802	2.89907	3.72126
RLF	1.00294	9.23548	2.88853	1.68129	3.70206
KAT6B	4.01217	3.819	4.64748	2.29229	3.69273
MTF1	3.35837	5.31869	2.59173	3.41552	3.67108
ZNF75A	2.40726	5.66874	4.52309	2.07442	3.66838
ZNF25	1.50698	7.75296	3.28004	2.11026	3.66256
ZNF689	5.07856	3.22555	3.03022	3.30751	3.66046
ZNF498	4.03114	3.67967	2.80215	4.08612	3.64977
THAP3	2.91903	2.94385	4.15799	4.55113	3.643
ZNF445	3.75612	3.2203	3.93494	3.63304	3.6361
ZBTB6	1.73359	6.42064	3.53382	2.85161	3.63492
ZNF516	4.38025	3.1752	3.47496	3.47128	3.62542
ZNF419	2.90559	4.56268	4.76558	2.22222	3.61402
JRKL	2.45401	4.66682	4.14963	3.16784	3.60957
ZNF140	1.44493	6.6661	4.0673	2.24375	3.60552
FOXF2	4.00242	2.77961	2.56816	5.06272	3.60323
ZNF324	5.26182	3.06705	3.04606	2.97011	3.58626
ZNF654	1.71238	7.78627	3.05024	1.76443	3.57833
ZNF148	1.80649	7.29491	3.26679	1.93469	3.57572
ZNF627	1.3931	5.65615	4.85689	2.32776	3.55848
WDHD1	0.826096	7.41484	1.21895	4.7109	3.5427
ZNF439	1.68294	3.49834	6.553	2.4168	3.53777
FIZ1	4.56484	2.90816	3.58933	2.98558	3.51198
C5orf41	2.13155	5.05227	5.38274	1.44671	3.50332
HHEX	1.92376	6.97195	1.69305	3.41615	3.50123
NR1D1	5.25664	1.13332	3.4053	4.19315	3.4971
ZNF576	3.34514	3.27736	2.9235	4.30649	3.46312
ARNTL	2.19806	5.20215	3.23608	3.18858	3.45622
ZNF18	3.42791	2.76301	4.30633	3.19474	3.423
ZNF16	3.73663	3.02364	4.50695	2.37787	3.41127
ZNF507	1.61634	6.2373	3.10978	2.66048	3.40598
FOXK1	5.05546	2.47574	2.66565	3.31099	3.37696
ZNF195	1.9014	6.60194	3.02646	1.92637	3.36404
ZNF821	4.51599	2.20282	4.88653	1.77953	3.34622
ZBTB41	1.44201	7.1822	3.11143	1.59854	3.33354
MYNN	1.27414	6.70165	3.27976	2.05813	3.32842
ZNF776	1.59434	5.12967	3.95686	2.62011	3.32524
ZNF440	1.20283	4.74532	4.66085	2.66657	3.31889
ZNF251	2.52868	3.80485	4.77911	2.14348	3.31403
HOXC8	4.06318	2.86693	2.5413	3.7538	3.3063
ZFHX3	5.12034	2.6853	2.59966	2.7436	3.28723
ZNF518A	1.19912	6.19064	4.01067	1.6357	3.25903
IKZF4	5.25957	2.57408	2.75966	2.34449	3.23445
TSHZ3	3.27648	3.36944	2.54749	3.70758	3.22525
NOC4L	3.29326	2.53493	1.86031	5.15176	3.21007
ZNF766	1.78468	5.36152	3.30383	2.33743	3.19686
ZNF649	1.40857	5.18624	3.2156	2.88929	3.17492
ZNF449	1.56597	4.39206	3.87202	2.86004	3.17252
ZNF252	1.44136	5.62752	3.17194	2.42236	3.16579
THAP6	1.74529	6.43367	2.46975	2.00135	3.16251
ZNF549	2.7762	4.0205	3.06411	2.78392	3.16118
ZNF202	2.30591	4.3508	2.6031	3.34625	3.15151
ZNF652	1.855	3.99978	4.59436	2.14199	3.14778
ZNF74	4.02446	2.24395	3.89131	2.42831	3.14701
ZFP1	1.50305	4.12889	4.31855	2.5751	3.1314
ZSCAN21	2.56106	3.01396	4.53256	2.36128	3.11721
LENG9	2.27857	3.95538	3.35152	2.86417	3.11241
ZNF473	1.6142	4.54078	1.91424	4.37405	3.11082
HIVEP3	2.3215	4.97229	1.98368	3.11569	3.09829
ZNF707	4.16359	2.29731	2.61512	3.2963	3.09308
ZNF550	2.83231	4.60483	2.7189	2.19614	3.08804
PLXNB3	3.77311	3.19637	2.02479	3.35706	3.08783
ZNF544	2.273	2.58582	3.0592	4.41717	3.0838
ZNF503	5.33482	2.24314	2.42614	2.28046	3.07114
HIVEP1	3.42239	2.72195	3.28803	2.83494	3.06683
ZNF275	3.61113	3.39308	2.82139	2.39547	3.05527
ZNF577	1.4361	3.7524	4.65393	2.32134	3.04094
ZNF480	1.57971	7.17381	2.3219	1.05556	3.03274
CASP8AP2	1.07809	7.13137	1.9538	1.89589	3.01479
ZNF773	4.2872	2.74214	2.96476	2.06256	3.01416
SKIL	0.982126	8.72365	1.05739	1.24279	3.00149
ZSCAN12	1.34693	5.24728	2.86227	2.54445	3.00023
ZFP62	1.51761	3.75441	3.76431	2.95427	2.99765
ZNF646	3.72787	2.15833	2.29763	3.79991	2.99594
ZNF267	0.83614	8.33301	1.49784	1.28023	2.9868
ZNF33A	1.61032	5.66118	3.20953	1.45933	2.98509
ZNF787	2.63404	2.6855	2.53593	3.95042	2.95147
ZNF548	1.45072	6.22525	2.06677	2.05757	2.95008
ZNF35	1.00856	4.67797	3.51047	2.54036	2.93434
ZNF747	4.48339	2.05509	2.72392	2.41345	2.91896
ZNF512B	2.95202	2.93601	2.01568	3.73664	2.91009
ZBTB34	1.74371	4.16783	2.69348	2.99061	2.89891
HOXB4	4.04472	1.99579	2.20798	3.27966	2.88204
NUFIP1	1.98247	4.85152	2.07375	2.52502	2.85819
ZNF574	2.94738	2.11043	2.31048	4.02745	2.84893
ZNF416	3.11592	2.90599	3.36966	1.99425	2.84645
ZNF280B	2.43716	2.34376	4.50956	2.08154	2.843
ZNF260	1.4406	5.68117	2.99944	1.24146	2.84067
KLF12	1.48912	4.42494	3.22217	2.21656	2.8382
ZNF175	2.06209	3.3248	3.56284	2.39183	2.83539
PBX1	2.82248	2.78433	4.66317	1.02381	2.82345
PRDM10	2.01671	3.283	2.89916	3.08941	2.82207
ZFY	1.27138	6.95991	2.98376	0	2.80376
ZNF669	1.17174	5.02664	2.86865	2.13692	2.80099
ZNF350	1.32417	4.90238	3.50635	1.44533	2.79456
MEIS1	2.58909	2.94894	4.21366	1.39472	2.7866
ZHX2	3.74902	1.85371	3.43763	2.09631	2.78417
ZNF784	3.93272	1.80953	3.26402	2.12818	2.78361
KIAA2018	1.92886	3.66546	3.21681	2.31229	2.78085
SHPRH	1.19048	4.98073	2.84073	2.02604	2.7595
PAWR	1.68148	5.1784	1.66723	2.47352	2.75016
ZNF839	2.03748	3.66594	2.44755	2.79154	2.73563
ZBTB39	3.62447	2.60535	2.31779	2.39037	2.73449
FAM171B	1.04489	6.60097	2.23119	1.05668	2.73343
ZNF559	1.14871	3.79094	3.74539	2.17662	2.71542
ZKSCAN4	2.18759	1.75619	3.98234	2.89969	2.70645
ZNF407	1.85869	4.00857	2.43052	2.49366	2.69786
KLF7	2.65744	3.23905	2.14594	2.74184	2.69607
ZNF184	1.24149	4.43168	3.32347	1.77299	2.69241
DVL1	1.90236	2.03541	1.73873	5.01131	2.67195
ZNF333	1.73969	3.41331	2.51929	3.00897	2.67031
ZNF778	2.66086	3.6763	1.89906	2.43315	2.66734
MXD1	1.59404	5.68949	1.86075	1.46099	2.65132
ZNF616	1.61625	3.4774	3.59099	1.9042	2.64721
TUB	2.50989	0.563018	1.5236	5.98154	2.64451
ZNF234	1.38991	4.0272	2.70393	2.4142	2.63381
ZNF154	1.58436	3.04073	4.21605	1.62134	2.61562
ZGPAT	2.50013	1.81431	2.08977	4.04112	2.61133
ZNF598	1.44971	2.60591	1.45476	4.9192	2.6074
SCAPER	1.89297	4.5561	2.30769	1.66658	2.60583
ZIK1	1.42273	3.95992	2.22881	2.73748	2.58724
ZNF280D	1.3166	4.55058	3.13353	1.34466	2.58634
TEF	3.63553	1.38794	3.27892	2.01346	2.57896
ZNF84	1.09506	4.10171	3.33082	1.71701	2.56115
ZNF542	1.26022	3.60202	3.19546	2.12816	2.54646
ZNF497	3.28095	2.2954	2.55304	2.03394	2.54083
HEY1	2.68985	4.10743	1.94226	1.37742	2.52924
ZNF236	1.77286	3.01351	2.68037	2.64506	2.52795
ZNF529	1.35788	4.85047	2.27056	1.6095	2.5221
ZNF8	2.49214	3.09651	1.93893	2.42162	2.4873
ZBTB48	1.88802	2.55156	2.1799	3.32961	2.48727
TFAP2E	3.91013	2.58065	2.01945	1.35876	2.46725
ZNF136	0.996024	5.44823	1.9156	1.4755	2.45884
MBD3	0.640851	1.62236	1.37337	6.17593	2.45313
ZNF408	2.78412	2.04086	2.10258	2.85134	2.44473
KIAA0415	3.12855	1.91959	1.80204	2.92381	2.4435
ZNF75D	1.61896	3.69402	2.64796	1.71598	2.41923
EOMES	3.09662	1.86333	3.78403	0.923123	2.41678
DBP	3.25872	0.972397	3.63009	1.78698	2.41205
FOXO1	1.89197	2.21741	2.84795	2.66312	2.40511
ZNF385A	3.17	1.48562	2.60101	2.30243	2.38976
ZFP36	1.6964	3.35973	1.27166	3.18371	2.37787
ZSCAN22	3.17828	1.79816	2.16034	2.36726	2.37601
MYBL1	0.272082	6.51091	0.289653	2.36611	2.35969
RC3H1	1.53455	3.90164	2.50298	1.45654	2.34893
ZNF2	2.85957	1.6817	2.70431	2.14226	2.34696
ZNF551	1.09122	4.05764	1.63558	2.6008	2.34631
ZBTB12	3.96706	1.249	2.42054	1.74576	2.34559
ZC3H8	1.48225	3.85019	2.51867	1.4846	2.33393
ZNF248	1.2614	3.08549	3.09721	1.86671	2.3277
PRR12	2.86738	1.12848	2.07885	3.2205	2.3238
E2F2	0.248488	2.85231	0.138492	6.05243	2.32293
ZNF564	1.47322	2.6761	3.25385	1.87249	2.31891
ZXDB	2.44574	2.9267	2.53129	1.36618	2.31748
ZNF300	0.668476	5.24284	1.99619	1.32863	2.30903
ZBTB37	1.57121	3.71725	1.8589	2.08084	2.30705
TIGD2	1.49006	2.38373	3.64157	1.68058	2.29899
ZNF23	0.811697	3.81893	2.73506	1.80107	2.29169
KIAA1549	3.1709	2.14269	2.43633	1.39168	2.2854
SMAD7	3.84771	1.97149	2.08428	1.21222	2.27893
ZNF101	1.15716	4.06727	1.76873	2.06377	2.26423
SNAPC4	3.68549	1.74607	1.62507	1.98628	2.26073
CBX2	1.5739	1.05983	1.14258	5.20346	2.24494
ZNF354A	1.15779	3.58147	2.97944	1.22536	2.23602
ZNF222	1.07494	4.49371	2.15031	1.21925	2.23455
UNKL	2.10724	2.43537	2.38725	1.97288	2.22568
RNF125	2.15023	3.42512	2.30647	0.979649	2.21537
ZNF841	1.20366	3.97141	1.89299	1.76785	2.20898
ZNF200	0.911958	3.49062	2.1757	2.19012	2.1921
ZNF132	2.32608	2.35865	2.08167	1.99192	2.18958
ZNF720	2.41188	2.79336	2.24348	1.23755	2.17157
THAP8	2.52708	1.46372	2.22673	2.39741	2.15374
DHX34	2.04648	2.27853	1.26473	3.00709	2.14921
ZNF605	1.00859	3.48435	2.59977	1.45355	2.13657
ZNF223	1.52433	2.40326	2.84072	1.76722	2.13388
ZNF586	1.16303	3.83307	1.80056	1.68299	2.11991
ZNF69	1.23089	2.44022	3.10498	1.6964	2.11812
ZNF619	1.81549	2.34427	2.16319	2.13749	2.11511
GMEB2	2.36806	2.60151	1.40806	2.07413	2.11294
ZNF225	1.25845	2.54958	2.78136	1.8554	2.1112
ZNF124	0.779167	5.1278	1.43843	1.06207	2.10187
ZBTB25	1.29548	2.89347	2.13872	2.02778	2.08886
DUS3L	1.65173	2.41569	0.879878	3.38822	2.08388
SLC2A4RG	0.740315	2.36317	1.29174	3.87853	2.06844
NFXL1	1.15096	3.25082	2.35956	1.51016	2.06787
FBXO41	3.62529	1.5644	1.50681	1.56424	2.06519
ZNF219	2.57636	1.23538	1.70173	2.68697	2.05011
DOT1L	1.32105	2.17041	1.03775	3.64994	2.04479
ZBED3	1.58594	1.56727	2.64235	2.37502	2.04265
ZNF232	1.32305	2.16213	2.30435	2.35231	2.03546
ZNF71	2.20367	1.85901	2.03561	2.04137	2.03492
KLF8	1.72212	2.47226	2.67029	1.27293	2.0344
ZNF383	1.1395	3.11541	2.39852	1.44034	2.02344
ZNF182	1.17402	2.96194	2.88325	1.00713	2.00658
FOXP4	2.24821	1.24257	1.7256	2.80783	2.00605
ZNF292	0.930021	4.0428	2.20415	0.833282	2.00256
PPARG	1.45267	1.044	3.11383	2.37125	1.99544
ZNF276	1.85905	2.03209	1.97059	2.10961	1.99283
ZNF506	0.876743	4.01495	1.96636	1.09376	1.98795
ZNF354C	0.88676	3.61727	2.21204	1.23454	1.98765
ZBTB45	2.37758	1.34252	1.79966	2.4258	1.98639
ZNF552	1.19193	3.0221	1.92999	1.79347	1.98437
PKNOX1	1.00527	3.35428	1.40546	2.15345	1.97961
ZNF213	2.88062	0.950564	2.13386	1.94143	1.97662
TIGD6	1.91941	2.44694	2.03348	1.46741	1.96681
ZSCAN20	2.94075	1.53082	1.7139	1.67382	1.96482
ZNF558	0.767263	3.61134	2.46733	0.987363	1.95832
ZNF254	0.783849	3.93311	2.31199	0.733605	1.94064
RAPGEF4	1.38409	5.86725	0.474495	0.0260004	1.93796
ZNF354B	1.01418	3.85849	1.88284	0.989517	1.93626
JUNB	0.743968	3.75899	0.654014	2.58171	1.93467
POU2F1	1.69457	2.27067	2.25714	1.51618	1.93464
ZNF268	0.840239	4.05438	1.75022	1.05904	1.92597
NFE2L3	1.41782	2.84503	2.07717	1.33968	1.91993
ZNF264	1.47946	2.04661	2.06747	2.02415	1.90442
YY2	1.00386	3.76973	1.24668	1.53563	1.88898
ZNF34	1.4307	1.51657	2.42653	2.17832	1.88803
ZNF446	2.06312	1.41956	2.10659	1.92251	1.87795
ZNF721	0.720882	4.63111	1.44456	0.704812	1.87534
ZKSCAN2	1.67611	2.27815	1.99808	1.49506	1.86185
ZNF33B	1.5831	2.51433	2.63865	0.710678	1.86169
ZNF284	1.2574	2.07348	2.28861	1.81863	1.85953
ZNF772	1.13524	1.69947	2.32951	2.21929	1.84588
E2F5	1.70846	1.80223	2.60196	1.26364	1.84407
TFAP4	1.85142	0.945886	1.10143	3.45542	1.83854
ZFP112	0.812101	3.32334	2.2237	0.972046	1.8328
ZNF710	2.02287	1.29082	1.57367	2.42719	1.82864
TCF7	1.07124	1.96737	1.40243	2.8692	1.82756
ZNF181	0.804481	2.85527	2.78687	0.814764	1.81535
KLF15	2.08425	1.10615	2.30452	1.73893	1.80846
ZNF70	2.18047	1.79819	1.29968	1.93953	1.80447
LCOR	0.843985	3.02498	1.83238	1.4629	1.79106
ZNF764	2.01423	1.67929	1.73468	1.72056	1.78719
IRX6	2.42234	0.292024	2.6292	1.79696	1.78513
ZNF77	1.22567	2.54819	1.68049	1.68228	1.78416
VDR	2.2323	1.74349	0.548909	2.60528	1.78249
ZNF41	0.769718	3.09605	1.78071	1.44983	1.77408
PLXNA3	1.35122	0.909511	1.3985	3.42092	1.77004
ZNF26	0.674933	3.38181	1.65443	1.3595	1.76767
ZNF500	2.09553	1.07186	1.91315	1.96326	1.76095
ZNF319	2.20111	1.36947	1.62999	1.84149	1.76052
ZKSCAN3	2.03137	1.23408	2.25649	1.51181	1.75844
IRF6	3.15552	0.850596	2.86039	0.158674	1.7563
REL	0.936707	4.00494	0.925379	1.13756	1.75115
PRDM15	1.67551	1.93835	1.3381	2.03934	1.74782
ZFP28	0.968206	2.71525	2.15368	1.14523	1.74559
ZNF703	2.77709	0.558972	2.29788	1.33721	1.74279
ZNF92	0.782572	3.39011	2.02683	0.756178	1.73892
HOXA10	2.11623	0.439124	3.79287	0.600822	1.73726
ZNF510	0.835727	2.48025	2.39819	1.23135	1.73638
ZBTB26	0.631888	2.98486	1.92376	1.34298	1.72087
RNF166	1.57262	1.58831	1.30888	2.37079	1.71015
ZBTB3	1.75127	1.34196	1.82561	1.86888	1.69693
ZNF490	2.09648	1.22524	2.07877	1.32117	1.68041
ZNF283	0.856102	3.07156	1.52378	1.26521	1.67916
ZNF320	0.621473	2.6318	1.63021	1.8005	1.671
ZNF468	0.646652	3.80142	1.32763	0.892959	1.66717
SALL4	1.10034	0.874948	3.73316	0.946987	1.66386
ZNF836	1.35655	1.67019	2.56795	1.05663	1.66283
ZNF17	0.849679	2.30665	2.07533	1.39694	1.65715
IRX3	1.65236	1.32144	1.4353	2.17558	1.64617
HOXB6	2.10547	1.63668	1.45671	1.36273	1.6404
BATF2	3.45924	0.942744	1.43371	0.719047	1.63869
ZNF256	0.83967	3.09045	1.30944	1.28912	1.63217
ZFP30	0.834739	2.15634	1.91112	1.61449	1.62917
ESR2	2.55995	1.34662	0.745939	1.86084	1.62834
NFATC1	1.89719	1.00963	2.01967	1.5734	1.62497
ZNF48	2.2586	0.778655	2.0664	1.38647	1.62253
ZNF180	0.706056	2.49605	1.84606	1.42691	1.61877
ZNF761	0.732743	3.14133	1.32677	1.25151	1.61309
ZNF783	1.60712	1.68304	1.59733	1.49977	1.59681
DZIP1L	0.48457	3.36583	0.93426	1.58369	1.59209
ZNF554	2.10186	0.994242	2.09342	1.17589	1.59135
RELB	2.58461	0.905979	1.70222	1.15773	1.58763
ZNF417	0.964431	2.00542	1.34511	1.85652	1.54287
ZNF205	1.61389	0.990237	1.54867	2.01152	1.54108
ZNF613	0.725822	2.14829	2.2239	1.01777	1.52895
ZNF420	0.828861	2.00461	2.07401	1.12668	1.50854
ZNF626	0.973963	2.39728	1.7935	0.856194	1.50523
IRX5	1.688	0.961639	1.59476	1.75673	1.50028
ZNF566	0.808579	2.18761	1.33517	1.63033	1.49042
ZNF567	0.639861	3.26838	1.30392	0.737197	1.48734
ZNF286A	0.889773	2.35718	1.89182	0.805308	1.48602
JDP2	1.82082	1.29475	1.30991	1.51764	1.48578
ZNF331	1.06249	2.05311	1.32548	1.48915	1.48256
NFIA	1.11762	2.30695	1.79826	0.685163	1.477
ZNF93	0.161284	4.57111	0.448451	0.705445	1.47157
ZNF788	0.442363	2.0638	1.33366	2.00722	1.46176
ZNF432	0.517615	3.2127	1.43566	0.679438	1.46135
ZNF229	1.01063	2.00793	1.66553	1.14748	1.45789
ZNF30	1.04419	1.34636	2.1659	1.27331	1.45744
ZC3H3	1.20149	0.924556	1.17654	2.52298	1.45639
ZNF718	0.337643	3.57893	0.671614	1.16711	1.43882
ZNF235	0.97024	2.27584	1.38835	1.05057	1.42125
ZNF568	0.832079	2.40625	1.63614	0.756738	1.4078
IRF1	1.39578	1.37114	1.04903	1.81224	1.40705
ZNF57	0.644164	1.931	1.50647	1.5288	1.40261
ZNF845	0.521679	3.40412	1.11383	0.556683	1.39908
ZNF713	0.709593	1.98109	2.00998	0.870099	1.39269
HOXB5	2.075	1.05724	1.45501	0.97449	1.39044
ZFP41	1.97038	0.916164	1.01136	1.6003	1.37455
AFF3	0.754577	1.49006	2.5877	0.661579	1.37348
KLF4	0.399956	3.06533	0.285922	1.72869	1.36997
DSP	4.33718	0.366552	0.166462	0.606918	1.36928
ZNF615	0.679304	2.15453	1.85633	0.773279	1.36586
POU5F1	1.47545	1.33886	1.43135	1.21267	1.36458
ZNF438	0.848463	1.93863	1.56422	1.10578	1.36427
ZNF10	0.593404	2.06802	1.73402	1.05624	1.36292
HOXB3	1.36566	1.03001	1.86681	1.15956	1.35551
DEPTOR	1.9488	1.16313	1.13875	1.15114	1.35045
ZNF484	0.424932	3.06214	1.12636	0.786845	1.35007
MBNL3	0.561015	2.59133	1.12735	1.09694	1.34416
ZNF846	1.31327	1.71571	1.4914	0.841933	1.34058
AKNA	1.57769	1.35263	0.972688	1.44813	1.33778
ZNF20	0.859675	1.78701	2.08339	0.613378	1.33586
ZNF141	0.515386	2.65268	1.31718	0.857138	1.3356
ZNF85	0.340765	2.50924	0.600583	1.87927	1.33246
ZNF528	0.828356	2.0747	1.60667	0.778706	1.32211
MSX2	0.800164	0.992722	1.51881	1.96576	1.31936
ZNF790	0.831706	1.96007	1.66965	0.791674	1.31327
ZNF675	0.537657	2.87958	1.27742	0.552067	1.31168
ZFP82	0.72068	1.07703	1.8842	1.54106	1.30574
ZBTB49	0.846188	1.928	1.28739	1.14531	1.30172
ZNF28	0.478388	3.08983	1.00894	0.619182	1.29909
ZNF334	0.989411	1.72583	1.73151	0.74823	1.29875
PRDM5	0.538765	2.76927	0.910724	0.953553	1.29308
ZNF430	0.613253	2.76627	1.09374	0.690961	1.29106
HOXB8	2.53021	0.901865	1.30605	0.406033	1.28604
TCF4	1.11011	1.95755	1.13149	0.942687	1.28546
FOXP1	1.02552	1.60841	0.832387	1.66984	1.28404
ZNF557	0.725268	2.33014	1.06806	1.00206	1.28138
ZNF595	0.456609	2.06613	1.0316	1.55054	1.27622
ZNF431	0.566086	2.53076	1.19716	0.789676	1.27092
ZNF91	0.612504	2.80055	1.2367	0.428248	1.2695
ZNF680	0.543729	2.14827	1.46998	0.887249	1.26231
ZNF81	0.656592	1.97179	1.22784	1.19025	1.26162
ZNF765	0.49611	2.85759	1.01339	0.655461	1.25564
ZNF155	0.929507	2.26486	0.824982	0.993346	1.25317
ALX3	1.8298	0.754508	0.953759	1.4607	1.24969
TRPS1	0.754583	1.47776	1.50401	1.24669	1.24576
ZNF100	0.451696	3.16458	0.772121	0.566528	1.23873
ZNF341	1.67139	0.868005	1.07375	1.31868	1.23296
ZNF285	0.944665	1.58592	1.59108	0.808197	1.23247
POU6F1	1.87695	0.841276	0.762064	1.44645	1.23169
ZNF425	1.40291	0.748378	1.98874	0.750042	1.22252
ZNF642	0.565193	1.90451	1.35884	1.03842	1.21674
ZNF585B	1.02757	1.22974	1.59372	0.99634	1.21184
ZNF250	0.903455	1.18553	1.42197	1.32525	1.20905
HOXD4	0.726712	0.978748	1.18146	1.94403	1.20774
ZNF44	0.66772	1.35682	1.71778	1.06903	1.20284
ZNF543	1.00276	1.51438	1.07204	1.20317	1.19809
TIGD7	0.626553	1.97263	1.30722	0.851051	1.18936
ZNF570	0.804676	1.84332	1.43734	0.652997	1.18458
ZNF714	0.402639	2.91143	0.68421	0.698546	1.17421
PLEK2	2.82159	1.09954	0.460002	0.31172	1.17321
ZNF708	0.429188	2.3381	1.1665	0.731594	1.16635
ZNF253	0.716555	2.02699	1.15203	0.766552	1.16553
ZNF792	1.83252	0.275788	1.42118	1.11393	1.16085
ZNF433	0.534673	2.00879	1.42648	0.668986	1.15973
ZNF611	0.588365	2.11173	0.906636	1.00869	1.15386
FOXH1	0.810272	1.49406	0.65914	1.64865	1.15303
BATF	0.109701	2.06369	0.743524	1.66583	1.14569
ZNF486	0.388505	2.39568	0.912881	0.876499	1.14339
AHDC1	1.30211	0.671043	1.30733	1.24144	1.13048
ZNF684	0.505402	1.93474	1.1296	0.937099	1.12671
HOXC5	1.12849	0.639775	1.05426	1.65731	1.11996
ZNF461	0.676459	1.61259	1.33759	0.839572	1.11655
ZNF699	0.377871	2.16958	1.01794	0.861863	1.10681
ZNF280C	0.561086	2.15394	0.953601	0.75125	1.10497
E4F1	0.625688	1.1839	0.7392	1.86897	1.10444
ZNF107	0.344	3.07628	0.397047	0.574502	1.09796
RELL2	1.2294	1.0918	0.644074	1.40054	1.09145
ZNF597	0.429414	2.52039	0.58842	0.8133	1.08788
ZNF530	0.493109	1.86263	0.455359	1.52539	1.08412
NR0B1	0.653747	0.453754	2.45413	0.745513	1.07679
ZSCAN16	0.603356	1.62878	1.25016	0.811607	1.07348
ZFP14	0.654436	1.01412	1.72342	0.88529	1.06932
ZNF600	0.321929	2.40343	0.871598	0.668126	1.06627
ZNF808	0.407678	2.19113	0.753411	0.891425	1.06091
ZNF780B	0.603672	1.47998	1.41094	0.746183	1.06019
ZNF547	0.76026	1.49585	1.12227	0.853724	1.05803
RFX3	0.679337	1.72946	1.17591	0.640424	1.05628
ZNF607	0.942985	0.807224	1.38395	1.07399	1.05204
ZNF786	1.0247	0.744597	1.13917	1.24311	1.03789
SATB2	0.459526	0.642956	0.618711	2.39338	1.02864
ZNF624	0.610381	1.4788	1.46403	0.55754	1.02769
ZNF696	1.07031	1.28138	0.77345	0.975997	1.02528
ZNF345	0.574795	1.40928	1.40209	0.709199	1.02384
ZNF167	0.810488	0.772129	1.37501	1.13097	1.02215
ZNF491	0.555672	1.08018	1.68752	0.747465	1.01771
ZNF418	0.687267	1.23595	1.15543	0.958412	1.00926
ZNF571	0.61132	1.013	1.61557	0.793158	1.00826
ZNF565	0.748139	1.42082	0.984866	0.87523	1.00726
ZNF585A	0.670334	1.46846	1.11286	0.769207	1.00522
ZNF583	0.514086	1.76434	1.24278	0.47006	0.997817
E2F8	0.0690439	2.42454	0.0406924	1.41307	0.986837
ZNF404	0.597253	1.42584	1.26938	0.636848	0.98233
ZNF224	0.490754	1.62172	1.15047	0.664247	0.981798
ZNF43	0.537605	1.95756	0.907772	0.523569	0.981626
MAFK	0.543971	1.15024	0.323756	1.88366	0.975407
ZSCAN5A	0.792187	1.10841	0.936094	1.05788	0.973643
SP4	0.322037	1.91077	0.895526	0.721551	0.962471
HOXA5	1.67858	0.47314	1.30769	0.372582	0.957998
ZNF347	0.364948	1.71667	0.830113	0.846709	0.93961
ZNF382	0.537143	1.45742	1.02963	0.69475	0.929736
ZNF805	0.597577	1.36553	0.925903	0.752133	0.910286
HOXC11	1.13211	1.1152	1.23481	0.150308	0.908107
ZNF230	0.490564	1.04392	1.19339	0.861387	0.897315
ZNF823	0.295208	1.04961	1.10917	1.12512	0.894777
ZNF701	0.310141	1.91709	0.789431	0.555574	0.893059
HOXA7	0.965685	0.0871994	2.30497	0.16787	0.881431
ZNF625	0.686949	1.26914	0.787614	0.780992	0.881174
ZNF19	0.812006	0.958464	0.912572	0.805283	0.872081
NR6A1	1.1076	1.0593	0.887483	0.429844	0.871057
SIX5	0.857543	0.416356	1.08955	1.11141	0.868715
ZNF215	0.48376	1.314	0.301784	1.36164	0.865296
HOXA9	0.000419659	0.0853609	3.16942	0.200853	0.864013
ZNF670	0.180326	2.13322	0.501327	0.620234	0.858777
THAP10	0.285147	1.5812	0.400752	1.15398	0.85527
ZNF470	0.584691	1.3357	0.987433	0.489842	0.849416
ZNF135	0.240127	1.55236	0.520783	1.04999	0.840815
PLAG1	0.230298	0.775807	1.57109	0.773396	0.837648
HOXA1	1.38175	0.636187	0.860043	0.428815	0.826699
SETBP1	0.47847	1.29346	0.813177	0.687752	0.818215
ZNF14	0.332114	1.4708	0.893776	0.564125	0.815204
ZNF536	1.7061	0.30863	0.662238	0.583385	0.815088
ZC3H6	0.63601	1.00262	1.12769	0.486134	0.813114
ZNF668	1.1702	0.521104	0.520074	1.03263	0.811002
TFEB	1.03915	0.300512	0.92536	0.957461	0.805621
ZNF471	0.390418	1.11127	1.07172	0.638325	0.802933
MAFB	0.840591	0.963245	0.420604	0.948967	0.793352
ZNF829	0.47649	1.74715	0.485924	0.448153	0.789429
ZNF280A	0.124769	0.122052	2.39908	0.49977	0.786418
ZNF311	0.367403	1.32947	0.838283	0.558171	0.773332
HOXD9	2.35672	0.112194	0.425199	0.146647	0.76019
ZNF771	1.42587	0.535049	0.485345	0.561808	0.752018
ZNF606	0.452296	0.831955	1.25436	0.456681	0.748823
ZNF493	0.567323	0.918901	0.996822	0.494028	0.744268
ZNF579	0.665518	0.585461	0.764255	0.954906	0.742535
ZNF233	0.693783	0.657708	0.956647	0.65427	0.740602
ZNF527	0.410659	1.16807	0.740612	0.6344	0.738435
MZF1	0.564548	0.724998	0.817484	0.822781	0.732453
ZNF582	0.328345	1.26735	0.927744	0.401838	0.731319
ZNF569	0.272647	1.65077	0.633491	0.352333	0.72731
ZNF782	0.3294	1.56548	0.586248	0.416664	0.724448
ZNF594	0.527699	1.15871	0.736738	0.464432	0.721895
ZNF169	0.526621	0.889346	0.634373	0.801756	0.713024
ZNF138	0.207651	1.39086	0.786866	0.465803	0.712795
THAP9	0.263598	1.40592	0.775228	0.385781	0.707632
ARID3A	0.848944	0.67366	0.534457	0.769612	0.706668
ZNF429	0.543499	1.17051	0.76767	0.342856	0.706134
ZNF643	0.361399	0.775881	1.02369	0.640246	0.700304
ZNF114	0.625963	0.659437	0.565287	0.936781	0.696867
ZNF221	0.479085	1.13353	0.683559	0.482925	0.694775
ZNF287	0.357218	1.05728	0.774882	0.57543	0.691202
ZNF441	0.365135	1.18839	0.739633	0.457849	0.687752
ZNF485	0.218396	1.34429	0.415109	0.757289	0.683771
ZNF575	0.863896	0.566966	0.614136	0.690056	0.683763
ATOH8	0.78817	0.452608	1.32095	0.152892	0.678655
PARP12	1.24345	0.257805	0.363658	0.843557	0.677118
ZXDA	0.544393	0.906496	0.657583	0.590668	0.674785
RFX1	0.720091	0.405299	0.555242	0.979927	0.66514
ZNF717	0.362283	0.898558	0.784059	0.610952	0.663963
TBX18	0.770303	0.648357	0.0369769	1.19778	0.663354
ZNF620	0.488891	1.06538	0.608969	0.46757	0.657702
ZSCAN18	0.142308	0.466082	0.730325	1.27856	0.654319
ZNF323	0.332843	0.772285	1.09254	0.404595	0.650566
ZNF667	0.353792	0.302907	1.33086	0.612487	0.650011
ZNF555	0.465244	0.65931	0.913945	0.50181	0.635077
HIC2	0.79698	0.684597	0.421842	0.631141	0.63364
TOX3	0.867869	0.815255	0.512358	0.331372	0.631713
RAG1	0.469029	0.762153	0.773263	0.497155	0.6254
ZNF572	0.311435	0.778305	0.851185	0.49878	0.609926
ZNF775	0.644147	0.126318	0.793795	0.872895	0.609289
ZNF674	0.351493	1.0561	0.567286	0.443666	0.604636
ZNF501	0.278079	0.708612	0.812514	0.610329	0.602383
ZNF483	0.523604	0.729997	0.589529	0.557577	0.600177
ZNF573	0.505097	0.880041	0.422147	0.57574	0.595756
SALL3	1.65085	0.255546	0.40656	0.00105745	0.578503
SOX9	1.32909	0.05218	0.597073	0.303153	0.570374
ZNF414	0.217119	0.509194	0.515085	1.03796	0.56984
EN2	0.603865	0.242134	0.195994	1.22999	0.567996
ZNF517	1.00541	0.211264	0.519887	0.519425	0.563997
SOX1	0.00345161	0.00779183	0.0533997	2.1828	0.561861
ZNF273	0.324994	0.962618	0.518025	0.425281	0.557729
HOXA4	0.884186	0.331337	0.613611	0.390112	0.554812
ZNF546	0.279388	0.819221	0.72334	0.384354	0.551576
DEPDC4	0.0708461	1.25386	0.338213	0.513344	0.544066
ZNF709	0.358761	0.73732	0.641942	0.43137	0.542348
GTF2H2	0.254537	0.240289	1.1524	0.506324	0.538388
THAP2	0.290662	0.610223	0.926345	0.321129	0.53709
HDX	0.293131	0.961805	0.525429	0.365116	0.53637
SOX8	0.516267	0.357119	0.282639	0.988808	0.536208
MYB	0.1078	0.428122	0.595387	0.988234	0.529886
ZNF321P	0.271751	1.04253	0.285962	0.498624	0.524717
ZNF524	0.148894	0.329399	0.533105	1.05751	0.517227
ZNF137P	0.159573	1.09669	0.384028	0.36888	0.502293
HOXB9	1.16025	0.375215	0.453226	0.0174219	0.501528
ZNF763	0.359703	0.517189	0.714272	0.402966	0.498532
ZNF682	0.152565	0.974938	0.44628	0.375035	0.487204
ZNF239	0.205707	0.898111	0.475667	0.366497	0.486496
ZNF653	0.443432	0.463161	0.394944	0.603013	0.476137
FLI1	0.331968	1.1378	0.0457573	0.386687	0.475553
BATF3	0.0693688	0.297534	0.0536602	1.47433	0.473723
CPSF4L	0.334587	0.645449	0.578142	0.327324	0.471376
ZNF214	0.229688	0.444437	0.737291	0.470805	0.470555
ZFP3	0.171567	0.466036	0.743458	0.496376	0.469359
DMC1	0.30017	0.839658	0.230754	0.470486	0.460267
TBX19	0.535296	0.239357	0.646143	0.415417	0.459053
ZNF799	0.0847842	0.627779	0.567152	0.537292	0.454252
ZNF610	0.349537	0.45524	0.856376	0.127645	0.4472
SOX11	0.0300677	1.13461	0.616273	0.00227064	0.445805
SMAD6	0.478204	0.21904	0.510398	0.545976	0.438404
IRX2	0	0	0.00567541	1.74464	0.437579
VENTX	0.506764	0.275661	0.553263	0.402982	0.434667
ZNF678	0.0982466	1.09466	0.250036	0.29327	0.434053
ESR1	0.372277	0.749068	0.328161	0.284058	0.433391
ZNF519	0.143538	0.805059	0.184055	0.592851	0.431376
ZNF396	0.276385	0.282532	0.91512	0.243177	0.429304
KLF2	0.278601	0.322849	0.242194	0.862783	0.426607
ZNF502	0.0726645	0.912771	0.333599	0.377892	0.424232
ZNF738	0.193053	0.815092	0.348063	0.323585	0.419948
HILS1	0.250454	0.790458	0.24671	0.388975	0.419149
ZNF793	0.348712	0.529491	0.359087	0.436752	0.418511
ZNF665	0.275001	0.46905	0.407124	0.504186	0.41384
GLI1	0.820913	0.20138	0.267005	0.354142	0.41086
HLA-DQB1	0	0	0.0992717	1.53537	0.40866
ZNF677	0.294985	0.601171	0.454559	0.242489	0.398301
DPF1	0.218271	0.440564	0.14756	0.780652	0.396762
BCL11A	0.518619	0.0513754	0.816653	0.191016	0.394416
ZNF563	0.0939391	0.487745	0.604401	0.383768	0.392463
EMX2	0.00537471	0	0	1.54055	0.386481
ZFP37	0.132212	0.866734	0.336623	0.204878	0.385112
ZNF117	0.204293	0.511946	0.576293	0.234935	0.381867
BACH2	0.26435	0.234317	0.488461	0.539004	0.381533
ZNF460	0.195934	0.599206	0.295775	0.432306	0.380805
NR2F1	0.656881	0.306732	0.0298315	0.505148	0.374648
GLIS2	0.361798	0.319746	0.459359	0.356204	0.374277
ZNF695	0.0351624	0.671415	0.390131	0.392631	0.372335
TIGD5	0.183085	0.289313	0.264367	0.748683	0.371362
GTF2IRD2	0.579746	0.329004	0.371939	0.16319	0.36097
TIGD4	0.160417	0.794011	0.254747	0.22804	0.359304
ZNF599	0.305515	0.294683	0.513585	0.308846	0.355657
IRF7	0.344621	0.180959	0.109843	0.769583	0.351252
GTF2IRD2B	0.223189	0.372481	0.537323	0.263054	0.349012
LHX4	0.225254	0.501235	0.31293	0.352059	0.347869
MSX1	0.450202	0.0455587	0.048035	0.829729	0.343381
HEYL	0.344631	0.0731308	0.933823	0.0173071	0.342223
PAX8	0.0666112	0.413998	0.211952	0.66474	0.339325
FOXD2	0.340569	0.23949	0.121232	0.60758	0.327218
ZNF596	0.0993743	0.498324	0.506375	0.195131	0.324801
PLXNA2	0.270941	0.320432	0.14255	0.548728	0.320663
IKZF2	0.185022	0.438153	0.408603	0.223303	0.31377
ZNF423	0.0204433	0.069884	0.712595	0.450467	0.313347
ZFP57	0.0808824	0.00730352	1.15837	0.00580263	0.31309
ADAMTS17	0.351887	0.151517	0.398108	0.348696	0.312552
ZNF662	0.134244	0.193005	0.49999	0.411529	0.309692
SOX15	0.339705	0.490795	0.180191	0.227462	0.309538
ZNF365	0.215292	0.462355	0.283359	0.260024	0.305258
ZNF540	0.247889	0.287325	0.445768	0.230795	0.302944
ZNF443	0.0821649	0.361074	0.41646	0.334029	0.298432
MKRN3	0.144951	0.843498	0.0854297	0.11747	0.297837
ZNF774	0.255646	0.39839	0.273393	0.224818	0.288062
ZNF90	0.0455624	0.486846	0.124196	0.490307	0.286728
ZNF578	0.185522	0.444866	0.284287	0.185596	0.275068
ZFP2	0.140811	0.234951	0.627838	0.094432	0.274508
NRL	0.296907	0.316222	0.218735	0.251238	0.270776
RFX2	0.229506	0.348717	0.188994	0.308009	0.268806
SEMA4A	0.344185	0.255566	0.288717	0.180498	0.267242
PPP1R13L	0.545274	0.20446	0.138896	0.173906	0.265634
ZNF660	0.0808098	0.310121	0.312552	0.350261	0.263436
SOX2	0.782008	0.0131742	0.0361147	0.211431	0.260682
ARGFX	0.238399	0.300376	0.263447	0.232682	0.258726
TRERF1	0.0146151	0.481695	0.458679	0.0747062	0.257424
VAX2	0.0714471	0.309674	0.246337	0.399807	0.256816
HOXA3	0.507537	0.0648033	0.369473	0.0813243	0.255784
HLX	0.513025	0.170054	0.0775042	0.249251	0.252459
PROX2	0.376445	0.092706	0.412216	0.11662	0.249497
ZNF165	0.14256	0.327419	0.306859	0.220113	0.249238
SMAD9	0.155766	0.309388	0.296982	0.233252	0.248847
TBX6	0.23596	0.129362	0.324078	0.299265	0.247166
ZSCAN23	0.150381	0.41766	0.155103	0.240291	0.240859
ZNF177	0.0269341	0.215222	0.530175	0.183202	0.238883
ZNF658	0.0493721	0.48881	0.247857	0.151801	0.23446
FOXC1	0.103718	0.337159	0.0733541	0.41669	0.23273
PROX1	0.154886	0.288194	0.180496	0.292946	0.229131
SOX7	0.304218	0.185828	0.278833	0.14443	0.228327
POU3F1	0.108829	0.0111671	0.542282	0.250198	0.228119
ZNF257	0.0040612	0.632589	0.0628308	0.174814	0.218574
AR	0.181138	0.0428256	0.133317	0.48551	0.210698
DPF3	0.0391148	0.100073	0.481233	0.222154	0.210644
CREB5	0.0890268	0.330097	0.272318	0.145079	0.20913
HES2	0.252367	0.172411	0.192283	0.195346	0.203102
LMX1B	0.207978	0.211821	0.196692	0.170894	0.196846
SHOX2	0.71458	0.0167194	0.0184152	0.03653	0.196561
MEIS2	0.00512747	0	0.00679946	0.770738	0.195666
EBF3	0.00324154	0.0102447	0.74365	0.019767	0.194226
CRX	0.230748	0.161266	0.171858	0.207495	0.192842
ETV7	0.231656	0.0460082	0.245567	0.243952	0.191796
HOXD3	0.19296	0.107447	0.179117	0.286094	0.191404
ZNF681	0.179868	0.210755	0.182676	0.184343	0.189411
PCSK6	0.269875	0.0972114	0.0760841	0.314344	0.189379
ZFHX4	0.0793575	0.0499838	0.0502355	0.56862	0.187049
LYL1	0.0850695	0.111383	0.0864871	0.463829	0.186692
ID3	0.0248615	0.263781	0.0384632	0.401311	0.182104
ZNF781	0.0550377	0.236065	0.220981	0.20565	0.179433
SOHLH2	0	0	0.317592	0.392543	0.177534
FOXP2	0.115852	0.153305	0.254979	0.183954	0.177022
RUNX2	0.115217	0.141226	0.170632	0.261562	0.172159
PBX4	0.203096	0.260425	0.101484	0.120133	0.171285
ZNF835	0.141567	0.194115	0.150647	0.197482	0.170953
ZNF711	0	0.0107462	0.0360718	0.629358	0.169044
EBF4	0.0846235	0.0404541	0.107817	0.442827	0.16893
HOXD1	0.213044	0.188939	0.17489	0.0955255	0.1681
HNF4A	0.00896819	0.612507	0.0358236	0.00489223	0.165548
ZBTB46	0.123256	0.19961	0.162263	0.160512	0.16141
RGS11	0.199537	0.185809	0.101982	0.145388	0.158179
HES4	0.0355537	0.14123	0.0471472	0.408383	0.158078
SIX4	0.130955	0.150318	0.146187	0.203822	0.157821
TBX3	0.125238	0	0.232911	0.266354	0.156126
DMBX1	0.12584	0.184083	0.140175	0.171532	0.155408
DLX1	0.415271	0.12285	0.00902928	0.0733494	0.155125
HLA-DQB2	0.0146786	0	0.0259534	0.573919	0.153638
NR3C2	0.0496974	0.0899993	0.283487	0.17912	0.150576
ZFP42	0.165541	0.154463	0.13903	0.142514	0.150387
PRDM1	0.223077	0.166047	0.138693	0.0735315	0.150337
IRF5	0.0454278	0.274324	0.120482	0.160909	0.150286
STAT4	0.100127	0.216516	0.20266	0.0812847	0.150147
RAPGEF5	0.0902818	0.129868	0.214385	0.157405	0.147985
PAX6	0.0645891	0.238761	0.172195	0.108603	0.146037
IRX1	0.0162938	0.029426	0.0540175	0.479268	0.144751
LIN28A	0.190985	0.121358	0.118815	0.139553	0.142678
HOXA11	0.313629	0.022358	0.199437	0.033553	0.142244
NANOG	0.128063	0.189518	0.122649	0.127603	0.141958
ONECUT1	0.00782976	0.247454	0.0173049	0.294902	0.141873
RORA	0.0283279	0.146518	0.244788	0.146875	0.141627
GLIS3	0.179317	0.030124	0.17697	0.178768	0.141295
NR5A2	0.186199	0.0853603	0.279838	0.0133582	0.141189
SLC26A10	0.0916669	0.173824	0.0972464	0.19729	0.140007
C11orf9	0.085116	0.0746523	0.339657	0.051475	0.137725
ZNF80	0.176786	0.10864	0.132412	0.125068	0.135727
HIF3A	0.145862	0.151146	0.126055	0.113606	0.134167
ETV2	0.168043	0.109063	0.106777	0.150696	0.133645
ZBTB20	0.0809248	0.239044	0.107203	0.105283	0.133114
KLF14	0.240438	0.00943959	0.138627	0.142495	0.13275
HESX1	0.0556241	0.213467	0.202846	0.0399056	0.127961
ZNF843	0.059591	0.0672619	0.13829	0.232461	0.124401
ZMAT1	0.02051	0.0573119	0.200785	0.21052	0.122282
HNF1A	0.0932376	0.0701598	0.0922401	0.22456	0.120049
ZNF157	0.108451	0.11017	0.14781	0.110223	0.119164
C10orf140	0.0716536	0.109422	0.140665	0.137585	0.114831
SNAI3	0.142876	0.141109	0.078944	0.092892	0.113955
NHLH1	0.1831	0.0594176	0.136579	0.067732	0.111707
ZNF716	0.123822	0.102086	0.0856688	0.130351	0.110482
ZNF366	0.0892735	0.0331933	0.0673165	0.231697	0.10537
SCML4	0.0839859	0.203638	0.0783732	0.0524423	0.10461
MST1R	0.0560478	0.0639285	0.0756281	0.194699	0.0975759
TP73	0.133689	0.0550148	0.0998417	0.0996686	0.0970535
ZFP92	0.0643503	0.0987819	0.136534	0.0830986	0.0956912
PLAGL1	0.00876418	0.0510539	0.253075	0.069442	0.0955838
ZFPM1	0.0709914	0.0641038	0.103947	0.143242	0.095571
RGS9	0.120458	0.168428	0.0424521	0.0465122	0.0944626
ZNF833P	0.0300112	0.196471	0.0729618	0.078048	0.094373
EBF1	0.0345515	0.0563987	0.108084	0.177328	0.0940905
TBX1	0.141417	0.0957723	0.10716	0.028987	0.0933341
TWIST1	0.331806	0.0291291	0.00407409	0.00330615	0.0920788
SIM2	0.106475	0.0796277	0.0933005	0.0863659	0.0914423
ZNF442	0.0359883	0.0812418	0.143171	0.0977417	0.0895357
HOXA2	0.111293	0.0347868	0.181642	0.0153545	0.0857691
RPA4	0.0397492	0.219843	0.0263554	0.0570334	0.0857452
ZNF415	0.0720167	0.125839	0.0851498	0.0595249	0.0856326
TOX	0.164707	0.0263371	0.0667379	0.0836989	0.0853702
RBM20	0.082434	0.0216385	0.122873	0.11209	0.0847589
ZNF837	0.103144	0.0369074	0.104485	0.0924963	0.0842582
OVOL1	0.0048315	0.235588	0.0170853	0.0745231	0.083007
HES7	0.0460521	0.0748518	0.122139	0.0859006	0.0822359
HOXC13	0.245895	0.0471831	0.0326077	0	0.0814215
ZNF391	0.0774425	0.0568173	0.102695	0.08681	0.0809412
GRHL1	0.0316967	0.189617	0.0402812	0.0596917	0.0803217
RCOR2	0.117907	0.0659083	0.091827	0.032224	0.0769666
GCM1	0.0789245	0.0688917	0.0767511	0.0717208	0.074072
MIXL1	0.0816652	0.0491614	0.144393	0.0195293	0.0736872
FOXP3	0.0260003	0.0469561	0.0603385	0.151559	0.0712135
ZNF628	0.03329	0.0534404	0.0457804	0.149931	0.0706104
DUXA	0.068619	0.0638979	0.0644545	0.0815344	0.0696265
ESRRG	0.0776739	0.0266047	0.121785	0.0524174	0.0696202
ZIM3	0.100104	0.0753262	0.0639146	0.0379028	0.0693119
NR1I2	0.0318434	0.0311501	0.117297	0.0839032	0.0660484
GRM6	0.0680675	0.0717075	0.0651901	0.0585992	0.0658911
POU2F3	0.0536855	0.0661049	0.0237305	0.117295	0.065204
GLI2	0.114944	0.109352	0.0108875	0.0206156	0.0639498
RORB	0.0356693	0.177148	0.0192706	0.0227464	0.0637086
ZBP1	0.057678	0.0683577	0.073299	0.0517239	0.0627647
CEBPA	0.0225807	0.0407799	0.124766	0.062774	0.0627252
ZNF556	0.00943627	0.089468	0.041711	0.104931	0.0613866
FOXQ1	0.114681	0.071913	0.00281624	0.0502786	0.0599222
SLC22A4	0.0474473	0.076507	0.0569268	0.0583533	0.0598086
HMGA2	0.0914853	0.10591	0.00455439	0.0313785	0.058332
ZDHHC11	0.0336596	0.0937145	0.0570341	0.0482958	0.058176
ZFHX2	0.109566	0.0271057	0.0630269	0.0328415	0.058135
ZFHX2	0.109566	0.0271057	0.0630269	0.0328415	0.058135
TFAP2B	0.00242096	0.00327912	0.0331742	0.189315	0.0570473
SNAI1	0.035814	0.0808482	0.0554077	0.051387	0.0558642
KLF17	0.0460371	0.039492	0.0732589	0.0577985	0.0541466
TAL2	0	0.0942167	0.0395324	0.0748549	0.052151
SOX30	0.074837	0.0814891	0.0369718	0.00947457	0.0506931
POU3F3	0	0	0	0.200934	0.0502335
GFI1	0.0541156	0.0659684	0.0621938	0.0174698	0.0499369
PRDM16	0.147105	0.0164255	0.00985442	0.0261001	0.0498713
OTX1	0.0355676	0.0573515	0.0157219	0.0893087	0.0494874
ZNF683	0.0838669	0	0.0494277	0.0635094	0.049201
MYCL1	0.0485169	0.0198948	0.0746675	0.0522707	0.0488375
TBX5	0.0477603	0	0.0915269	0.0394683	0.0446889
RAX2	0.0345336	0.0530114	0.0366356	0.0545049	0.0446714
FOXL2	0.149005	0.00672744	0.0153684	0.00712658	0.0445569
KIAA1683	0.041709	0.0484744	0.0141818	0.0717174	0.0440206
DMRT2	0.00686447	0.00619848	0.00910288	0.152666	0.043708
NKX3-1	0.0131379	0.0830425	0.00967883	0.0628353	0.0421736
HES5	0.0244555	0.0055207	0.070265	0.0657927	0.0415085
GATA6	0.00819153	0.0776662	0	0.0793358	0.0412984
NPAS3	0.0358813	0.0378002	0.0707708	0.0188767	0.0408322
NKX3-2	0.132303	0	0.0204685	0.0094916	0.0405658
ZNF560	0.0103734	0.112404	0.0229267	0.00930255	0.0387517
ZNF474	0.0384342	0.0277642	0.0441713	0.0413599	0.0379324
BCL6B	0.060863	0.0219832	0.0304902	0.0363867	0.0374308
HIST1H1D	0	0.106174	0.0311845	0.00843546	0.0364485
POU2F2	0.0391033	0.0105928	0.0414835	0.0533997	0.0361448
FOXD4	0.0340278	0.0276538	0.0270743	0.0537066	0.0356156
ARNTL2	0	0.0951701	0.0207057	0.0252041	0.03527
TSHZ2	0.025891	0.0350686	0.045452	0.0316613	0.0345182
LBX2	0.0107973	0.00974971	0.0668177	0.0503498	0.0344286
MESP1	0	0.0190516	0.00621743	0.111	0.0340673
CREB3L1	0.0546212	0	0.0458738	0.0352675	0.0339406
SKOR1	0.0368171	0.0332451	0.0278986	0.037733	0.0339234
ZSCAN5B	0.0473804	0.0213918	0.041887	0.023794	0.0336133
BMP2	0	0.00206512	0.00404369	0.127977	0.0335215
ZNF454	0	0.0127583	0.0655891	0.0491222	0.0318674
ZNF541	0.0273884	0.0233572	0.0390096	0.0360229	0.0314445
RAPGEF3	0.0340058	0.0262977	0.0216453	0.0437496	0.0314246
ID1	0.0172977	0.0468584	0.0229382	0.0372036	0.0310745
YBX2	0.0293147	0.0352941	0.0475124	0.0105154	0.0306591
TBX22	0.0329623	0.00297637	0.0815948	0.00472948	0.0305657
HOXA6	0	0.0305205	0.0498014	0.0404141	0.030184
PROP1	0.074861	0	0.0189089	0.0268532	0.0301558
MEF2B	0.0415774	0.000652614	0	0.0771866	0.0298542
ATOH7	0	0.0382931	0.0421769	0.0342268	0.0286742
NFE2	0.0653213	0.00421245	0.0247486	0.0200834	0.0285914
ZNF296	0	0	0.0215497	0.0909357	0.0281213
TOX2	0.0121945	0.0247744	0.00269308	0.0676485	0.0268276
DLX2	0.0641668	0.0405589	0	0.00230171	0.0267569
PRDM9	0.0270506	0.0226814	0.0358714	0.0194065	0.0262525
SOX18	0.0179547	0.0243191	0.015873	0.0418632	0.0250025
RBPJL	0.00589202	0.00266019	0.0338577	0.0549513	0.0243403
AIRE	0.0229818	0.0345869	0.00677239	0.032975	0.024329
RFX4	0.0307465	0.0249322	0.0322792	0.00914302	0.0242752
ZNF208	0.00303357	0.0143811	0.00402276	0.0701865	0.022906
NPAS1	0.00732736	0.0264658	0.0097167	0.0473109	0.0227052
ELF5	0.0256912	0.0115993	0.0369077	0.0161273	0.0225814
NPAS4	0.0260976	0.0274932	0.00769058	0.0280842	0.0223414
ZSCAN4	0.0131979	0.0446903	0.0145846	0.0165696	0.0222606
ZNF488	0	0.0184807	0.00723737	0.0631364	0.0222136
HEY2	0.0163797	0.0221858	0.0289612	0.0195851	0.0217779
SLC4A10	0.0175619	0.0453089	0.00887181	0.015299	0.0217604
NKX2-2	0	0	0	0.0847999	0.0212
TBX4	0.0356797	0.00805452	0.0105143	0.0298634	0.021028
ZIM2	0	0	0	0.082335	0.0205838
NEUROD2	0.0428838	0.00215129	0.0231683	0.0119644	0.0200419
PLXNA4	0.0097458	0.0151906	0.0294562	0.0245143	0.0197267
EGR4	0	0.0757325	0	0	0.0189331
HES3	0.0273322	0	0.0362448	0.00980426	0.0183453
PRDM14	0.0268829	0.00606867	0.0207952	0.0192862	0.0182582
TIGD3	0.0152778	0.0137955	0.0135064	0.0301414	0.0181803
ZNF385C	0.0281669	0.00763024	0.0199209	0.0161659	0.017971
FAM170A	0.0130824	0.0177198	0.0346969	0.00469273	0.017548
CUX2	0.0182644	0	0.0161468	0.0356698	0.0175203
ZNF804A	0.0210501	0.0380157	0	0.0107869	0.0174632
LHX2	0	0.0192527	0.0430839	0.00655551	0.017223
HIST1H1B	0.0459891	0.0103818	0	0.00824833	0.0161548
PRDM6	0.00477331	0.0193959	0.0316491	0.00856112	0.0160949
FOXN1	0.0378361	0	0.00477846	0.0213276	0.0159855
CREB3L3	0.0226471	0	0.022524	0.0182783	0.0158624
LHX1	0.0167029	0.0395912	0.00184579	0.00299573	0.0152839
RGS7	0	0.0408129	0.00799152	0.0108086	0.0149033
HIST1H1E	0.0231925	0.0104712	0	0.0249579	0.0146554
SPIC	0.0169496	0	0.0224765	0.0182398	0.0144165
NR2E3	0	0.0169466	0.0298646	0.0107712	0.0143956
NR2E1	0.0132325	0.0139401	0.00779883	0.0221507	0.0142805
ZFR2	0.0118384	0.0198659	0.00654114	0.0180478	0.0140733
HLF	0	0.0135322	0.0143527	0.0277743	0.0139148
CCDC79	0	0.0244222	0.0239104	0.0064678	0.0137001
HOPX	0	0.00646509	0.0379784	0.0102731	0.0136791
SP140	0.00884771	0.0191438	0.0187101	0.00793435	0.013659
ASCL3	0.0302124	0	0	0.0216748	0.0129718
DMRTC2	0.00833334	0	0.00736714	0.0358708	0.0128928
HIST1H1A	0	0.0316312	0.0103228	0.00837698	0.0125827
WNT8B	0	0.00678999	0.0299146	0.0134866	0.0125478
PRRX1	0.0142029	0.0240469	0.00156943	0.0101893	0.0125021
SPIB	0.0212707	0	0.00940224	0.0190749	0.012437
CASZ1	0.00320759	0.00579277	0.00425353	0.0356682	0.0122305
TBX21	0.0170714	0	0.00754605	0.0224534	0.0117677
SIX3	0.00581071	0.00524696	0.005137	0.0291809	0.0113439
SPDEF	0.0239201	0.0071998	0.00704892	0.00572023	0.0109723
CSDC2	0.0231729	0.00261558	0.00256077	0.0145465	0.0107239
POU4F3	0	0.00622065	0.00609029	0.0296538	0.0104912
SEBOX	0	0	0	0.0419392	0.0104848
SP7	0.0291874	0.00219584	0	0.0104694	0.0104632
PRB4	0.018952	0	0.00837731	0.0135965	0.0102315
HOXA13	0.0408335	0	0	0	0.0102084
MESP2	0	0.00862954	0	0.0308527	0.00987056
KLF1	0	0.00431171	0.00422135	0.0308308	0.00984097
LEUTX	0.0287922	0	0	0.010328	0.00978005
FOXD4L6	0.00534512	0.0120663	0.0118135	0.00958668	0.0097029
NKX6-1	0	0.00667083	0	0.0317997	0.00961763
KRTAP5-9	0	0.00618272	0.0121063	0.0196486	0.0094844
TLX3	0	0	0	0.0374987	0.00937468
ESRRB	0.00479539	0.00433014	0	0.0275223	0.00916196
LHX6	0.00435783	0.0157407	0.00385254	0.0125059	0.00911424
TFEC	0.00209664	0.0236653	0.000939408	0.0091488	0.00896254
PKHD1	0.00672452	0.00441564	0.00563254	0.0188671	0.00890995
ZEB1	0.00965432	0.00653823	0.0160031	0.00259727	0.00869823
ZNF467	0.00649086	0	0.0258223	0.00232832	0.00866037
ZBTB32	0	0.017323	0	0.0165157	0.00845967
MECOM	0.0107995	0.00487585	0.00835393	0.00968464	0.00842848
MEOX1	0.027812	0	0.00307318	0.00249385	0.00834476
TCF23	0.0231526	0	0	0.00830502	0.0078644
FOXA3	0.0150981	0.00681662	0.00667377	0.0027079	0.0078241
NOBOX	0.0215946	0	0.0031818	0.0051641	0.00748512
ADAMTS19	0.00275846	0.014945	0.0109739	0.000989481	0.00741671
GRHL3	0.0107963	0.00602957	0.00533717	0.00718675	0.00733745
TFCP2L1	0.0178026	0	0.00131154	0.0095789	0.00717326
SIX1	0.0217077	0.0049004	0	0.00194668	0.00713869
FOXR1	0.0283982	0	0	0	0.00709955
SPI1	0	0.00506244	0.0148757	0.00804617	0.00699608
ELF3	0	0.00207634	0.0142301	0.0115478	0.00696356
DLX4	0.0225523	0.00509106	0	0	0.00691084
BSX	0.0270578	0	0	0	0.00676445
DLX5	0.0110451	0	0	0.0158478	0.00672322
MAFA	0.0124251	0.0112196	0.00274612	0	0.0065977
TBX15	0.00409452	0.00184863	0.0144791	0.00587494	0.0065743
SRY	0	0	0.0257847	0	0.00644618
CDX2	0.0142895	0	0.00631637	0.00512576	0.00643291
DMRTA1	0	0	0	0.025343	0.00633575
HIC1	0.00472802	0.00213461	0.00417983	0.0135679	0.00615259
PRDM12	0.0176683	0	0.0026033	0.00422518	0.0061242
PRB3	0	0	0.0134151	0.0108864	0.00607537
ZNF750	0	0.00611033	0.00199409	0.0161821	0.00607163
BARX2	0.00862124	0.00778481	0.00381083	0.00309251	0.00582735
ZFPM2	0.00315133	0.0170735	0.00278595	0	0.00575269
FOXD4L1	0.00723297	0.0130625	0	0.00259452	0.0057225
BARHL2	0	0	0.0184406	0.00374116	0.00554544
DPRX	0	0	0	0.0217725	0.00544313
CERS3	0	0.00494623	0.00484257	0.0117893	0.00539453
MEOX2	0.00621829	0.0028075	0.00549732	0.00669165	0.00530369
DLX6	0.00806404	0.00364083	0.00356453	0.00578527	0.00526367
TAL1	0.0140424	0.001268	0.00372428	0.00201485	0.00526238
POU4F1	0	0.0101033	0	0.0107027	0.0052015
GBX2	0.0119142	0	0	0.00854743	0.00511541
FOXI2	0.00906191	0	0.00200281	0.00812644	0.00479779
ERG	0.00596503	0.00403972	0.0026367	0.00641911	0.00476514
ONECUT2	0.00761879	0.0015288	0.0041161	0.0057695	0.0047583
GATA4	0.0042057	0.00759532	0.00557711	0.00150862	0.00472169
CEBPE	0.0135155	0	0	0.00484811	0.0045909
SCRT1	0.0120744	0.00181716	0	0.00433119	0.00455569
BNC1	0	0.00138019	0.00135126	0.0153518	0.00452081
HOXB1	0	0	0	0.017902	0.0044755
ZNF676	0	0.00445703	0.00218181	0.0106233	0.00431554
DACH2	0	0	0.0111751	0.00604576	0.00430522
SP6	0.007507	0.00169467	0.00663661	0.00134641	0.00429617
GLIS1	0	0.00232919	0	0.0148043	0.00428337
TPRX1	0.0082416	0	0	0.00886897	0.00427764
TCF24	0	0	0.0106079	0.00645628	0.00426604
FOXO6	0.0135905	0	0.0030037	0	0.00414855
ARX	0.00504306	0.00683067	0.00445835	0	0.00408302
PAX4	0	0	0	0.0160584	0.0040146
NR0B2	0	0.00570179	0.00558229	0.00453006	0.00395354
VAX1	0.0107799	0	0	0.00499356	0.00394336
FOXE3	0	0	0.0100557	0.00544017	0.00387397
ETV3L	0	0.00343138	0.00335947	0.00817867	0.00374238
GATA3	0.00940928	0	0.00207937	0.00337484	0.00371587
INSM1	0	0	0	0.014731	0.00368275
ZNF385B	0.00436934	0.00251706	0.00772549	0	0.00365297
ZNF99	0	0.00239994	0.00234964	0.00953373	0.00357083
FOXL1	0.00902549	0	0.00199476	0.00323751	0.00356444
ZNF705A	0	0.00752487	0.00368358	0.00298924	0.00354942
ZIC4	0	0	0	0.0139602	0.00349005
GRHL2	0.00268054	0	0.00355462	0.00769225	0.00348185
POU1F1	0	0	0	0.0137057	0.00342642
OSR1	0.00797338	0	0	0.00572023	0.0034234
TBX10	0.010026	0	0	0.00359641	0.0034056
SP8	0	0.0103555	0.00173698	0.00140955	0.00337551
PITX2	0	0.00397891	0	0.00948377	0.00336567
TFDP3	0.0091294	0	0.00403545	0	0.00329121
FOXJ1	0	0.00249645	0.00244413	0.00793369	0.00321857
TP63	0.00505441	0.00277731	0	0.00441318	0.00306122
HOXD10	0.00842188	0	0.00372271	0	0.00303615
SP5	0	0	0.00341729	0.00831944	0.00293418
OSR2	0	0.0115005	0	0	0.00287513
BCL11B	0.00182117	0.000822223	0.00161001	0.00718605	0.00285986
HMX1	0	0	0	0.0114269	0.00285673
GATA1	0	0	0	0.0113642	0.00284105
HSF5	0.00345249	0.00467629	0.0015261	0.00123843	0.00272333
GFI1B	0	0.00419859	0	0.00667156	0.00271754
POU6F2	0	0.00604749	0	0.0048047	0.00271305
RHOXF1	0	0	0.0108099	0	0.00270248
SHOX	0.00771323	0	0	0.0027668	0.00262001
FOXD4L5	0	0.00209427	0	0.00831946	0.00260343
FOXA1	0	0.00209211	0	0.00831088	0.00260075
EHF	0	0.00939946	0	0.000933388	0.00258321
ZNF804B	0.00614739	0.00138774	0.00271732	0	0.00256311
TBR1	0.0045188	0.00204019	0.00199744	0.00162093	0.00254434
BHLHA15	0	0	0	0.00962849	0.00240712
PLEK	0	0.00919011	0	0	0.00229753
HOXD11	0	0	0.00473099	0.00383922	0.00214255
SOX21	0.00583335	0	0.0025785	0	0.00210296
KRTAP5-1	0	0.00824359	0	0	0.0020609
TLX2	0	0.00312312	0	0.00496262	0.00202144
PRDM13	0	0.00202795	0.00595635	0	0.00199607
OTP	0.00544666	0	0.00240758	0	0.00196356
ALX4	0	0.00231238	0	0.00551153	0.00195598
ISL1	0	0	0	0.0076907	0.00192267
PTCHD2	0.00268964	0.00242869	0.00118889	0.000964793	0.001818
PHOX2A	0	0	0.00398417	0.00323317	0.00180434
DMRT1	0	0	0	0.00718572	0.00179643
CTCFL	0.00414362	0	0	0.0029727	0.00177908
MAEL	0	0	0.00390067	0.00316541	0.00176652
ZBTB7C	0.00339679	0	0	0.00365537	0.00176304
SIX2	0.00691027	0	0	0	0.00172757
HNF1B	0	0.00476408	0	0.00189247	0.00166414
DLX3	0	0	0.00248388	0.00403136	0.00162881
NR1H4	0	0.00631099	0	0	0.00157775
DMRTA2	0	0.00422636	0.0020689	0	0.00157382
MYT1L	0	0	0	0.00627562	0.0015689
NR5A1	0	0.00210441	0.00412062	0	0.00155626
TCF21	0.0044857	0	0	0.00160906	0.00152369
NKX2-8	0	0	0	0.00604576	0.00151144
T	0.00582327	0	0	0	0.00145582
ZIC1	0	0	0	0.00576918	0.00144229
PDX1	0.00568807	0	0	0	0.00142202
GCM2	0	0	0.00551258	0	0.00137815
DMRT3	0	0	0.00300825	0.00244121	0.00136236
ZBED2	0	0	0.0030037	0.00243752	0.00136031
ZBTB16	0	0	0.00290833	0.00236011	0.00131711
ZDHHC19	0	0	0.00525711	0	0.00131428
ZMAT4	0	0	0.00292405	0.00213404	0.00126452
NEUROD1	0.00491611	0	0	0	0.00122903
GSC	0	0	0	0.00490717	0.00122679
ZNF98	0	0	0	0.00470194	0.00117548
NEUROG2	0	0	0	0.004641	0.00116025
LIN28B	0.00254247	0	0.00112384	0.000912003	0.00114458
ZNF679	0	0	0.00437001	0	0.0010925
NKX2-4	0	0.00429952	0	0	0.00107488
FOXR2	0	0	0.0023042	0.00186987	0.00104352
FOXF1	0	0	0	0.00409975	0.00102494
PITX3	0	0	0	0.00408241	0.0010206
NOTO	0	0	0	0.00388551	0.000971378
MYT1	0	0.00114122	0	0.0027201	0.00096533
DACH1	0	0.00274724	0	0.00109131	0.000959638
PHOX2B	0	0	0.0021077	0.00171041	0.000954528
SIX6	0	0	0	0.00380297	0.000950743
ESX1	0	0	0	0.00378807	0.000947018
FOXN4	0	0	0.00378422	0	0.000946055
BARX1	0	0	0	0.00378214	0.000945535
PRDM8	0	0	0	0.00372389	0.000930973
POU3F4	0	0	0	0.00370958	0.000927395
OVOL2	0	0	0	0.00357778	0.000894445
BARHL1	0	0.00357242	0	0	0.000893105
GATA2	0	0	0.00195285	0.00158473	0.000884395
THRB	0	0	0.000827394	0.00268598	0.000878344
FEZF1	0	0	0.00340163	0	0.000850408
ZSCAN1	0	0.00328856	0	0	0.00082214
ZNF479	0	0	0.00318862	0	0.000797155
MYOG	0	0	0	0.00313869	0.000784672
IRX4	0	0.00301628	0	0	0.00075407
ZNF385D	0	0	0	0.00300596	0.00075149
TBX20	0	0	0	0.0029837	0.000745925
SALL1	0	0	0	0.00293592	0.00073398
PAX2	0	0	0.00155317	0.00126033	0.000703375
ZNF705D	0	0	0	0.00277874	0.000694685
LHX8	0	0	0.00274612	0	0.00068653
NHLH2	0	0.00264792	0	0	0.00066198
TFAP2D	0	0	0	0.00263268	0.00065817
LHX9	0	0	0	0.00257928	0.00064482
ST18	0	0.000993122	0	0.00157807	0.000642798
DBX2	0	0.00241614	0	0	0.000604035
HOXD13	0	0	0	0.00227678	0.000569195
PAX1	0	0	0.00226133	0	0.000565333
PREX2	0	0	0.00120868	0.000980847	0.000547382
WT1	0	0	0	0.00217321	0.000543303
ZSCAN10	0	0	0	0.00213971	0.000534927
OLIG2	0	0	0	0.00211629	0.000529072
FOXG1	0	0	0	0.00203007	0.000507518
GATA5	0	0	0	0.00202158	0.000505395
MYCN	0	0	0	0.00201316	0.00050329
IRF8	0	0	0	0.00196648	0.00049162
PKHD1L1	0	0	0.000431215	0.00139973	0.000457736
ZIC2	0	0	0	0.00174435	0.000436087
ZNF648	0	0	0.00172899	0	0.000432247
PAX5	0	0	0.00172848	0	0.00043212
PAX9	0	0	0	0.00166504	0.00041626
LMX1A	0	0	0	0.00153347	0.000383368
HNF4G	0	0	0.00152845	0	0.000382112
ISX	0	0	0	0.00152048	0.00038012
ZIC5	0	0.0013849	0	0	0.000346225
ZIC3	0	0	0	0.00129414	0.000323535
NRK	0	0	0	0.00123024	0.00030756
GPR123	0	0	0	0.001185	0.00029625
