# Supplementary material for: Data set for the genome-wide transcriptome analysis of human epidermal melanocytes
Source: Data Brief. 2014 Oct 27;1:70–2. doi: 10.1016/j.dib.2014.09.002 (PMC4459764; doi:10.1016/j.dib.2014.09.002)
Supplement: Supplementary file 4 — Supplementary data [file mmc4.xlsx]

## Sheet: Sheet 1 - HEM-L
Gene ID	Transcript ID	Average HEM-L FPKM	± SEM	Average HEM-D FPKM	± SEM
ADAP1	NM_006869.2	0.399381	0.0365185	0.0445229	0.0445229		Legend
ADARB1	NM_001112.3	0.390456	0.0679945	0	0		Non-coding isoforms
AKTIP	NM_001012398.1	0.185769	0.0409175	0	0
ALDH3B1	NM_001161473.1	0.183433	0.042757	0	0
ATG13	NM_001205122.1	0.135617	0.0005155	0.0295474	0.0295473		Genes with multiple isoforms	Bold
ATP5S	NM_001003803.2	0.55052	0.16192	0.000143639	0.000143639
BANP	NM_017869.3	0.181215	0.0268175	0.0179437	0.0177674
BEAN1	NM_001136106.3	0.264651	0.0878765	9.99445e-06	9.99445e-06		Isoforms only expressed in HEM-L	Sheet 1
BHLHB9	NM_001142524.1	0.169901	0.019031	0.00222675	0.00222674
BMP4	NM_001202.3	0.266875	0.0924335	0.0574937	0.00121395
C16orf13	NM_001040165.1	0.169927	0.058142	0.0315052	0.0315052		Isoforms only expressed in HEM-D	Sheet 2
C1orf95	NM_001003665.3	0.171863	0.0004525	0.0098804	0.0098804
C2	NM_000063.4	0.138327	0.0176295	0.0288567	0.0288567
C2orf88	NM_001042519.1	0.223528	0.0353205	0.0297431	0.0297431
C8orf83	NM_001171798.1	0.217268	0.0583345	0	0
CARD8	NM_001184900.1	0.865564	0.296026	0.00126617	0.00126617
CD248	NM_020404.2	0.128581	0.0156465	0.0127409	0.0101564
CITED2	NM_001168388.1	0.501337	0.141032	0	0
CLDN18	NM_016369.3	0.166098	0.011363	0.000277176	1.88e-07
CRABP2	NM_001878.3	0.294301	0.0679105	4.02511e-05	4.8189e-06
CRCP	NM_001040648.1	0.196476	0.0074165	0.0295128	0.0295128
CUX1	NM_001202546.1	0.222237	0.011279	0.0344194	0.0344194
DBNDD1	NM_001042610.1	0.259951	0.056877	0.0469923	0.0469923
DCTN1	NM_001135040.2	0.724089	0.140532	0	0
DHX35	NM_001190809.1	0.134615	0.013311	0	0
DHX40	NM_001166301.1	0.166099	0.011012	0	0
DTNA	NM_001198940.1	0.455327	0.110863	0.0391584	0.0391485
ETV7	NM_001207038.1	0.126175	0.017007	0	0
EXOSC10	NM_002685.2	0.23898	0.0585675	0	0
FAM109A	NM_144671.4	1.39866	0.27242	0.0236309	0.0236086
GIPC1	NM_202494.1	0.232697	0.000428	0.0187777	0.0187777
HES6	NM_018645.4	2.61986	0.593215	0.000115936	0.000115935
HMOX2	NM_001127205.1	0.114539	0.0132835	0	0
HRH4	NM_001143828.1	0.263418	0.0537875	0.0438081	0.0197484
ITGA7	NM_001144997.1	0.163619	0.0167765	0.016145	0.0161384
LDHC	NM_002301.4	0.279265	0.0897585	0.0381278	0.0381254
LILRB3	NM_001081450.1	0.134319	0.0297875	0.00214872	1.5985e-05
MAMLD1	NM_001177466.1	0.352195	0.09814	0.00032987	0.00032987
METTL20	NM_001135864.1	0.104515	9.6e-05	0	0
MLST8	NM_001199175.1	0.23354	0.065107	0.0344245	0.0344245
MYD88	NM_001172567.1	0.330617	0.069896	0.0434663	0.0434663
MYNN	NM_001185119.1	0.460889	0.120795	0.0333847	0.0333847
NARF	NM_001083608.1	0.140763	0.0041635	0.0233057	0.0233057
NDUFS1	NM_001199981.1	0.16113	0.012775	0	0
NEK6	NM_001166170.1	1.38652	0.28132	0	0
NEK6	NM_001166169.1	1.14116	0.161044	0	0
NF2	NM_181832.2	0.144409	0.0218875	0	0
NNAT	NM_181689.1	0.231878	0.054752	0.0265568	0.0265567
NUBPL	NM_001201574.1	0.950033	0.252427	0.000205196	0.000205196
PAK4	NM_001014832.1	0.105333	0.0018265	0	0
PCBP3	NM_020528.2	0.612796	0.0928855	0.016241	0.016241
PIWIL1	NM_004764.4	0.162046	0.047739	0.0233511	0.0233511
PLA2G4C	NM_001159322.1	0.193495	0.061786	0.000932328	0.000559652
PMS1	NM_001128143.1	0.105836	0.003808	0	0
PTPRN2	NM_130843.2	0.173327	0.0039205	0.0113881	0.011388
RGMA	NM_001166286.1	0.417117	0.076965	0.00577346	0.00033174
RGS3	NM_021106.3	0.32292	0.097783	0.0216354	0.0216354
RORA	NM_134262.2	0.170916	0.0558795	0.0311384	0.00281335
RPL17	NM_001199342.1	0.200935	0.0605135	0.038186	0.038186
SGK3	NM_170709.2	0.170885	0.0460865	0.0252654	0.0252654
SLC12A6	NM_001042497.1	0.329759	0.019723	0	0
SLC22A18	NM_002555.5	1.3678	0.328925	0	0
SOHLH2	NM_017826.2	0.355067	0.0374755	0	0
SRP19	NM_001204196.1	0.424189	0.127212	0	0
STON1-GTF2A1L	NM_001198593.1	0.254922	0.0737715	0.0079902	0.0079902
TAF1A	NM_139352.2	0.21149	0.0135775	0.0376089	0.0376089
TAS2R4	NM_016944.1	0.227454	0.0121665	0.0227917	0.00343135
TBCK	NM_033115.3	0.635099	0.03105	0	0
TBX3	NM_016569.3	0.144122	0.0156255	4.40667e-06	4.40667e-06
TDRD12	NM_001110822.1	0.23223	0.000384	0.0212257	0.0169201
TMEM25	NM_001144037.1	0.21843	0.017707	0.0369918	0.0369918
TMEM44	NM_001166306.1	1.75075	0.12596	0.00214694	0.00103418
TPK1	NM_001042482.1	0.322674	0.0628985	5.14665e-06	5.14665e-06
TXLNG	NM_001168683.1	0.213053	0.014461	0	0
UNC5C	NM_003728.3	0.162706	0.053121	0.0219673	0.0031026
VPREB3	NM_013378.2	0.113277	0.011787	0.0239514	0.0239514
WDHD1	NM_001008396.2	0.106929	0.0009095	0.0208649	0.0208649
WSCD1	NM_015253.1	0.319466	0.0342135	0.0132301	0.00843217
WWC1	NM_001161662.1	0.138657	0.0247045	0.0291289	0.0289812
ZFYVE28	NM_020972.2	0.210064	0.0416065	0.0194153	0.0183626
ZNF200	NM_198087.2	0.184878	0.007994	1.75621e-05	1.75621e-05
ZNF423	NM_015069.2	0.581531	0.131064	0.0451636	0.0247204
ZNF662	NM_207404.3	0.227513	0.0044735	0.0424469	0.0424469
ZNF674	NM_001039891.2	0.185285	0.049076	8.70015e-06	8.70015e-06
ZNF75D	NM_001185063.1	0.32618	0.103888	0.0296129	0.0292238
ZNF805	NM_001145078.1	0.176374	0.027685	0.000528802	0.000414252
SNORD121A	NR_003685.1	6.63886	1.57684	0	0
HINT1	NR_024611.1	4.95133	0.59763	0.0360679	0.0360679
SNORD7	NR_003037.1	4.92129	1.16888	0	0
VTRNA2-1	NR_030583.2	4.28519	1.0178	0	0
SNORA70B	NR_003707.2	2.11505	0.20724	0	0
SNORA11C	NR_003710.1	1.55166	0.368545	0	0
SNORA54	NR_002982.1	1.22073	0.12702	0	0
SCARNA3	NR_002998.1	0.650827	0.067722	0	0
LOC100507546	XR_110078.1	0.586525	0.153161	0	0
FLJ40852	NR_015392.1	0.20827	0.020375	0.041179	0.0149886
LINC00189	NR_027072.1	0.186054	0.059963	0.0146465	0.0146464
ANKRD13D	NR_030767.1	0.179414	0.044027	0.0357274	0.0357274
LOC100505606	XR_110444.1	0.176879	0.028939	0.020667	0.020667
LOC100286844	NR_027501.1	0.164289	0.042085	0.0265654	0.0265411
C21orf49	NR_024622.1	0.134059	0.002472	2.39554e-05	2.39554e-05
LOC100134361	XR_109723.1	0.122611	0.0171245	0.0218577	0.0218577
LOC100506070	XR_110163.1	0.1123	0.0018135	0.0153889	0.0153889

## Sheet: Sheet 2 HEM-D
Gene ID	Transcript ID	Average HEM-L FPKM	± SEM	Average HEM-D FPKM	± SEM
ACOX1	NM_001185039.1	0.160023	0.0149375	0	0		Legend
ACVR1C	NM_145259.2	0.137313	0.019251	2.26154e-06	2.26154e-06		Non-coding isoforms
AOC2	NM_001158.3	0.141164	0.039255	7.2109e-06	7.2109e-06
ARFIP1	NM_001025593.1	0.713523	0.0940755	0	0
ATAT1	NM_001190724.1	0.306446	0.0349175	0	0		Genes with multiple isoforms	Bold
C1QTNF9B-AS1	NM_001135816.1	0.219269	0.071266	0.0454552	0.0185195
C3orf52	NM_001171747.1	0.301977	0.037588	0.025886	0.0257784
C4orf19	NM_018302.2	0.484369	0.128637	0	0		Isoforms only expressed in HEM-L	Sheet 1
CDH18	NM_004934.3	0.859027	0.065962	0.0224096	0.022408
CHN1	NM_001025201.3	0.147636	0.0315435	0	0
CLDND1	NM_001040199.1	0.11742	0.0160485	0.0170647	0.0170646		Isoforms only expressed in HEM-D	Sheet 2
CXCL6	NM_002993.3	0.251209	0.0289405	0.0342602	0.00560435
CXXC4	NM_025212.1	0.272698	0.054972	0.0193712	0.0020157
DCLRE1C	NM_022487.2	0.38488	0.12427	5.92655e-05	5.92655e-05
DGKA	NM_201444.2	0.166303	0.0094255	0.017021	0.017021
DNAH10	NM_207437.3	0.169486	0.0344995	0.0263138	0.0055101
EFHB	NM_144715.3	0.191018	0.012149	0.0407532	0.0243558
FZD6	NM_001164616.1	1.29515	0.298545	7.27206e-05	1.05205e-06
GLI2	NM_005270.4	0.112148	0.002796	0.0157515	0.00486405
GRIP1	NM_021150.3	0.229305	0.0322895	2.9955e-06	1.04328e-06
HK1	NM_033496.2	0.277687	0.0129545	0	0
HTR7	NM_019859.3	0.135869	0.001883	0.0286959	0.00880015
ITIH4	NM_001166449.1	0.151956	0.034745	8.19987e-05	7.68633e-05
KAZN	NM_001017999.2	4.12275	0.100615	0	0
KRIT1	NM_194455.1	0.222653	0.01089	0.021254	0.021254
KRTAP7-1	NM_181606.2	0.637291	0.143308	0.0450933	0.0155607
MUTYH	NM_001048171.1	0.248723	0.038309	0.00198668	0.00198668
MYO7B	NM_001080527.1	0.422983	0.071649	0.0205234	0.0160692
NFASC	NM_001160333.1	0.602792	0.053163	0.0241775	0.00394675
NR6A1	NM_001489.3	0.388025	0.123581	0.000103748	0.000103747
PHKA1	NM_002637.3	0.176758	0.0506215	0	0
PHOSPHO2	NM_001199288.1	0.181727	0.050254	0	0
PNPLA1	NM_001145716.1	0.122682	0.0041175	0.0223252	0.0223191
PTCH1	NM_001083602.1	0.362337	0.0112915	0.0742085	0.0200068
RADIL	NM_018059.4	0.158064	0.0246615	0.0212426	0.0178056
RASGRF1	NM_153815.2	0.2152	0.0642925	0.0408784	0.00238585
RG9MTD2	NM_152292.4	0.156567	0.041633	0.0298377	0.0139974
RGS9	NM_001165933.1	0.126917	0.022214	0.0276074	0.0034692
RNF145	NM_001199382.1	0.187083	0.053806	0.0240578	0.0240578
SEMA6D	NM_020858.1	1.12916	0.279229	0	0
SLC13A3	NM_001193339.1	0.148504	0.003366	0.0296319	0.0296319
SLC24A4	NM_153646.3	0.281672	0.033212	0.0315369	0.03153
SLC44A2	NM_020428.3	0.337557	0.112819	0	0
SNAP23	NM_130798.2	0.38985	0.0538825	0.0404754	0.00576645
SPTA1	NM_003126.2	0.170413	0.0203645	0.0285047	0.00808885
STAC	NM_003149.1	0.372698	0.099192	0.0652632	0.00481445
SULT2B1	NM_177973.1	0.127782	0.023945	0.00550531	0.00547209
SYCP2L	NM_001040274.2	0.200518	0.053149	0.0265808	0.0100613
SYT1	NM_001135805.1	0.255358	0.0052895	0.0486662	0.0460876
WDR17	NM_170710.4	0.259411	0.018544	0.0557165	0.000783
ZNF83	NM_001105550.1	0.160264	0.050614	0	0
SNORA49	NR_002979.2	4.74973	1.18007	0	0
SNORD82	NR_004398.1	37.2792	5.61245	0	0
LOC440356	NR_015396.1	0.105755	0.005361	0.0205155	0.0205155
HILS1	NR_024192.1	0.157675	0.0002415	8.0857e-06	8.0857e-06
PGAP2	NR_027014.1	0.379088	0.057638	0	0
LOC285768	NR_027116.1	0.176512	0.024384	0.0234846	0.0234838
GCC2	NR_028063.1	0.189372	0.057407	0.00010233	0.00010233
ATXN3	NR_028459.1	0.126734	0.013449	0.0235477	0.0235477
LOC100652806	XM_003403475.1	0.220817	0.075145	0.0211123	0.0050145
LOC100506913	XR_110550.2	0.312354	0.0648265	0.00167729	0.00167729
LOC100506694	XR_132652.1	0.351378	0.0265515	0	0
LOC100652887	XR_132870.1	0.369375	0.0621955	0.0450124	0.0450124
